# Supplementary material for: Synthesis, crystal structure and properties of catena-poly[[[bis­(3-methyl­pyridine-κN)nickel(II)]-di-μ-1,3-thio­cyanato] aceto­nitrile monosolvate]
Source: Acta Crystallogr E Crystallogr Commun. 2022 Oct 6;78(Pt 11):1097–102. doi: 10.1107/S2056989022009598 (PMC9638983; doi:10.1107/S2056989022009598)
Supplement: Supplementary file 1 [file e-78-01097-sup1.cif]

##############################################################################
#                                                                            #
# This CIF contains the data in a paper accepted for publication in          #
# Acta Crystallographica Section E. It conforms to the requirements of       #
# Notes for Authors for Acta Crystallographica Section E, and has been       #
# peer reviewed under the auspices of the IUCr Commission on Journals.       #
#                                                                            #
# Full details of the Crystallographic Information File format               #
# are given in the paper "The Crystallographic Information File (CIF):       #
# a New Standard Archive File for Crystallography" by S. R. Hall, F. H.      #
# Allen and I. D. Brown [Acta Cryst. (1991), A47, 655-685].                  #
#                                                                            #
# The current version of the core CIF dictionary is obtainable from          #
# ftp://ftp.iucr.org/pub/cif_core.dic.                                       #
#                                                                            #
# Software is freely available for graphical display of the structure(s)     #
# in this CIF. For information consult the CIF software page                 #
# http://www.iucr.org/resources/cif/software.                                #
#                                                                            #
# This file may be used for bona fide research purposes within the           #
# scientific community so long as proper attribution is given to the journal # 
# article from which it was obtained.                                        #
#                                                                            #
##############################################################################
data_I
_audit_creation_method
;
Olex2 1.3-ac4
(compiled 2020.11.27 svn.r5f609507 for Rigaku Oxford Diffraction, GUI svn.r6214)
;
_journal_date_recd_electronic     2022-09-07
_journal_date_accepted     2022-09-29
_journal_name_full     'Acta Crystallographica, Section E'
_journal_year     2022
_journal_volume     78
_journal_issue     11
_journal_page_first     0
_journal_page_last     0
_journal_paper_category     GM
_journal_paper_doi     10.1107/S2056989022009598
_journal_coeditor_code     JY2022
_publ_contact_author_name     'Christian N\"ather'
_publ_contact_author_address
;
Institut f\"ur Anorganische Chemie
Universit\"at Kiel
Max-Eyth.-Str. 2
24118 Kiel
;
_publ_contact_author_email     cnaether@ac.uni-kiel.de
_publ_contact_author_fax     ?
_publ_contact_author_phone     ?
_publ_section_title
;\
Synthesis, crystal structure and properties of
<i>catena</i>-poly[[[bis(3-methylpyridine-\k<i>N</i>)nickel(II)]-di-\m-1,3-\
thiocyanato] acetonitrile monosolvate]
;
loop_
    _publ_author_name
    _publ_author_footnote
    _publ_author_address
    'N\"ather, Christian' .
;
Institut f\"ur Anorganische Chemie
Universit\"at Kiel
Max-Eyth.-Str. 2
24118 Kiel
Germany
;
    'Jess, Inke' .
;
Institut f\"ur Anorganische Chemie
Universit\"at Kiel
Max-Eyth.-Str. 2
24118 Kiel
Germany
;
    'Krebs, Christoph' .
;
Institut f\"ur Anorganische Chemie
Universit\"at Kiel
Max-Eyth.-Str. 2
24118 Kiel
Germany
;
_publ_section_synopsis
;
In the crystal structure of the title compound, the Ni cations are octahedrally
coordinated and linked into chains that are arranged in such a way that
channels are formed in which acetonitrile solvate molecules are embedded that
can reversibly be removed.
;
_chemical_name_systematic
;\
<i>catena</i>-Poly[[[bis(3-methylpyridine-\k<i>N</i>)nickel(II)]-di-\m-1,3-\
thiocyanato] acetonitrile monosolvate]
;
_chemical_name_common     ?
_chemical_formula_moiety     'C14 H14 N4 Ni S2, C2 H3 N'
_chemical_formula_sum     'C16 H17 N5 Ni S2'
_chemical_formula_iupac     '[Ni (N C S)2 (C6 H7 N1)2], C2 H3 N'
_chemical_formula_weight     402.17
_chemical_melting_point     ?
_space_group_crystal_system     monoclinic
_space_group_name_H-M_alt     'C 1 2/c 1'
_space_group_name_Hall     '-C 2yc'
loop_
    _space_group_symop_operation_xyz
    'x, y, z'
    '-x, y, -z+1/2'
    'x+1/2, y+1/2, z'
    '-x+1/2, y+1/2, -z+1/2'
    '-x, -y, -z'
    'x, -y, z-1/2'
    '-x+1/2, -y+1/2, -z'
    'x+1/2, -y+1/2, z-1/2'
_cell_length_a     18.2934(9)
_cell_length_b     11.7472(4)
_cell_length_c     9.7341(5)
_cell_angle_alpha     90
_cell_angle_beta     117.043(6)
_cell_angle_gamma     90
_cell_volume     1863.11(17)
_cell_formula_units_Z     4
_cell_measurement_reflns_used     9752
_cell_measurement_theta_min     4.5780
_cell_measurement_theta_max     77.2380
_cell_measurement_temperature     99.99(10)
_exptl_crystal_description     plate
_exptl_crystal_colour     'light green'
_exptl_crystal_size_max     0.15
_exptl_crystal_size_mid     0.15
_exptl_crystal_size_min     0.03
_exptl_crystal_density_diffrn     1.434
_exptl_crystal_density_meas     ?
_exptl_crystal_density_method     ?
_exptl_crystal_F_000     832
_exptl_absorpt_coefficient_mu     3.653
_exptl_absorpt_correction_type     multi-scan
_exptl_absorpt_process_details
;
(CrysAlisPro; Rigaku OD, 2021)
;
_exptl_absorpt_correction_T_min     0.70518
_exptl_absorpt_correction_T_max     1.00000
_diffrn_ambient_temperature     99.99(10)
_diffrn_source     'micro-focus sealed X-ray tube'
_diffrn_radiation_type     'Cu K\a'
_diffrn_radiation_wavelength     1.54178
_diffrn_radiation_monochromator     mirror
_diffrn_measurement_device_type     'XtaLAB Synergy, Dualflex, HyPix'
_diffrn_measurement_device     'four-circle diffractometer'
_diffrn_measurement_method     '\w scans'
_diffrn_detector     'Hybrid Pixel Array Detector'
_diffrn_detector_area_resol_mean     10.0000
_diffrn_reflns_number     11840
_diffrn_reflns_av_R_equivalents     0.0153
_diffrn_reflns_av_unetI/netI     0.0063
_diffrn_reflns_theta_min     4.640
_diffrn_reflns_theta_max     77.664
_diffrn_reflns_theta_full     67.679
_diffrn_measured_fraction_theta_max     0.987
_diffrn_measured_fraction_theta_full     1.000
_diffrn_reflns_limit_h_min     -23
_diffrn_reflns_limit_h_max     21
_diffrn_reflns_limit_k_min     -13
_diffrn_reflns_limit_k_max     14
_diffrn_reflns_limit_l_min     -10
_diffrn_reflns_limit_l_max     12
_diffrn_standards_number     0
_diffrn_radiation_probe     x-ray
_refine_special_details     ?
_reflns_number_total     1966
_reflns_number_gt     1955
_reflns_threshold_expression     'I > 2\s(I)'
_refine_ls_structure_factor_coef     Fsqd
_refine_ls_matrix_type     full
_refine_ls_R_factor_all     0.0242
_refine_ls_R_factor_gt     0.0240
_refine_ls_wR_factor_gt     0.0657
_refine_ls_wR_factor_ref     0.0658
_refine_ls_goodness_of_fit_ref     1.071
_refine_ls_restrained_S_all     1.071
_refine_ls_number_reflns     1966
_refine_ls_number_parameters     125
_refine_ls_number_restraints     0
_refine_ls_hydrogen_treatment     constr
_refine_ls_weighting_scheme     calc
_refine_ls_weighting_details
              'w=1/[\s^2^(Fo^2^)+(0.0356P)^2^+1.9913P] where P=(Fo^2^+2Fc^2^)/3'
_atom_sites_solution_hydrogens     geom
_atom_sites_solution_primary     dual
_atom_sites_solution_secondary     ?
_refine_ls_shift/su_max     0.001
_refine_ls_shift/su_mean     0.000
_refine_diff_density_max     0.271
_refine_diff_density_min     -0.366
_refine_ls_extinction_method     none
_refine_ls_extinction_coef     .
loop_
    _atom_type_symbol
    _atom_type_description
    _atom_type_scat_dispersion_real
    _atom_type_scat_dispersion_imag
    _atom_type_scat_source
    'C' 'C' 0.0181 0.0091
                         'International Tables Vol C Tables 4.2.6.8 and 6.1.1.4'
    'H' 'H' 0.0000 0.0000
                         'International Tables Vol C Tables 4.2.6.8 and 6.1.1.4'
    'N' 'N' 0.0311 0.0180
                         'International Tables Vol C Tables 4.2.6.8 and 6.1.1.4'
    'Ni' 'Ni' -3.0029 0.5091
                         'International Tables Vol C Tables 4.2.6.8 and 6.1.1.4'
    'S' 'S' 0.3331 0.5567
                         'International Tables Vol C Tables 4.2.6.8 and 6.1.1.4'
_computing_data_collection
;
CrysAlisPro (Rigaku OD, 2021)
;
_computing_cell_refinement
;
CrysAlisPro (Rigaku OD, 2021)
;
_computing_data_reduction
;
CrysAlisPro (Rigaku OD, 2021)
;
_computing_structure_solution
;
<i>SHELXT2014/5</i> (Sheldrick, 2015a)
;
_computing_structure_refinement
;
<i>SHELXL2016/6</i> (Sheldrick, 2015b)
;
_computing_molecular_graphics
;
DIAMOND (Brandenburg & Putz, 1999)
;
_computing_publication_material
;
Publcif (Westrip, 2010)
;
loop_
    _atom_site_type_symbol
    _atom_site_label
    _atom_site_fract_x
    _atom_site_fract_y
    _atom_site_fract_z
    _atom_site_U_iso_or_equiv
    _atom_site_adp_type
    _atom_site_calc_flag
    _atom_site_occupancy
    _atom_site_disorder_assembly
    _atom_site_disorder_group
    Ni Ni1 0.500000 0.11950(2) 0.250000 0.01509(10) Uani d 1 . .
    N N1 0.54965(7) 0.11278(9) 0.10148(12) 0.0185(2) Uani d 1 . .
    C C1 0.57231(7) 0.08251(10) 0.01406(14) 0.0165(2) Uani d 1 . .
    S S1 0.60344(2) 0.03798(3) -0.11091(4) 0.01977(10) Uani d 1 . .
    N N11 0.58540(6) 0.24076(9) 0.38595(12) 0.0181(2) Uani d 1 . .
    C C11 0.62454(8) 0.22828(11) 0.53994(15) 0.0204(3) Uani d 1 . .
    H H11 0.607248 0.168907 0.584775 0.025 Uiso calc 1 . .
    C C12 0.68901(8) 0.29758(12) 0.63729(16) 0.0244(3) Uani d 1 . .
    C C13 0.71270(9) 0.38429(13) 0.56974(18) 0.0297(3) Uani d 1 . .
    H H13 0.756660 0.433386 0.631780 0.036 Uiso calc 1 . .
    C C14 0.67207(10) 0.39913(13) 0.41148(19) 0.0309(3) Uani d 1 . .
    H H14 0.687354 0.458893 0.363972 0.037 Uiso calc 1 . .
    C C15 0.60876(9) 0.32557(12) 0.32326(16) 0.0240(3) Uani d 1 . .
    H H15 0.581066 0.335802 0.214608 0.029 Uiso calc 1 . .
    C C16 0.73170(9) 0.27472(15) 0.80794(17) 0.0336(3) Uani d 1 . .
    H H16A 0.696992 0.226009 0.835783 0.050 Uiso calc 1 . .
    H H16B 0.741856 0.346916 0.864123 0.050 Uiso calc 1 . .
    H H16C 0.784063 0.236346 0.835127 0.050 Uiso calc 1 . .
    N N21 0.4958(3) 0.5343(3) 0.0380(4) 0.0525(8) Uani d 0.5 A -1
    C C21 0.4990(2) 0.5882(3) 0.1369(4) 0.0366(7) Uani d 0.5 A -1
    C C22 0.4981(19) 0.6557(4) 0.238(3) 0.059(3) Uani d 0.5 A -1
    H H22A 0.511446 0.613590 0.333381 0.089 Uiso calc 0.5 A -1
    H H22B 0.443345 0.689575 0.200183 0.089 Uiso calc 0.5 A -1
    H H22C 0.538683 0.716083 0.258413 0.089 Uiso calc 0.5 A -1
loop_
    _atom_site_aniso_label
    _atom_site_aniso_U_11
    _atom_site_aniso_U_22
    _atom_site_aniso_U_33
    _atom_site_aniso_U_12
    _atom_site_aniso_U_13
    _atom_site_aniso_U_23
    Ni1 0.01446(16) 0.01706(17) 0.01370(16) 0.000 0.00635(12) 0.000
    N1 0.0176(5) 0.0201(5) 0.0177(5) -0.0016(4) 0.0080(4) -0.0005(4)
    C1 0.0134(5) 0.0164(6) 0.0163(6) -0.0017(4) 0.0039(4) 0.0010(4)
    S1 0.01886(16) 0.02257(18) 0.02138(17) -0.00378(11) 0.01220(13) -0.00468(11)
    N11 0.0172(5) 0.0192(5) 0.0184(5) -0.0010(4) 0.0084(4) -0.0021(4)
    C11 0.0190(6) 0.0237(6) 0.0189(6) -0.0030(5) 0.0087(5) -0.0027(5)
    C12 0.0199(6) 0.0288(7) 0.0245(6) -0.0049(5) 0.0101(5) -0.0068(5)
    C13 0.0275(7) 0.0305(8) 0.0324(8) -0.0124(6) 0.0148(6) -0.0105(6)
    C14 0.0358(8) 0.0268(7) 0.0348(8) -0.0101(6) 0.0203(7) -0.0018(6)
    C15 0.0271(6) 0.0223(6) 0.0245(6) -0.0022(5) 0.0135(5) -0.0006(5)
    C16 0.0284(7) 0.0454(9) 0.0219(7) -0.0141(7) 0.0070(6) -0.0098(6)
    N21 0.071(2) 0.0457(19) 0.0431(19) -0.0022(17) 0.0280(17) 0.0091(14)
    C21 0.0440(19) 0.0299(16) 0.0381(18) 0.0031(14) 0.0206(15) 0.0091(15)
    C22 0.080(3) 0.0398(18) 0.075(7) -0.004(6) 0.050(4) 0.017(6)
_geom_special_details
;
 All esds (except the esd in the dihedral angle between two l.s. planes)
 are estimated using the full covariance matrix.  The cell esds are taken
 into account individually in the estimation of esds in distances, angles
 and torsion angles; correlations between esds in cell parameters are only
 used when they are defined by crystal symmetry.  An approximate (isotropic)
 treatment of cell esds is used for estimating esds involving l.s. planes.
;
loop_
    _geom_bond_atom_site_label_1
    _geom_bond_atom_site_label_2
    _geom_bond_site_symmetry_2
    _geom_bond_distance
    _geom_bond_publ_flag
    Ni1 N1 . 2.0285(11) y
    Ni1 N1 2_655 2.0286(11) y
    Ni1 S1 5_655 2.5508(4) ?
    Ni1 S1 6_556 2.5508(4) y
    Ni1 N11 2_655 2.0836(11) ?
    Ni1 N11 . 2.0836(11) y
    N1 C1 . 1.1590(17) ?
    C1 S1 . 1.6456(13) ?
    N11 C11 . 1.3435(16) ?
    N11 C15 . 1.3360(17) ?
    C11 H11 . 0.9500 ?
    C11 C12 . 1.3912(18) ?
    C12 C13 . 1.384(2) ?
    C12 C16 . 1.504(2) ?
    C13 H13 . 0.9500 ?
    C13 C14 . 1.384(2) ?
    C14 H14 . 0.9500 ?
    C14 C15 . 1.386(2) ?
    C15 H15 . 0.9500 ?
    C16 H16A . 0.9800 ?
    C16 H16B . 0.9800 ?
    C16 H16C . 0.9800 ?
    N21 C21 . 1.132(5) ?
    C21 C22 . 1.270(19) ?
    C22 H22A . 0.9800 ?
    C22 H22B . 0.9800 ?
    C22 H22C . 0.9800 ?
loop_
    _geom_angle_atom_site_label_1
    _geom_angle_atom_site_label_2
    _geom_angle_atom_site_label_3
    _geom_angle_site_symmetry_1
    _geom_angle_site_symmetry_3
    _geom_angle
    _geom_angle_publ_flag
    N1 Ni1 N1 . 2_655 175.54(6) y
    N1 Ni1 S1 . 6_556 83.43(3) y
    N1 Ni1 S1 2_655 6_556 93.32(3) ?
    N1 Ni1 S1 . 5_655 93.32(3) y
    N1 Ni1 S1 2_655 5_655 83.43(3) ?
    N1 Ni1 N11 . . 91.71(4) y
    N1 Ni1 N11 . 2_655 91.34(4) y
    N1 Ni1 N11 2_655 . 91.34(4) ?
    N1 Ni1 N11 2_655 2_655 91.71(4) ?
    S1 Ni1 S1 5_655 6_556 87.022(18) y
    N11 Ni1 S1 2_655 6_556 173.74(3) ?
    N11 Ni1 S1 . 5_655 173.74(3) y
    N11 Ni1 S1 2_655 5_655 89.87(3) ?
    N11 Ni1 S1 . 6_556 89.87(3) y
    N11 Ni1 N11 . 2_655 93.73(6) y
    C1 N1 Ni1 . . 163.89(10) ?
    N1 C1 S1 . . 179.13(12) ?
    C1 S1 Ni1 . 5_655 101.56(4) ?
    C11 N11 Ni1 . . 119.96(9) ?
    C15 N11 Ni1 . . 121.53(9) ?
    C15 N11 C11 . . 118.17(11) ?
    N11 C11 H11 . . 118.2 ?
    N11 C11 C12 . . 123.56(12) ?
    C12 C11 H11 . . 118.2 ?
    C11 C12 C16 . . 120.10(13) ?
    C13 C12 C11 . . 117.29(13) ?
    C13 C12 C16 . . 122.58(13) ?
    C12 C13 H13 . . 120.1 ?
    C14 C13 C12 . . 119.72(13) ?
    C14 C13 H13 . . 120.1 ?
    C13 C14 H14 . . 120.5 ?
    C13 C14 C15 . . 119.06(13) ?
    C15 C14 H14 . . 120.5 ?
    N11 C15 C14 . . 122.18(13) ?
    N11 C15 H15 . . 118.9 ?
    C14 C15 H15 . . 118.9 ?
    C12 C16 H16A . . 109.5 ?
    C12 C16 H16B . . 109.5 ?
    C12 C16 H16C . . 109.5 ?
    H16A C16 H16B . . 109.5 ?
    H16A C16 H16C . . 109.5 ?
    H16B C16 H16C . . 109.5 ?
    N21 C21 C22 . . 174.4(12) ?
    C21 C22 H22A . . 109.5 ?
    C21 C22 H22B . . 109.5 ?
    C21 C22 H22C . . 109.5 ?
    H22A C22 H22B . . 109.5 ?
    H22A C22 H22C . . 109.5 ?
    H22B C22 H22C . . 109.5 ?
loop_
    _geom_torsion_atom_site_label_1
    _geom_torsion_atom_site_label_2
    _geom_torsion_atom_site_label_3
    _geom_torsion_atom_site_label_4
    _geom_torsion_site_symmetry_1
    _geom_torsion_site_symmetry_2
    _geom_torsion_site_symmetry_3
    _geom_torsion_site_symmetry_4
    _geom_torsion
    _geom_torsion_publ_flag
    Ni1 N11 C11 C12 . . . . 172.20(10) ?
    Ni1 N11 C15 C14 . . . . -172.51(11) ?
    N11 C11 C12 C13 . . . . 0.6(2) ?
    N11 C11 C12 C16 . . . . -177.52(13) ?
    C11 N11 C15 C14 . . . . 0.8(2) ?
    C11 C12 C13 C14 . . . . 0.4(2) ?
    C12 C13 C14 C15 . . . . -0.8(2) ?
    C13 C14 C15 N11 . . . . 0.2(2) ?
    C15 N11 C11 C12 . . . . -1.20(19) ?
    C16 C12 C13 C14 . . . . 178.47(15) ?
_shelx_space_group_comment
;
The symmetry employed for this shelxl refinement is uniquely defined
by the following loop, which should always be used as a source of
symmetry information in preference to the above space-group names.
They are only intended as comments.
;
_shelx_estimated_absorpt_T_min     ?
_shelx_estimated_absorpt_T_max     ?
_shelx_hkl_file
;
   0   0   1 107.874 17.0615   1
   0   0  -1 88.7789 15.4427  37
   0   0   1 11.9484 11.6877  38
   0   0  -1 16.6868 12.4568  41
   0   0  -2 1342.25 49.9736  37
   0   0  -2 1307.89 42.7769  41
   0   0  -3 2.94562 27.9585  41
   0   0  -3 27.5389 32.3913  37
   0   0   3 24.0244 27.9093  38
   0   0   4 126834. 632.892   9
   0   0  -4 123246. 589.342  41
   0   0   4 121452. 663.289   1
   0   0   4 119413. 585.357  38
   0   0  -4 123823. 648.859  37
   0   0   5 5.89285 48.5732   1
   0   0   5-0.50338 22.8726   3
   0   0  -5 23.8409 33.0360  41
   0   0   5 44.4288 38.4660   8
   0   0   5 87.1485 48.4624   7
   0   0   5 49.1464 33.8270   9
   0   0  -5 13.4310 42.7012  37
   0   0  -5 6.61779 45.3938  40
   0   0   5 10.1020 32.9332  38
   0   0   6 128660. 794.964   9
   0   0   6 126020. 887.651   7
   0   0  -6 126975. 851.283  40
   0   0   6 127202. 867.521   1
   0   0   7 125.727 34.0803  30
   0   0   7 96.0669 48.6042   9
   0   0   7 89.6272 69.9024   7
   0   0  -7 61.4091 62.6850  40
   0   0   7 191.784 73.9010   1
   0   0   7 89.7901 42.5836   3
   0   0   7 68.0649 38.0044  15
   0   0   7 117.399 31.5591  14
   0   0  -7 70.9238 59.8991  37
   0   0   8 96949.7 431.184  14
   0   0   8 100633. 449.661  30
   0   0   8 101330. 490.154   3
   0   0   8 99846.6 476.691   4
   0   0   8 97833.3 440.993  15
   0   0   9 86.8020 45.1467   4
   0   0   9 67.5377 40.4698   3
   0   0  10 3927.36 71.2217   4
   0   2   0 10468.7 86.8079   8
   0  -2   0 9579.94 84.9413  38
   0   2   0 9205.71 87.7641  40
   0   2   0 10067.6 70.4451  36
   0  -2   0 9753.10 99.6397  35
   0   2   1 271146. 780.620  36
   0  -2  -1 262061. 790.346  35
   0   2   1 259667. 756.754   1
   0  -2   1 265218. 757.316   1
   0   2   1 271317. 849.888   9
   0   2   1 272330. 819.482   6
   0   2  -1 268344. 825.189  39
   0  -2   1 269344. 846.846  38
   0   2   2 106148. 448.005   1
   0  -2   2 108786. 449.004   1
   0   2   2 104540. 448.944   7
   0  -2   2 106039. 474.832   7
   0   2   2 104722. 463.967   9
   0   2   2 105121. 466.646   6
   0  -2  -2 107878. 457.424  41
   0   2  -2 106596. 456.372  39
   0   2  -2 107343. 468.895  37
   0   2   3 70432.0 413.544   7
   0  -2   3 68382.3 425.339   7
   0   2   3 70230.6 405.694   9
   0  -2   3 69315.4 402.479   1
   0   2   3 68267.2 405.536   1
   0   2  -3 67283.6 409.588  37
   0  -2   3 66542.0 435.511  38
   0   2  -3 68574.2 396.277  39
   0   2   3 65511.8 239.826  38
   0  -2  -3 70648.7 392.528  41
   0  -2  -4 7418.40 136.948  41
   0  -2   4 8007.33 168.136   7
   0   2   4 8002.89 150.161   9
   0   2   4 7808.04 158.846   7
   0   2   4 7846.18 158.773   1
   0  -2   4 8436.60 160.042   1
   0  -2   4 7747.35 137.524  35
   0   2  -4 7649.73 142.868  39
   0  -2   4 6931.71 156.368  38
   0   2  -4 7557.87 151.917  37
   0  -2  -4 7306.05 156.273  37
   0  -2  -5 102976. 616.618  41
   0   2   5 106039. 695.371   8
   0  -2   5 105380. 732.395   7
   0   2   5 108746. 667.286   9
   0   2   5 107438. 708.399   7
   0  -2   5 106126. 684.334   1
   0  -2   5 103833. 410.257   3
   0   2   5 105775. 690.175   1
   0   2   5 103936. 413.904   3
   0  -2   5 100533. 563.174  35
   0   2  -5 104394. 678.795  37
   0  -2  -5 107171. 701.836  37
   0   2  -5 105314. 634.644  39
   0  -2   5 101949. 693.685  38
   0   2   6 31389.4 410.931   1
   0  -2   6 30895.6 215.136   3
   0   2   6 31880.6 223.736   3
   0  -2   6 31435.8 408.761   1
   0   2   6 31617.1 382.017   9
   0   2   6 31474.1 420.816   7
   0   2   6 30986.9 398.319   8
   0  -2   6 30559.9 432.865   7
   0  -2  -6 30452.4 405.955  40
   0  -2   6 29458.7 394.419  38
   0  -2  -6 30733.5 405.305  37
   0   2  -6 30756.4 400.922  37
   0   2  -6 30406.3 358.860  39
   0  -2   7 23659.4 186.852  43
   0  -2  -7 23116.8 392.930  40
   0   2  -7 23774.1 194.029  19
   0  -2  -7 23858.3 387.858  37
   0   2  -7 23750.1 387.209  37
   0   2   7 23504.3 195.032  30
   0  -2   7 23775.5 186.301  30
   0   2   7 23331.5 193.971  14
   0   2   7 23083.3 180.106  24
   0  -2   7 22818.9 202.361   3
   0   2   7 23619.8 395.589   1
   0   2   7 23178.4 208.167   3
   0  -2   7 22882.2 387.391   1
   0   2   7 23477.0 201.984  15
   0  -2   7 23748.2 360.491   9
   0   2   7 23153.8 359.683   9
   0   2   7 22778.6 394.074   7
   0  -2   8 24541.5 194.623  30
   0  -2   8 24984.3 210.315   4
   0   2   8 25694.5 214.303   4
   0   2   8 25071.5 208.953  15
   0  -2   8 24487.4 215.370   3
   0   2   8 25540.5 220.504   3
   0  -2   8 23922.2 187.245  43
   0  -2   9 28300.9 212.604   4
   0   2   9 28654.8 212.354   4
   0   2   9 27513.9 198.651  15
   0  -2   9 26221.4 185.317  30
   0  -2   9 27035.1 219.071   3
   0   2   9 27411.8 219.388   3
   0   2  10 9167.42 97.0736   4
   0   2  10 9083.80 103.165  32
   0   4   0 45207.8 273.011   8
   0  -4   0 47081.3 323.288  35
   0   4   0 44839.6 224.970  36
   0   4   0 47323.9 300.128  40
   0  -4   0 46645.8 279.098  38
   0   4   1 34998.2 257.933   6
   0   4  -1 33971.6 208.189  36
   0  -4  -1 33296.8 256.276  35
   0   4   1 31744.8 198.628  36
   0   4  -1 33877.5 260.965  37
   0  -4   1 33264.9 282.740  35
   0   4  -1 32920.4 178.578   8
   0   4   1 34073.2 265.522   8
   0   4   1 32417.8 128.754   1
   0  -4   1 33971.8 139.409   1
   0   4  -1 33318.4 247.216  40
   0  -4   1 33930.8 267.087  38
   0   4  -1 34356.7 269.657  39
   0   4   2 76174.9 441.080   6
   0  -4  -2 73842.2 384.263  35
   0  -4   2 75483.2 473.807  35
   0   4   2 74671.1 465.881   8
   0   4   2 73386.8 367.824   7
   0  -4  -2 76382.5 453.926  41
   0   4  -2 76585.5 430.903  40
   0   4   2 72916.7 340.411   1
   0  -4   2 75401.0 346.854   1
   0  -4   2 74961.1 472.242  38
   0   4  -2 76916.6 447.810  39
   0   4   3 37863.4 344.616   6
   0   4  -3 36759.6 320.885  39
   0  -4   3 36618.7 362.049  38
   0   4   3 36027.6 357.548   8
   0   4   3 36936.6 293.743   7
   0   4   3 37550.0 346.307   9
   0  -4   3 35868.0 277.798   1
   0   4   3 35622.9 277.100   1
   0   4  -3 36439.5 318.404  40
   0  -4  -3 37130.4 332.437  41
   0  -4   3 36200.0 344.428  35
   0  -4  -3 36007.1 245.707  35
   0  -4   4 139227. 768.353  35
   0   4   4 133615. 488.539  11
   0   4   4 137088. 770.635   9
   0   4   4 137308. 717.305   7
   0  -4  -4 138098. 746.326  41
   0   4  -4 137153. 748.895  40
   0  -4   4 132714. 818.277  38
   0   4  -4 135455. 733.601  39
   0  -4   4 139791. 706.026   1
   0   4   4 139532. 711.629   1
   0   4   5 36607.1 383.296   1
   0  -4   5 35278.0 373.206   1
   0   4   5 35626.7 210.519   3
   0  -4   5 35778.6 206.795   3
   0   4  -5 35374.6 398.758  40
   0  -4  -5 35113.0 378.635  41
   0   4   5 35322.8 405.400   9
   0   4   5 35858.6 389.267   7
   0   4   5 35932.0 435.762   8
   0  -4  -5 36348.9 431.782  37
   0  -4   5 34183.5 431.006  38
   0   4  -5 34328.7 377.663  39
   0   4  -5 35366.5 404.365  37
   0  -4   5 36466.8 392.671  35
   0   4  -6 57264.5 572.129  37
   0   4   6 57612.2 546.755   1
   0   4   6 57594.9 301.196   3
   0  -4   6 57606.6 540.915   1
   0  -4   6 56663.8 296.526   3
   0  -4   6 56251.9 295.269  30
   0   4   6 55472.5 300.306  24
   0   4   6 57267.2 603.275   8
   0   4   6 55777.4 560.322   9
   0   4   6 57146.4 554.135   7
   0   4  -6 57581.1 322.034  19
   0   4  -6 56820.6 565.892  40
   0  -4   6 56311.4 319.537  42
   0  -4  -6 56771.3 598.118  37
   0   4  -6 56334.5 525.048  39
   0  -4   6 54739.2 608.005  38
   0  -4  -7 70314.1 729.079  40
   0  -4   7 66421.6 359.134  42
   0   4  -7 65291.9 649.118  40
   0  -4   7 67648.8 359.426  43
   0   4  -7 66942.3 360.011  19
   0  -4  -7 67782.1 690.817  37
   0  -4   7 63139.4 675.892  38
   0   4  -7 66008.2 654.648  37
   0  -4   7 66083.8 333.764  30
   0   4   7 68496.8 341.815   4
   0  -4   7 66539.8 336.506   4
   0   4   7 64840.7 345.602  24
   0   4   7 64371.6 673.792   8
   0   4   7 68191.7 369.455  15
   0  -4   7 65248.5 346.641   3
   0  -4   7 65901.3 621.232   1
   0   4   7 65883.1 349.786   3
   0   4   7 67118.0 629.212   1
   0  -4   8 3851.77 75.4768  30
   0   4   8 4170.29 94.1411  32
   0   4   8 3959.13 83.0955  33
   0   4   8 3806.17 78.7961  24
   0  -4   8 3986.09 79.7023   4
   0   4   8 4157.93 81.2995   4
   0   4   8 3750.47 88.5479  15
   0   4   8 3873.93 83.1624   3
   0  -4   8 3928.43 81.3517   3
   0  -4   8 3992.06 80.2921  43
   0   4   9 1376.85 55.2812  15
   0  -4   9 1339.19 42.0202  30
   0   4   9 1396.17 60.0490  32
   0  -4   9 1263.49 46.1199   4
   0   4   9 1320.48 46.9593   4
   0   4  10 11253.1 92.0088  15
   0   4  10 12116.8 106.826  32
   0  -6   0 131458. 708.634  35
   0  -6   0 130373. 618.017  38
   0   6  -1 194906. 865.587  40
   0  -6   1 193156. 884.512  38
   0   6   1 196417. 875.126   8
   0  -6  -1 195668. 887.954  35
   0  -6   1 196606. 950.090  35
   0   6   1 195319. 845.968   6
   0   6   2 34357.1 336.668   6
   0   6  -2 32805.1 322.498  40
   0   6  -2 33059.1 354.510  39
   0  -6   2 32676.4 353.790  38
   0   6   2 32614.6 188.404  11
   0   6   2 32695.8 187.971  13
   0   6   2 34753.6 357.957   8
   0   6  -2 32093.4 261.509  36
   0  -6  -2 31752.6 299.775  35
   0  -6  -2 31211.2 336.663  41
   0   6   3 5199.36 148.151   6
   0   6   3 4614.99 75.3419  13
   0   6   3 4723.86 75.2471  11
   0   6  -3 4561.39 62.5569  12
   0   6   3 5144.37 159.716   8
   0   6  -3 4306.27 134.902  37
   0  -6   3 4646.68 151.485  35
   0  -6  -3 4469.10 136.395  41
   0  -6   3 4552.80 150.131  38
   0   6  -3 4482.69 127.340  40
   0   6  -3 4626.14 138.968  39
   0   6  -4 105.526 21.2282  12
   0   6   4 62.6161 31.3838  11
   0   6  -4 241.716 54.3168  39
   0   6  -4 129.889 50.4257  40
   0  -6   4 106.362 57.3520  38
   0   6   4 135.383 59.8323   8
   0  -6   4 89.1424 53.9311  35
   0   6  -4 53.9146 49.9018  37
   0  -6  -4 96.9354 47.1867  41
   0  -6   5 36793.1 450.190  35
   0   6   5 37733.2 258.192  32
   0   6  -5 36561.7 432.431  40
   0   6   5 38315.5 493.349   8
   0   6   5 36983.8 250.889  24
   0  -6  -5 38417.2 503.912  37
   0   6  -5 35891.8 434.167  39
   0   6   5 36820.4 246.133  15
   0   6   6 2015.78 71.3808  15
   0   6   6 1933.69 72.7938  32
   0  -6   6 1931.42 58.4223  30
   0   6   6 1951.39 67.8345  24
   0   6   6 2055.67 135.138   8
   0   6  -6 2033.09 73.9858  19
   0   6   6 1922.34 61.9844  21
   0   6  -6 1881.84 113.008  40
   0   6  -6 1868.38 110.921  39
   0  -6  -6 2045.39 135.682  37
   0  -6   6 1804.59 131.179  38
   0  -6   7 96501.0 421.476  30
   0   6   7 97151.7 451.344  24
   0   6  -7 99317.5 472.641  19
   0  -6   7 98833.4 465.032  42
   0  -6   7 99083.0 466.973  43
   0   6   7 98956.3 473.137  32
   0   6   7 100483. 463.070  33
   0   6   7 100485. 462.147  15
   0  -6   8 5271.40 90.7782  43
   0   6   8 5620.03 95.2573  33
   0   6   8 5660.22 103.649  32
   0  -6   8 5058.62 76.1203  30
   0   6   9 6254.93 89.1912  32
   0   6  10 228.491 16.1123  15
   0   8   0 54587.4 279.133  11
   0   8   0 54290.2 456.971   6
   0   8   1 118527. 713.998   6
   0   8   1 118649. 729.722   8
   0   8   1 118762. 464.437  13
   0   8   1 117912. 463.794  11
   0   8  -1 116695. 458.509  12
   0  -8   1 117771. 742.759  38
   0  -8   1 117524. 830.255  35
   0   8   2 13817.6 239.823   6
   0   8  -2 13788.1 129.365  12
   0   8   2 14304.2 140.541  11
   0   8   2 14272.8 139.429  13
   0   8   2 14458.3 258.862   8
   0  -8  -2 14158.1 275.460  41
   0  -8   2 14076.3 270.608  38
   0   8  -2 13733.4 251.425  40
   0  -8  -2 14652.9 245.416  35
   0  -8   2 14740.2 294.391  35
   0  -8   3 24259.5 385.487  35
   0   8   3 23846.8 197.826  33
   0   8   3 24869.5 206.655  32
   0   8  -3 23796.5 172.986  12
   0   8   3 24572.7 192.866  11
   0   8   3 24415.1 191.370  13
   0   8   3 24599.1 366.266   8
   0  -8  -3 23693.4 362.104  41
   0  -8   3 24350.9 197.611  20
   0   8  -3 24932.3 205.017  18
   0   8  -3 24797.7 202.247  19
   0   8   3 24011.2 340.805   6
   0  -8   3 23701.2 379.506  38
   0   8  -3 23085.7 338.699  40
   0  -8   4 25397.6 409.373  35
   0   8   4 24704.2 210.610  33
   0   8   4 25664.9 217.688  32
   0   8   4 25594.5 211.927  11
   0   8   4 25520.8 208.209  13
   0   8  -4 24368.4 174.668  12
   0   8   4 25173.0 398.515   8
   0   8  -4 25500.4 219.321  19
   0   8  -4 24067.6 382.172  39
   0   8  -4 23642.4 352.257  40
   0  -8   4 23898.8 405.447  38
   0  -8   4 25004.8 215.700  42
   0  -8  -4 23987.2 366.385  41
   0   8   4 23786.4 186.377  15
   0  -8   5 18228.0 342.300  35
   0  -8   5 18502.7 190.327  42
   0   8  -5 19697.1 201.045  19
   0   8   5 19253.6 187.851  21
   0   8  -5 16571.6 304.033  40
   0   8  -5 17046.7 328.569  39
   0   8   5 19162.0 191.917  32
   0   8   5 18705.3 189.132  33
   0   8   5 18852.9 171.068  15
   0  -8   6 60758.4 353.545  42
   0   8   6 61310.5 334.303  21
   0   8   6 60760.6 326.319  15
   0   8   6 60025.7 333.961  34
   0   8   6 60321.9 349.422  32
   0  -8   7 31413.5 234.340  43
   0   8  -7 30611.3 233.152  19
   0   8   7 31633.2 217.075  15
   0   8   7 31627.4 230.841  32
   0   8   7 30913.6 209.169  34
   0   8   7 32789.7 230.735  33
   0  -8   7 29954.8 190.508  30
   0   8   8 1555.68 53.7731  32
   0   8   8 1626.63 51.9383  33
   0   8   8 1597.11 50.7750  15
   0  -8   8 1636.29 49.6655  43
   0   8   9 54.7856 20.0525  15
   0  10   0 109.381 37.4577  21
   0  10   0 64.3415 39.4614  11
   0 -10   0 102.859 62.4551  35
   0  10   0 186.815 44.7473  34
   0  10   1 33988.6 251.206  34
   0  10   1 33483.6 230.888  33
   0  10  -1 33740.6 239.688  34
   0 -10  -1 34128.7 482.246  41
   0  10   1 33340.8 243.638  21
   0  10  -1 35480.4 265.076  29
   0  10   1 34294.6 256.407  29
   0 -10   1 34534.8 487.396  35
   0 -10  -1 31821.1 428.287  35
   0  10   1 34743.3 241.541  11
   0  10  -1 33809.0 235.256  11
   0  10   1 34688.7 240.495  13
   0  10   2 632.305 50.4591  33
   0  10   2 657.605 56.2680  34
   0 -10  -2 565.848 87.0910  41
   0 -10   2 581.182 44.8065  20
   0  10   2 536.494 52.6861  21
   0  10  -2 627.290 51.1495  29
   0  10   2 658.547 49.2117  29
   0 -10   2 682.821 91.3094  35
   0  10   2 490.729 46.4700  13
   0  10   2 481.443 47.1305  11
   0  10   3 46997.0 282.453  29
   0  10  -3 49723.7 304.066  29
   0 -10   3 48498.9 294.313  20
   0  10  -3 47023.8 287.132  19
   0  10   3 50168.5 321.778  21
   0 -10   3 50168.1 307.314  42
   0  10   3 49727.0 315.163  34
   0  10   3 49880.4 303.873  33
   0  10   3 49425.8 302.760  13
   0  10   3 49946.8 303.855  11
   0  10  -4 14689.4 148.386  29
   0 -10   4 14768.0 164.585  42
   0  10  -4 14281.3 154.501  19
   0  10   4 14617.1 160.517  11
   0  10   4 14922.4 162.584  33
   0  10  -5 6603.01 105.756  19
   0  10   5 6604.58 92.8200  15
   0  10   5 6373.82 109.443  34
   0  10   5 6545.71 109.712  33
   0 -10   5 6384.79 107.487  42
   0 -10   6 75.7302 37.7144  42
   0  10   6 63.6244 34.8392  21
   0  10  -6 93.1246 38.1232  19
   0  10   6 22.2680 30.8005  15
   0  10   6 126.190 39.1904  34
   0  10   6 31.9104 41.3697  33
   0  10   7 806.315 33.7960  15
   0  10   8 1281.89 29.6885  33
   0 -10   8 1338.05 27.8663  43
   0  12   0 49497.9 286.842  34
   0  12   0 49332.0 268.345  21
   0  12   1 95.2349 41.6625  29
   0  12  -1 104.130 44.1656  29
   0  12   1 123.397 37.0719  21
   0  12   1 99.6917 43.8582  34
   0  12  -1 149.913 38.9995  11
   0  12   1 277.611 42.0395  11
   0  12  -1 167.889 38.1866  13
   0  12   1 126.145 37.8287  13
   0  12   2 6744.04 101.094  29
   0  12  -2 6727.44 105.521  29
   0  12   2 6655.22 104.256  21
   0 -12   2 6814.21 97.9682  42
   0  12   2 6569.76 104.963  34
   0  12   2 6310.83 91.3921  33
   0  12   2 6654.32 101.556  13
   0  12   2 6789.28 101.798  11
   0  12  -2 6761.35 98.2265  11
   0  12  -2 6692.27 98.3047  13
   0  12  -3 1230.16 50.4113  29
   0  12   3 1199.66 55.4889  21
   0 -12   3 1232.89 48.4069  42
   0  12   3 1228.77 50.2248  33
   0  12   3 1270.43 57.7877  34
   0  12  -3 1043.78 45.6296  11
   0  12   3 1029.15 49.4901  11
   0 -12   4 4494.48 72.9597  42
   0  12   4 4745.65 82.0392  21
   0  12   4 4620.07 82.6402  34
   0  12   4 4494.97 76.7274  33
   0  12  -4 4604.88 73.3586  11
   0 -12   5 6463.93 76.4277  42
   0  12   5 6591.91 82.4735  21
   0  12   5 6428.44 83.7954  34
   0  12  -5 6638.27 76.0231  11
   0  12   6 29487.1 142.891  21
   0  12   6 31138.7 150.392  33
   0  12   6 29694.6 148.399  34
   0 -12   6 32098.7 155.944  43
   0  14   0 56056.2 243.418  16
   0  14   0 56988.0 245.420  11
   0  14   1 4161.81 54.5368  16
   0  14   1 4364.45 60.3935  29
   0  14   2 43.9294 18.4038  21
   0  14  -2 33.4556 19.4952  16
   0  14  -2 67.2323 22.6619  29
   0  14   3 1630.36 31.4247  21
   0  14  -3 1412.72 28.1779  16
  -1  -1  11 7260.42 67.0364  32
  -1   1  11 7257.23 66.9491  32
  -1  -1  10 190.700 35.8282   4
  -1   1  10 253.857 36.9348   4
  -1  -1   9 134.133 46.1888   4
  -1   1   9 160.032 45.8667   4
  -1  -1   9 158.687 36.1106  30
  -1   1   9 146.620 42.1670   3
  -1  -1   9 144.054 41.8791   3
  -1   1   9 179.911 38.0785  15
  -1   1   8 120404. 510.212  15
  -1   1   8 121234. 517.123  30
  -1  -1   8 123059. 514.748  30
  -1  -1   8 117567. 482.745  14
  -1   1   8 119244. 507.013  14
  -1  -1   8 118453. 476.641  24
  -1   1   8 120053. 489.040  24
  -1   1   8 123783. 542.835   4
  -1  -1   8 123860. 540.024   4
  -1  -1   8 119565. 543.499   3
  -1   1   8 117209. 537.680   3
  -1   1   7 26442.3 205.566  15
  -1  -1   7 27100.1 200.581  30
  -1   1   7 26639.1 201.072  30
  -1   1   7 26234.9 197.855  14
  -1  -1   7 25794.2 186.584  14
  -1   1   7 26424.5 190.606  24
  -1   1   7 26980.0 426.983   7
  -1  -1   7 26685.4 364.250   9
  -1   1   7 26898.9 366.074   9
   1   1  -7 26518.0 389.651  37
  -1   1   7 26914.8 417.511   1
  -1  -1   7 26939.0 219.026   3
  -1   1   7 26132.1 218.432   3
  -1  -1   7 26868.2 415.409   1
   1   1  -7 27223.2 402.040  40
   1  -1  -7 26943.4 407.508  40
  -1   1   6 19073.2 319.974   7
  -1   1   6 18566.0 271.029   9
  -1   1   6 18352.0 274.268   8
  -1  -1   6 19292.7 283.714   9
   1   1  -6 18275.7 250.821  39
   1   1  -6 19294.1 299.659  37
  -1  -1   6 17922.1 273.690  38
   1  -1  -6 18095.4 286.158  37
  -1   1   6 18798.5 311.296   1
  -1  -1   6 18419.4 163.524   3
  -1   1   6 18324.1 163.372   3
  -1  -1   6 18408.2 307.541   1
   1   1  -6 18887.1 302.388  40
   1  -1  -6 18819.7 302.894  40
  -1   1   5 4950.70 142.955   7
  -1   1   5 4812.58 129.333   8
  -1   1   5 5070.46 125.698   9
  -1  -1   5 4589.67 100.055   8
  -1   1   5 4487.32 95.0638  38
  -1  -1   5 4591.02 129.248  38
   1   1  -5 4851.35 134.958  37
   1  -1  -5 4911.04 135.018  37
   1   1  -5 4363.28 111.028  39
  -1  -1   5 4996.67 140.608   1
  -1   1   5 4703.19 72.8889   3
  -1  -1   5 4730.20 71.0957   3
  -1   1   5 4975.75 141.196   1
   1  -1  -5 4768.70 138.136  40
   1   1  -5 4900.31 141.205  40
   1  -1  -5 4485.65 107.394  41
   1  -1  -4 8687.70 129.913  41
   1   1  -4 8408.79 152.263  40
  -1  -1   4 8360.20 115.199   8
  -1   1   4 8963.38 161.095   7
  -1   1   4 8642.46 138.168   9
  -1   1   4 8551.38 150.720   8
  -1  -1   4 8676.38 166.749   7
   1   1  -4 9211.21 161.852  37
  -1   1   4 8600.59 115.437  38
   1  -1  -4 8484.43 150.712  37
  -1  -1   4 8381.17 148.876  38
  -1   1   4 8609.50 159.652   1
  -1  -1   4 8863.70 162.699   1
  -1  -1   4 8275.73 111.702  35
   1   1  -3 9557.18 137.379  40
   1  -1  -3 9831.36 112.811  41
  -1   1   3 9179.20 119.345   9
  -1  -1   3 9208.26 140.697   7
  -1   1   3 8793.39 130.863   7
  -1  -1   3 8772.66 96.9254   8
  -1   1   3 9540.00 97.4264  38
  -1  -1   3 9358.90 133.197  38
   1  -1  -3 10118.7 137.255  37
   1   1  -3 10190.2 140.989  37
  -1   1   3 8593.22 132.334   1
  -1  -1   3 8825.84 133.758   1
  -1  -1   3 9198.85 107.469  35
   1  -1  -2 48847.9 222.299  41
   1   1  -2 45538.0 257.907  40
  -1  -1   2 46813.9 187.283   8
  -1  -1   2 48404.7 273.795   7
  -1   1   2 47946.8 251.199   7
  -1   1   2 47598.4 233.576   9
   1   1  -2 48474.8 235.158  39
   1   1  -2 49324.7 262.320  37
  -1   1   2 47733.6 186.609  38
  -1  -1   2 48489.9 267.869  38
  -1  -1   2 48330.1 255.864   1
  -1   1   2 46288.5 254.212   1
  -1  -1   2 46816.1 232.268  35
  -1   1   1 415056. 1109.19   6
   1   1  -1 416953. 1141.95  40
  -1   1   1 420007. 1117.07   9
  -1   1   1 415939. 1092.86   7
   1   1  -1 429844. 1119.15  39
  -1  -1   1 423190. 1160.45  38
  -1   1   1 417303. 1127.05   2
  -1   1   1 414498. 1118.67   1
  -1  -1   1 428141. 1121.74   1
  -1  -1   1 422039. 1125.21   2
  -1   1   0 361686. 959.340   8
   1  -1   0 370324. 923.121   7
   1  -1   0 369075. 973.106  38
   1   1   0 357625. 998.548  40
  -1   1   0 359428. 944.861  37
  -1  -1   0 359554. 982.366  35
  -1   1   0 360035. 925.909  40
  -1   1  -1 86.6204 20.7435  40
  -1  -1  -1 104.166 19.8446  35
  -1   1  -1 86.0850 23.7619  41
  -1  -1  -1 95.5856 25.3876  41
   1   1   2 16563.9 168.694   7
   1  -1   2 16911.3 170.633   7
   1  -1   2 17492.3 169.332   1
   1   1   2 16905.0 166.025   1
   1   1   2 15674.2 126.092  38
   1  -1   2 16968.4 169.665  38
  -1   1  -2 17416.1 161.996  41
  -1  -1  -2 16172.5 160.407  41
   1   1   3 28339.6 247.756   9
   1   1   3 29709.4 276.264   7
   1  -1   3 29532.8 277.674   7
   1  -1   3 28928.1 268.265   1
   1   1   3 28864.6 265.194   1
   1  -1   3 29790.2 262.827  38
  -1   1  -3 29811.3 261.857  37
   1   1   3 28827.7 209.308  38
  -1  -1  -3 30628.4 278.032  37
  -1   1  -3 31111.9 255.091  41
  -1  -1  -3 30896.8 257.051  41
   1  -1   4 4945.22 138.980   7
   1   1   4 4928.01 122.856   9
   1   1   4 4929.47 135.069   7
   1  -1   4 5048.01 137.661   1
   1   1   4 5198.40 138.559   1
   1  -1   4 5036.57 128.444  38
   1   1   4 4862.31 99.6523  38
  -1  -1  -4 5180.94 135.235  37
  -1   1  -4 5320.50 135.857  37
  -1  -1  -4 5219.28 124.158  41
  -1   1  -4 5288.71 124.966  41
   1  -1   5 52102.6 461.133   9
   1   1   5 48719.7 440.399   9
   1  -1   5 47350.1 479.350   7
   1   1   5 48202.5 484.006   7
   1   1   5 48680.9 476.318   1
   1  -1   5 48376.8 470.980   1
   1   1   5 47664.5 259.448   3
   1  -1   5 47016.5 257.378   3
  -1  -1  -5 46935.4 461.003  37
   1  -1   5 46998.9 433.463  38
  -1   1  -5 52354.6 492.890  37
  -1  -1  -5 48135.7 416.887  41
   1   1   6 141923. 875.727   8
   1   1   6 147366. 987.368   7
   1  -1   6 147675. 901.054   9
   1   1   6 146758. 897.907   9
   1  -1   6 144392. 983.510   7
   1   1   6 144064. 575.583   3
   1   1   6 147607. 961.801   1
   1  -1   6 146211. 955.004   1
   1  -1   6 144055. 572.573   3
  -1   1  -6 146547. 943.366  37
  -1   1  -6 143123. 857.215  39
   1  -1   6 138496. 862.210  38
  -1  -1  -6 138975. 917.147  37
  -1  -1  -6 142241. 952.645  40
   1   1   7 28739.4 213.958  30
   1  -1   7 28965.1 209.371  30
   1  -1   7 29164.6 213.692  15
   1   1   7 28489.6 209.811  14
   1   1   7 29396.6 228.738  15
   1   1   7 29562.4 470.626   7
   1  -1   7 30212.6 422.121   9
   1   1   7 28361.3 411.163   9
  -1  -1  -7 28296.5 438.967  40
   1  -1   7 29173.3 209.885  43
   1   1   7 29513.5 448.712   1
   1  -1   7 29431.5 445.791   1
   1  -1   7 30185.5 240.733   3
   1   1   7 28957.3 238.644   3
  -1  -1  -7 30237.6 456.747  37
  -1   1  -7 28957.3 428.293  37
   1   1   8 40234.7 265.567  15
   1  -1   8 39113.2 243.496  15
   1  -1   8 38924.7 247.157  30
   1   1   8 40275.3 286.199   3
   1  -1   8 40858.8 286.630   3
   1  -1   8 38954.7 241.529  43
   1   1   8 40840.3 278.231   4
   1  -1   8 40827.1 278.135   4
   1   1   9 5576.58 85.3607  15
   1  -1   9 5641.31 96.1364   4
   1   1   9 5874.44 96.7973   4
   1  -1   9 5381.58 99.8409   3
   1   1   9 5224.74 99.1730   3
   1   1  10 10515.7 103.899  32
   1   1  10 10333.9 98.7550   4
  -1  -1 -10 10315.8 85.6049  17
  -1   3  10 11424.0 105.957   4
  -1  -3  10 11717.3 108.964   4
  -1  -3   9 271.781 34.2530  30
  -1   3   9 330.302 44.0508  15
  -1   3   9 337.603 43.4072   4
  -1  -3   9 361.618 41.1272   4
  -1   3   9 260.281 35.2897  24
  -1   3   8 817.588 55.3359  15
  -1  -3   8 779.648 45.3857  30
  -1   3   8 737.757 47.9209  33
  -1  -3   8 869.580 53.4811   4
  -1   3   8 831.731 53.0487   4
  -1   3   8 745.435 47.7730  24
  -1  -3   8 686.711 49.9983   3
  -1   3   8 742.458 52.3657   3
  -1  -3   8 671.687 41.8347  43
  -1  -3   7 17527.4 324.992   1
  -1   3   7 17925.3 330.684   1
  -1   3   7 18125.0 175.125   3
  -1  -3   7 17569.6 170.802   3
  -1  -3   7 17818.5 164.938  43
  -1  -3   7 17452.2 166.363  42
   1  -3  -7 18227.2 345.156  40
  -1  -3   7 16362.2 325.446  38
   1  -3  -7 16915.2 316.374  37
   1   3  -7 17257.6 321.298  37
  -1  -3   7 17671.2 161.861  30
  -1   3   7 18113.5 168.486   4
  -1  -3   7 17867.9 166.183   4
  -1   3   7 17541.6 162.610  24
  -1   3   7 17759.5 168.699  22
   1   3  -7 17406.6 167.321  19
  -1   3   7 17987.4 178.830  15
  -1   3   7 17932.6 336.439   7
  -1   3   7 16974.7 324.029   8
  -1   3   7 17503.9 307.111   9
  -1  -3   7 18547.3 325.922   9
  -1   3   7 18024.3 174.459  14
  -1   3   6 19513.8 314.831   7
  -1   3   6 19270.3 321.885   8
  -1  -3   6 19363.9 336.164  38
   1  -3  -6 19093.0 316.908  37
   1   3  -6 19281.4 313.137  37
  -1  -3   6 19651.2 312.430   1
  -1  -3   6 19328.2 162.527   3
  -1   3   6 19338.7 164.664   3
  -1   3   6 20190.7 318.882   1
  -1   3   5 217299. 1089.09   8
  -1   3   5 212536. 1012.73   7
  -1   3   5 217824. 1012.30   9
   1   3  -5 214072. 969.283  39
  -1  -3   5 206379. 1087.06  38
   1  -3  -5 216672. 1051.30  37
   1  -3  -5 203149. 913.637  41
   1   3  -5 212784. 1029.93  37
  -1  -3   5 206337. 936.296  35
  -1   3   5 213160. 684.477   3
  -1  -3   5 208865. 675.241   3
  -1  -3   5 212545. 1009.78   1
  -1   3   5 214740. 1021.58   1
  -1   3   4 107210. 589.669   7
  -1   3   4 110224. 659.299   8
   1   3  -4 109213. 586.080  39
  -1  -3   4 106823. 665.282  38
   1  -3  -4 112136. 578.543  41
  -1  -3   4 107446. 597.551  35
   1   3  -4 110148. 621.705  37
  -1  -3   4 110980. 602.349   1
  -1   3   4 108506. 601.125   1
  -1   3   3 128557. 559.366   7
  -1   3   3 131122. 606.832   9
   1   3  -3 128183. 587.825  39
   1  -3  -3 134212. 590.204  41
  -1  -3   3 133041. 619.583  35
   1   3  -3 132235. 621.077  37
  -1   3   3 128425. 571.782   1
  -1  -3   3 131172. 572.894   1
  -1   3   2 50659.4 265.286   1
  -1  -3   2 52546.3 269.729   1
  -1   3   2 49852.1 251.519   7
  -1   3   2 50307.2 334.624   8
  -1   3   2 53522.6 308.720   6
   1  -3  -2 51795.1 310.070  41
  -1  -3   2 49834.6 330.654  35
   1  -3  -2 48853.4 251.107  35
   1   3  -2 50968.6 316.872  37
  -1  -3   2 50349.9 342.338  38
   1   3  -2 51151.1 314.340  39
  -1   3   1 2359.97 35.9434   1
  -1  -3   1 2375.88 37.5585   1
  -1   3   1 2200.07 54.8957   6
   1  -3  -1 2111.22 57.9319  35
  -1   3   1 2232.92 64.4649   8
   1   3  -1 2416.78 38.5101   8
  -1   3   1 2096.95 30.0327   7
  -1  -3   1 1862.59 61.1462  38
   1   3  -1 2109.58 59.5966  40
   1  -3  -1 2083.02 39.4057  38
   1   3  -1 2051.15 60.6715  39
  -1   3   0 12656.3 119.072   8
  -1   3   0 13242.1 119.846  40
   1  -3   0 12935.6 126.290  38
  -1  -3   0 12879.1 121.498  38
   1   3   0 13372.5 145.329  40
  -1  -3   0 12974.1 144.845  35
   1  -3   0 13690.3 149.043  35
   1   3   0 13263.9 118.111  36
  -1   3   0 12796.9 78.7233  36
   1  -3   1 88096.4 337.889   1
   1   3   1 86045.9 340.292   1
   1   3   1 92102.4 440.467   6
  -1   3  -1 92982.0 396.976  40
  -1   3  -1 92856.4 416.746  37
   1   3   1 85663.5 390.653  36
  -1  -3  -1 89005.2 411.293  35
   1  -3   1 91178.9 443.630  38
  -1   3  -1 92240.9 431.603  39
   1  -3   2 40328.7 261.546   1
   1   3   2 38888.9 261.078   1
   1   3   2 39940.7 311.661   9
   1  -3   2 40625.9 288.199   7
   1   3   2 41591.9 312.124   6
  -1   3  -2 40129.9 277.922  40
  -1  -3  -2 40681.5 314.651  41
  -1   3  -2 37430.7 281.554  37
  -1  -3  -2 38682.6 247.056  35
  -1   3  -2 40229.5 294.867  39
   1  -3   2 40969.8 323.022  38
   1   3   3 88744.0 518.250   7
   1   3   3 90804.6 543.178   9
   1   3   3 88949.6 538.891   6
  -1  -3  -3 91442.1 533.333  41
  -1   3  -3 89029.2 504.725  40
  -1   3  -3 89593.8 516.779  39
   1   3   3 88622.2 499.472   1
   1  -3   3 89410.0 496.854   1
   1   3   4 100675. 612.251   1
   1  -3   4 100403. 605.726   1
  -1  -3  -4 102162. 623.974  41
  -1   3  -4 97418.9 608.442  40
   1   3   4 100375. 632.850   9
   1   3   4 98793.5 632.736   7
   1  -3   4 99653.0 650.609   7
  -1  -3  -4 98851.3 661.156  37
  -1   3  -4 97855.5 607.625  39
   1  -3   4 96635.9 663.269  38
   1  -3   4 99322.4 601.765  35
   1  -3   5 44899.8 442.306   1
   1   3   5 45316.4 248.195   3
   1   3   5 45359.7 449.790   1
   1  -3   5 44740.2 245.510   3
   1  -3   5 42341.1 467.602   7
   1   3   5 46199.4 488.843   8
   1   3   5 45659.7 469.808   7
   1   3   5 45857.0 460.015   9
  -1  -3  -5 45784.0 439.749  41
  -1   3  -5 45336.4 451.115  40
   1  -3   5 43379.3 404.770  35
  -1   3  -5 45893.1 462.929  37
  -1  -3  -5 44290.5 483.355  37
  -1   3  -5 45223.9 436.297  39
   1  -3   5 44647.5 484.587  38
  -1   3  -6 7320.85 196.574  39
   1  -3   6 6933.96 209.674  38
  -1  -3  -6 7169.58 217.804  37
   1   3   6 7128.42 201.824   1
   1   3   6 7152.45 106.648   3
   1  -3   6 7360.75 201.898   1
   1  -3   6 7155.15 103.453   3
   1   3   6 6876.01 205.976   7
   1   3   6 6836.90 208.487   8
   1   3   6 7452.73 213.035   9
  -1   3  -6 6816.91 196.360  40
   1  -3   6 7199.44 106.705  42
   1  -3   6 7266.84 106.084  43
  -1   3  -6 7033.65 107.120  19
   1   3   6 7072.89 110.015  15
  -1   3  -6 7139.56 204.563  37
   1  -3   7 18074.1 158.345  30
   1   3   7 18734.2 182.400   3
   1  -3   7 18319.3 179.395   3
   1  -3   7 18454.7 345.366   1
   1   3   7 19116.5 352.950   1
   1  -3   7 18645.4 174.651  43
  -1   3  -7 18187.3 341.484  40
  -1  -3  -7 18355.1 365.213  40
   1   3   7 19320.9 367.307   7
   1   3   7 18075.2 338.257   9
   1   3   7 17570.2 336.762   8
   1  -3   7 19029.1 340.096   9
  -1   3  -7 18193.6 342.327  37
  -1  -3  -7 17584.8 346.374  37
   1  -3   7 17098.2 335.159  38
   1   3   7 18977.2 186.855  15
   1  -3   8 7579.82 99.5167  30
   1   3   8 7628.51 119.115  15
   1  -3   8 8107.74 110.394  43
   1   3   8 7436.35 114.736   3
   1  -3   8 7456.44 114.115   3
   1   3   8 7985.12 115.901   4
   1  -3   8 7902.55 113.733   4
   1   3   9 34752.3 216.340  15
   1   3   9 35118.2 233.588  32
   1   3   9 35234.5 223.760   3
   1  -3   9 34360.5 222.461   3
   1  -3   9 34034.6 214.677   4
   1   3   9 35681.5 217.610   4
   1   3  10 13107.9 108.947  32
  -1   5  10 68.2763 24.5432  15
  -1   5   9 11858.9 125.808  15
  -1  -5   9 11530.7 110.944  30
  -1   5   8 3769.67 83.7160  33
  -1  -5   8 3643.20 74.9082  30
  -1  -5   8 3465.93 69.1505   4
  -1   5   8 3567.92 70.6465   4
  -1   5   8 3653.21 81.6591  24
   1   5  -8 3606.51 83.5930  19
  -1  -5   8 3807.60 80.5337  43
  -1   5   8 3572.57 87.3447  15
   1   5  -7 25134.5 396.428  40
  -1  -5   7 25477.8 212.742  42
  -1  -5   7 25684.7 213.007  43
   1   5  -7 25360.7 215.316  19
  -1   5   7 24366.4 410.841   8
  -1  -5   7 23248.2 416.741  38
   1   5  -7 24282.5 390.635  37
  -1   5   7 25826.4 211.865  33
  -1  -5   7 25023.9 197.895  30
  -1   5   7 24606.8 207.872  24
  -1   5   7 25128.3 192.601   3
  -1  -5   7 23950.4 186.497   3
  -1  -5   7 24813.6 183.345   4
  -1   5   7 25562.9 185.504   4
  -1  -5   6 54969.8 314.660  42
   1   5  -6 55178.0 561.061  40
   1   5  -6 56262.8 329.359  19
   1   5  -6 53184.0 515.098  39
  -1  -5   6 54491.1 615.218  38
   1  -5  -6 57921.4 614.188  37
   1   5  -6 55224.5 569.100  37
  -1   5   6 55465.5 275.352   4
  -1  -5   6 55070.1 299.975  30
  -1   5   6 54172.6 500.514   1
  -1   5   6 54608.6 283.571   3
  -1   5   6 54817.9 311.805  24
  -1   5   6 55950.6 319.725  15
  -1   5   6 56997.3 615.291   8
   1   5  -5 1648.49 97.8116  37
  -1  -5   5 1659.07 96.4615  35
  -1  -5   5 1749.41 112.162  38
   1   5  -5 1700.11 91.5857  39
   1  -5  -5 1480.50 99.7777  37
   1   5  -5 1738.09 98.3871  40
  -1  -5   5 1835.94 87.1044   1
  -1   5   5 1694.52 84.3609   1
   1   5  -4 139539. 797.575  37
  -1  -5   4 142328. 823.302  35
  -1   5   4 144487. 872.500   8
  -1   5   4 136347. 655.193   7
  -1  -5   4 138317. 875.254  38
   1   5  -4 138838. 762.977  39
   1  -5  -4 139987. 771.240  41
   1   5  -4 147634. 817.490  40
  -1   5   4 135984. 667.743   1
  -1  -5   4 138896. 678.416   1
  -1  -5   3 4239.94 88.1576   1
  -1   5   3 4114.75 84.8866   1
  -1  -5   3 4178.01 130.292  35
  -1   5   3 4245.59 82.3146   7
  -1   5   3 4304.21 133.253   8
  -1   5   3 4424.12 120.637   6
   1   5  -3 4091.91 115.457  40
   1  -5  -3 4164.72 118.138  41
   1   5  -3 4298.29 118.088  39
  -1  -5   3 4074.05 131.467  38
  -1   5   2 12571.2 103.371   1
   1   5  -2 15936.3 176.714  36
   1  -5  -2 14748.9 177.933  35
  -1   5   2 13749.4 206.777   8
  -1  -5   2 14970.0 217.155  38
   1   5  -2 15422.2 211.784  39
   1   5  -2 14886.8 194.598  40
  -1   5   2 14295.8 184.940   6
   1   5  -1 227267. 795.745  36
  -1  -5   1 218361. 942.393  35
   1  -5  -1 221762. 896.291  35
   1   5  -1 219501. 736.460   8
  -1   5   1 224329. 887.286   8
  -1  -5   1 226380. 905.508  38
   1   5  -1 227971. 909.763  40
   1  -5  -1 222962. 759.473  38
  -1   5   1 227617. 844.597   6
   1  -5   0 94636.8 550.697  35
   1   5   0 87242.4 404.833  36
  -1  -5   0 92898.9 534.299  35
  -1   5   0 94271.0 458.975   8
   1   5   0 94047.1 470.945   8
  -1  -5   0 94151.9 463.947  38
  -1   5   0 95350.7 486.097  40
  -1   5   0 95183.6 529.514  39
   1  -5   0 94673.9 479.712  38
  -1   5  -1 43881.4 248.564  36
  -1  -5  -1 42692.3 338.410  35
   1  -5   1 42087.4 375.639  35
   1   5   1 42669.6 280.520  36
  -1   5  -1 43162.2 335.312  37
   1   5   1 45457.2 348.052   6
   1   5   1 44288.9 344.571   8
  -1   5  -1 44075.3 316.327  40
   1  -5   1 43586.0 351.105  38
  -1  -5  -2 145932. 668.562  35
  -1   5  -2 148631. 723.124  37
   1   5   2 146048. 765.365   8
   1   5   2 146191. 740.906   6
  -1   5  -2 148291. 685.334  40
  -1  -5  -2 145503. 757.732  41
  -1   5  -2 150859. 751.489  39
   1  -5   2 148959. 784.243  38
  -1   5  -3 29683.5 329.791  39
   1  -5   3 29078.9 351.680  38
   1   5   3 29209.1 181.539  11
  -1   5  -3 29903.4 325.296  37
   1  -5   3 30131.6 347.826  35
   1   5   3 31333.9 360.492   8
   1   5   3 30459.6 291.784   7
   1   5   3 30161.4 345.521   6
  -1   5  -3 29607.7 305.459  40
  -1  -5  -3 28396.0 327.399  41
   1   5   3 30270.4 257.584   1
   1  -5   3 30371.0 262.002   1
  -1   5  -4 47779.7 455.401  37
   1  -5   4 48180.9 474.875  35
   1  -5   4 48097.9 393.124   1
   1   5   4 48092.5 395.788   1
   1   5   4 49544.2 502.948   8
   1   5   4 47005.8 416.937   7
   1   5   4 47534.5 263.697  11
  -1   5  -4 48054.8 451.151  39
  -1  -5  -4 47968.1 463.576  41
  -1   5  -4 47928.3 437.573  40
  -1   5  -5 13767.5 261.212  40
  -1  -5  -5 13409.3 262.283  41
   1   5   5 13044.9 242.827   7
   1   5   5 12849.4 119.432   3
   1   5   5 13010.7 231.518   1
  -1   5  -5 13784.9 262.350  39
  -1  -5  -5 13909.6 299.420  37
   1  -5   5 13822.9 291.622  38
   1  -5   5 14022.2 268.859  35
  -1   5  -6 13571.9 276.656  40
   1  -5   6 13667.8 154.190  42
  -1   5  -6 13777.0 157.486  19
   1   5   6 14082.8 312.407   8
   1  -5   6 13489.7 314.744  38
  -1  -5  -6 13882.1 319.301  37
  -1   5  -6 13379.7 272.646  39
   1   5   6 13767.9 157.174  15
   1   5   6 13538.7 155.416  32
   1  -5   6 13287.8 132.582  30
   1   5   6 13220.1 145.176  24
   1   5   6 13744.6 135.184   3
   1  -5   6 13649.0 131.610   3
   1  -5   6 13604.8 129.072   4
   1   5   6 13512.0 129.229   4
   1  -5   7 16027.8 143.817   4
   1   5   7 16171.7 144.917   4
   1   5   7 15044.7 154.671  24
  -1   5  -7 16428.9 172.503  19
   1  -5   7 16768.3 170.901  43
   1   5   7 15762.8 149.613   3
   1  -5   7 15694.5 147.305   3
   1  -5   7 15303.7 141.710  30
   1   5   7 15984.0 173.816  32
   1   5   8 23735.4 187.936  33
   1   5   8 23508.8 200.385  32
   1  -5   8 23327.7 186.643  43
   1   5   9 23.8780 31.4930  15
   1   5   9 47.0335 36.5313  32
   1   5  10 10547.5 75.4555  32
  -1   7   9 29348.1 183.524  32
   1   7  -8 1737.35 63.9756  19
  -1   7   8 1619.15 64.6367  32
  -1   7   8 1639.47 60.1991  33
  -1  -7   8 1682.43 48.7861  30
  -1   7   8 1823.16 63.2239  15
  -1  -7   8 1643.73 56.2027  43
  -1  -7   7 174639. 633.033  30
  -1   7   7 176401. 683.752  32
  -1   7   7 176736. 667.922  33
   1   7  -7 176876. 687.585  19
  -1   7   7 175131. 658.966  15
  -1  -7   7 173297. 676.990  42
  -1   7   6 54947.0 319.375  15
  -1   7   6 54650.4 336.407  32
  -1   7   6 54432.6 327.827  33
  -1  -7   6 53672.0 308.066  30
  -1   7   6 53802.0 328.446  24
  -1   7   6 53066.9 314.409  21
  -1  -7   5 8168.21 221.743  35
   1   7  -5 7536.82 183.629  36
  -1   7   5 8496.27 126.790  32
  -1  -7   5 8053.66 244.045  38
   1   7  -5 7764.46 205.641  40
   1   7  -5 7603.61 210.962  39
  -1   7   5 8118.87 121.593  24
   1   7  -5 8660.55 132.281  19
  -1   7   5 8603.04 123.352  21
  -1  -7   5 8381.82 123.233  42
  -1   7   5 8917.51 248.104   8
  -1   7   5 8735.11 118.065  15
  -1   7   4 977.716 91.4277   8
  -1   7   4 825.357 47.6534  11
  -1   7   4 892.468 47.6454  13
   1  -7  -4 817.990 75.3917  41
  -1  -7   4 1007.25 92.4799  35
   1   7  -4 790.077 64.6781  36
   1   7  -4 800.773 79.2231  39
  -1  -7   4 830.710 90.7232  38
   1   7  -4 866.443 78.1804  40
  -1   7   3 32327.5 359.890   6
  -1   7   3 31834.2 393.184   8
  -1   7   3 30663.1 203.608  11
  -1   7   3 30548.2 202.966  13
   1   7  -3 29988.3 179.174  12
   1  -7  -3 29482.1 363.424  41
   1   7  -3 27604.2 288.385  36
  -1  -7   3 30352.9 397.815  35
   1   7  -3 29250.6 376.637  39
  -1  -7   3 29152.1 393.575  38
   1   7  -3 29147.5 353.300  40
  -1   7   2 26659.2 296.117   6
  -1   7   2 25370.3 173.583  13
   1   7  -2 25660.8 164.313  12
  -1   7   2 25539.0 174.105  11
  -1  -7   2 27153.1 362.055  35
   1  -7  -2 26183.2 303.411  35
  -1  -7   2 26402.3 340.350  38
   1   7  -2 26765.1 330.667  40
  -1   7   2 26742.4 327.769   8
  -1   7   1 399841. 1413.74   6
   1   7  -1 385956. 1110.15  12
  -1  -7   1 381736. 1582.16  35
   1  -7  -1 389581. 1518.02  35
   1   7  -1 399222. 1545.10  40
  -1  -7   1 377131. 1478.20  38
  -1   7   1 401883. 1487.56   8
   1   7   0 58.7234 42.4646   6
  -1   7   0 60.6088 37.3377   6
  -1   7   0 76.1914 24.1441  12
  -1  -7   0 58.4233 47.1086  35
   1  -7   0 64.5495 49.1921  35
   1  -7   0 43.1584 34.8582  38
   1   7   0 52.8312 34.1302   8
  -1   7   0 63.4152 32.8810   8
   1   7   1 43390.2 402.194   6
   1   7   1 42338.0 391.665   8
   1   7   1 41456.0 223.827  11
  -1   7  -1 41376.2 221.251  12
  -1  -7  -1 44106.2 417.101  35
   1  -7   1 45611.1 467.497  35
   1  -7   1 44180.1 417.457  38
  -1   7  -1 42335.0 388.871  40
   1   7   2 45067.4 431.809   6
   1   7   2 43713.9 241.927  11
  -1   7  -2 43450.7 228.911  12
  -1  -7  -2 43076.3 454.050  41
  -1  -7  -2 43395.8 395.630  35
  -1   7  -2 43887.1 405.418  40
  -1   7  -2 43461.9 456.543  39
   1  -7   2 43935.3 454.304  38
   1   7   3 15208.3 273.335   6
  -1   7  -3 15287.4 129.636  12
   1   7   3 15065.9 143.780  11
   1   7   3 16035.0 291.216   8
  -1  -7  -3 14201.4 262.540  41
  -1   7  -3 14911.5 274.331  39
   1  -7   3 14092.5 281.793  38
  -1   7  -3 14687.8 243.423  40
  -1   7  -3 14608.2 264.356  37
   1  -7   3 15420.3 293.337  35
   1  -7   4 2775.48 138.072  35
  -1   7  -4 2853.57 131.077  37
   1   7   4 3299.44 80.1416  32
  -1   7  -4 2847.43 59.0132  12
   1   7   4 2811.51 74.6856  11
   1   7   4 3222.71 151.824   8
   1  -7   4 3050.29 76.7477  42
  -1  -7  -4 2792.90 129.515  41
  -1   7  -4 2869.27 77.8099  19
  -1   7  -4 2714.17 117.516  40
  -1   7  -4 2880.60 132.749  39
   1  -7   4 2726.03 144.284  38
   1   7   4 2712.97 67.3042  15
   1   7   5 103520. 487.865  32
  -1  -7  -5 108253. 922.235  37
  -1   7  -5 98039.3 745.067  40
   1  -7   5 100915. 893.140  38
  -1   7  -5 101673. 805.550  39
   1   7   5 106085. 873.545   8
   1  -7   5 103468. 481.252  42
  -1   7  -5 106948. 498.798  19
   1   7   5 103653. 460.560  15
  -1   7  -5 99177.4 786.748  37
   1  -7   5 99490.7 802.357  35
   1   7   6 245.709 42.3342  21
   1   7   6 233.817 48.0594  15
   1   7   6 313.681 53.6650  32
   1   7   6 264.191 50.7351  33
   1  -7   6 210.846 47.3032  42
  -1   7  -7 94339.9 452.649  19
   1   7   7 97023.5 436.309  15
   1   7   7 95570.3 440.257  33
   1   7   7 95177.5 447.516  32
   1  -7   7 92887.7 445.479  43
   1   7   8 487.509 42.2965  15
   1   7   8 426.068 43.2945  32
   1   7   8 464.187 41.2451  33
   1  -7   8 490.438 37.1900  43
   1   7   9 29.3230 21.7451  15
  -1   9   8 37.6473 27.5327  15
  -1   9   8 3.10084 28.8392  33
  -1  -9   8 21.7902 24.7298  43
  -1  -9   7 1985.10 50.1658  30
  -1  -9   7 1952.81 63.1344  43
  -1   9   7 2044.93 64.5977  33
  -1   9   7 1922.70 56.6544  34
  -1   9   7 2020.02 58.9273  15
  -1  -9   6 14307.0 143.744  30
  -1  -9   6 15089.2 165.350  42
   1   9  -6 14699.1 167.342  19
  -1   9   6 14847.2 155.649  21
  -1   9   6 14569.4 147.359  15
  -1   9   6 14863.6 156.252  34
  -1  -9   5 13345.0 163.487  42
  -1   9   5 13816.1 159.890  21
  -1   9   5 13369.8 143.244  15
  -1   9   5 13558.2 159.767  33
  -1   9   5 13665.3 160.442  34
  -1  -9   4 53963.9 614.023  35
  -1   9   4 55835.2 340.473  34
  -1   9   4 56750.8 333.090  33
   1   9  -4 55228.1 313.494  29
  -1   9   4 53564.0 600.818   8
  -1  -9   4 56133.5 341.758  42
  -1   9   4 55574.7 339.198  21
   1   9  -4 56682.4 337.955  19
  -1  -9   4 54698.7 332.131  20
  -1   9   4 54937.4 321.931  13
  -1   9   4 55424.4 325.260  11
  -1   9   4 54281.9 297.724  15
  -1   9   3 2378.23 74.2692  33
   1   9  -3 2583.20 74.8127  29
  -1   9   3 2195.07 65.2593  29
  -1   9   3 2323.57 126.953   8
   1   9  -3 2583.59 75.5077  18
   1   9  -3 2406.95 71.3801  19
  -1   9   3 2556.46 76.6649  21
  -1  -9   3 2406.66 70.2482  20
   1   9  -3 2217.80 123.235  40
   1  -9  -3 2308.66 129.017  41
  -1   9   3 2489.99 72.0007  11
   1   9  -3 2643.33 63.1043  12
  -1   9   3 2406.77 68.5543  13
  -1   9   2 10605.0 133.052  29
   1   9  -2 11160.1 141.913  29
   1  -9  -2 11676.7 269.300  41
  -1  -9   2 11009.0 271.706  35
  -1   9   2 10569.3 127.631  11
  -1   9   2 10423.5 124.187  13
  -1   9   2 10786.0 137.478  34
  -1   9   2 10691.1 132.922  33
  -1   9   2 10329.5 137.225  21
   1   9  -2 9992.01 121.731  19
   1   9  -2 10067.7 125.487  18
  -1  -9   2 10328.0 125.778  20
  -1   9   1 4477.56 93.3949  34
  -1   9   1 4500.48 84.5024  33
  -1   9   1 4381.87 88.5552  21
   1   9  -1 4804.07 96.7759  29
  -1   9   1 4678.73 94.8036  29
   1  -9  -1 4525.84 159.849  35
  -1  -9   1 4675.38 173.377  35
   1   9  -1 4024.95 142.013   6
  -1   9   1 4096.22 81.3764  13
  -1   9   1 4296.70 82.6738  11
   1   9   0 47446.7 285.782  34
  -1   9   0 47919.5 289.320  34
   1   9   0 46705.6 278.386  21
   1  -9   0 47493.8 532.298  35
  -1  -9   0 48176.7 530.640  35
   1   9   0 47358.1 469.859   6
   1   9   0 47397.8 271.550  11
  -1   9   0 46289.5 270.385  11
   1   9   1 6725.76 109.669  34
  -1   9  -1 6873.65 105.398  34
   1   9   1 6845.89 101.224  33
  -1   9  -1 7196.39 115.239  29
   1   9   1 7471.48 115.831  29
  -1  -9  -1 7133.04 215.354  41
  -1  -9  -1 6600.88 189.428  35
   1  -9   1 6996.20 215.970  35
   1   9   1 7570.87 190.620   6
  -1   9  -1 7964.98 109.441  12
   1   9   1 7516.08 107.247  11
   1  -9   2 50592.6 545.510  38
   1  -9   2 53219.2 604.397  35
   1   9   2 50789.5 297.016  33
   1   9   2 50235.6 308.226  34
   1   9   2 50413.5 301.745  29
  -1   9  -2 51480.9 310.515  29
  -1  -9  -2 52244.3 580.019  41
   1  -9   2 50481.3 288.190  20
   1   9   2 51264.0 292.011  11
  -1   9  -2 50519.6 281.711  12
   1   9   2 47881.8 496.606   6
   1  -9   3 78975.5 755.058  35
   1   9   3 78549.1 396.343  33
  -1   9  -3 81515.5 396.614  29
   1   9   3 76426.3 371.243  29
   1   9   3 76693.3 679.210   8
  -1   9  -3 79004.6 396.756  19
  -1  -9  -3 75657.9 694.066  41
   1  -9   3 78608.3 404.876  42
   1  -9   3 75055.2 721.355  38
   1   9   3 81960.1 398.050  11
  -1   9  -3 79920.2 368.535  12
   1  -9   4 24862.3 217.562  42
  -1   9  -4 25226.2 215.124  19
   1   9   4 24863.3 210.688  33
   1   9   4 24512.1 186.535  15
  -1   9  -4 24226.2 182.414  12
   1   9   4 25438.3 212.063  11
  -1   9  -5 6917.61 116.629  19
   1   9   5 6963.81 115.306  21
   1   9   5 6472.34 112.268  34
   1   9   5 6675.27 112.561  33
   1   9   5 6561.52 98.6533  15
   1  -9   5 6676.36 114.041  42
   1   9   6 6729.07 100.208  21
  -1   9  -6 7194.23 114.405  19
   1   9   6 6881.89 105.593  34
   1   9   6 7144.78 110.464  33
   1  -9   6 6960.74 110.823  42
   1  -9   6 6555.31 111.917  43
   1   9   6 6753.46 98.5402  15
   1   9   7 348.441 34.7853  34
   1   9   7 328.971 35.1456  15
   1   9   8 5617.31 64.4315  33
   1  -9   8 5497.45 64.7959  43
  -1  11   7 5574.22 68.0216  33
  -1 -11   6 91.7756 30.6336  42
   1  11  -6 70.2642 30.6731  19
  -1  11   6 77.0360 29.7040  21
  -1  11   6 49.9979 33.3777  34
  -1  11   6 93.7008 35.0770  33
  -1 -11   6 91.0289 20.3596  30
  -1  11   6 55.2097 23.3163  15
  -1  11   5 27092.1 202.184  21
  -1  11   5 26783.9 197.998  33
  -1  11   5 26178.0 196.862  34
  -1 -11   5 26239.7 195.420  42
  -1 -11   4 28128.3 215.426  42
  -1  11   4 29112.9 227.643  21
  -1  11   4 28443.0 212.891  33
   1  11  -4 28360.2 202.653  29
  -1  11   4 29016.8 217.610  11
  -1 -11   3 21606.4 188.445  42
  -1  11   3 21431.4 197.379  21
  -1 -11   3 20686.5 177.279  20
   1  11  -3 21100.1 188.612  29
  -1  11   3 20813.4 175.826  29
  -1  11   3 21557.9 191.610  11
   1  11  -3 21283.3 179.521  11
  -1  11   3 20791.5 182.425  13
  -1  11   3 20735.9 194.010  34
  -1  11   3 21276.1 186.972  33
  -1  11   2 33344.4 248.789  21
  -1 -11   2 32689.8 225.689  20
  -1  11   2 33216.2 243.292  29
   1  11  -2 32660.4 248.488  29
  -1  11   2 33433.8 239.841  11
  -1  11   2 33524.4 236.033  13
   1  11  -2 32765.8 229.421  11
  -1  11   2 31862.9 246.329  34
  -1  11   2 32247.5 230.853  33
  -1  11   1 6892.37 109.736  21
  -1  11   1 6960.41 117.656  29
   1  11  -1 7012.57 117.617  29
   1  11  -1 6605.87 106.574  11
  -1  11   1 6822.72 111.181  11
  -1  11   1 6781.83 106.526  13
  -1  11   1 7148.02 117.589  34
   1  11  -1 6923.63 105.879  34
  -1  11   1 6895.56 103.804  33
  -1  11   0 60669.7 323.219  21
   1  11   0 61191.5 329.269  21
   1  11   0 61035.9 356.043  29
  -1  11   0 61588.7 330.710  13
  -1  11   0 61120.4 345.584  34
   1  11   0 61244.8 338.395  34
   1  11   1 5604.02 101.102  21
   1  11   1 5649.85 103.424  34
  -1  11  -1 5888.55 109.095  29
   1  11   1 5693.61 105.289  29
  -1  11  -1 5751.19 100.813  11
   1  11   1 5765.84 100.071  11
   1 -11   2 4150.79 84.4421  42
   1  11   2 3867.75 88.8573  21
   1  11   2 3960.34 81.6600  33
   1  11   2 3916.58 93.0924  34
   1  11   2 4077.90 85.8677  29
  -1  11  -2 3923.24 89.1861  29
  -1  11  -2 3797.22 82.5526  11
   1  11   2 3871.44 85.5601  11
   1  11   2 3803.23 86.7245  13
   1 -11   3 46590.8 278.896  42
   1  11   3 47154.3 295.958  21
   1  11   3 47582.4 298.006  34
   1  11   3 45903.9 274.893  33
   1  11   3 44979.8 256.934  29
  -1  11  -3 46383.7 278.132  29
   1  11   3 49231.5 293.627  11
   1  11   3 47155.2 289.144  13
  -1  11  -4 7636.07 99.0131  19
   1  11   4 7843.92 108.161  33
   1 -11   4 7789.42 107.276  42
   1  11   5 9772.18 116.222  34
   1  11   5 9439.29 110.061  33
   1 -11   5 9666.64 109.982  42
   1  11   6 36530.9 188.383  21
   1  11   6 36754.1 197.941  33
   1  11   6 37146.9 195.565  34
   1  11   7 4838.05 51.0892  33
   1 -11   7 4856.74 50.5799  43
  -1  13   5 1928.25 33.8946  33
  -1 -13   5 1904.69 32.4406  42
  -1 -13   5 2016.03 36.1169  43
  -1 -13   4 6115.95 59.0915  30
  -1 -13   4 6408.41 69.5293  42
  -1  13   4 7148.62 81.0725  21
  -1  13   4 6300.58 69.6550  33
  -1  13   4 7041.16 82.6677  34
   1  13  -4 6595.53 68.8887  16
   1  13  -4 6997.53 74.4459  11
   1  13  -4 7223.69 76.8514  13
  -1 -13   3 1232.75 38.4221  42
  -1  13   3 1336.35 45.8959  21
  -1  13   3 1223.95 47.4176  34
   1  13  -3 1308.21 41.8280  13
   1  13  -3 1351.57 41.7649  11
  -1  13   3 1412.50 46.2394  11
   1  13  -3 1275.91 42.9209  29
  -1 -13   2 64585.2 282.592  42
  -1  13   2 64857.6 300.115  13
   1  13  -2 67053.8 297.952  11
  -1  13   2 66708.9 308.750  11
   1  13  -2 66631.4 299.104  13
  -1  13   2 65098.3 296.615  21
  -1  13   2 62427.6 281.797  16
  -1  13   2 63600.1 295.113  29
   1  13  -2 65105.1 308.340  29
   1  13  -1 997.748 43.3283  11
  -1  13   1 868.774 41.5661  13
  -1  13   1 858.422 43.2904  11
   1  13  -1 942.361 43.6119  13
  -1  13   1 926.830 40.5167  21
  -1  13   1 910.202 46.4065  29
   1  13  -1 919.770 49.0733  29
  -1  13   1 872.769 41.5857  16
   1  13   0 26299.3 191.136  29
   1  13   0 26640.1 183.194  13
  -1  13   0 26971.6 181.739  11
   1  13   0 26387.6 179.182  11
  -1  13   0 27057.1 180.866  13
   1  13   1 60.4861 33.3175  34
   1  13   1-3.15157 30.5695  13
  -1  13  -1 37.1391 29.1907  11
  -1  13  -1 21.3480 28.9317  13
   1  13   1 48.3541 30.0609  11
   1  13   1 29.5713 27.4502  21
   1  13   1 82.0042 32.5735  29
  -1  13  -1 21.7463 34.3531  29
   1  13   2 1111.59 40.3083  29
  -1  13  -2 1154.14 45.2168  29
   1  13   2 1143.96 44.0825  21
   1  13   2 1225.15 48.8118  34
  -1  13  -2 1041.01 42.7667  16
  -1  13  -2 1078.66 40.7776  11
  -1  13  -2 1028.29 40.3969  13
   1  13   2 1043.69 42.5673  11
   1  13   3 7588.95 87.7300  21
  -1  13  -3 7825.77 84.0417  11
  -1  13  -3 7567.04 80.9975  13
  -1  13  -3 7530.93 81.8561  16
   1 -13   4 107.203 18.0899  43
   1  13   4 166.670 24.4719  21
   1  13   4 128.752 26.8060  34
   1  13   4 103.958 19.3781  33
   1  13   5 1869.47 30.5564  21
  -2   0  11-3.00115 24.3622  32
  -2   0  10 6188.02 96.1397   4
  -2   0   9 27.6054 36.1337  30
  -2   0   9 40.9854 31.5693  24
  -2   0   9 31.8148 42.7539   3
  -2   0   9 28.2282 45.7611   4
  -2   0   9 42.3279 33.2039  14
   2   0  -8 268546. 1417.43  37
  -2   0   8 281260. 933.105  30
  -2   0   8 284151. 960.230   4
  -2   0   8 276926. 903.224  24
   2   0  -8 271873. 1470.09  40
  -2   0   8 278872. 916.771  14
  -2   0   8 276566. 1518.03   1
  -2   0   8 281082. 978.109   3
   2   0  -7 5.04327 50.0532  37
  -2   0   7 25.4081 26.8574  14
  -2   0   7-1.59818 29.3679  30
  -2   0   7 2.57401 35.8532   3
  -2   0   7-2.90730 59.9503   1
  -2   0   7 18.8107 38.7251   9
  -2   0   7-7.32254 38.9162   4
   2   0  -7 9.39314 53.5342  40
  -2   0   6 1014.80 87.7378   7
  -2   0   6 929.980 62.1487   8
   2   0  -6 847.586 79.1653  40
  -2   0   6 1045.82 87.1662   1
  -2   0   6 915.939 44.5503   3
   2   0  -6 923.091 74.7544  37
  -2   0   5 44.0604 46.5591   1
  -2   0   5 18.9131 23.2910   3
  -2   0   5 59.5455 47.1337   7
  -2   0   5 38.8166 30.9379   9
  -2   0   5 39.6520 32.5755   8
  -2   0   5 60.4933 33.0175  38
   2   0  -5 86.4278 43.7783  40
   2   0  -5 21.0136 40.2613  37
  -2   0   4 208146. 829.227   1
   2   0  -4 208646. 809.981  40
   2   0  -4 208031. 673.488  41
  -2   0   4 208386. 844.360   7
  -2   0   4 208767. 750.763  38
  -2   0   3 72.1453 32.3551   1
   2   0  -3 53.8197 18.4295  41
  -2   0   3 49.0262 26.2741   8
  -2   0   3 82.9726 33.5432   7
   2   0  -3 17.0790 28.2485  40
  -2   0   3 40.2123 25.9790  38
   2   0  -3 17.0017 25.1806  37
  -2   0   2 561098. 1560.31   1
   2   0  -2 569418. 1531.96  40
  -2   0   2 557191. 1558.25   7
  -2   0   2 556853. 1510.64   8
   2   0  -2 565580. 1503.35  37
  -2   0   2 562929. 1422.29  35
   2   0  -1 11.2423 10.2048  40
  -2   0   1 17.7064 10.9550  35
   2   0   0 430466. 1134.16   6
   2   0   0 436514. 1167.75  36
   2   0   1 70.7308 27.2386   6
  -2   0  -1 5.86601 26.1308  41
   2   0   1 10.8940 26.6038  36
   2   0   1 16.2350 23.8993  38
   2   0   2 78867.8 421.920   7
  -2   0  -2 79948.0 409.319  41
   2   0   3 45.3384 41.7520   1
  -2   0  -3 147.369 38.9962  41
   2   0   3 33.1290 36.8515   7
  -2   0  -3 17.0294 35.1043  37
   2   0   3 29.4405 31.0121  38
   2   0   4 33940.2 333.009   9
  -2   0  -4 34890.1 336.098  41
   2   0   4 35036.4 366.851   1
  -2   0  -4 34706.3 355.073  37
   2   0   5 48.7806 53.9448   1
   2   0   5 55.1165 27.9514   3
  -2   0  -5 63.1333 46.3414  41
  -2   0  -5 62.6164 47.6798  37
   2   0   5 28.1401 37.8459  38
   2   0   5 29.6277 42.1074   9
   2   0   6 271022. 1342.79   9
   2   0   6 269852. 1428.38   1
   2   0   6 269566. 912.974   3
  -2   0  -6 271136. 1415.43  37
   2   0   7 28.2947 39.7931  15
   2   0   7 25.5961 30.4695  43
   2   0   7 1.75706 42.5119   3
   2   0   7 44.8988 65.6957   1
   2   0   7-16.4519 63.2602   7
   2   0   7 114.995 59.1306   9
   2   0   7 46.3402 31.1640  30
  -2   0  -7 69.5483 61.5309  37
   2   0   8 11842.7 153.253   3
   2   0   8 11940.8 148.410   4
   2   0   8 11854.0 136.617  15
   2   0   9 31.1738 36.2644   4
   2   0   9 12.0821 33.8777   3
  -2   0 -10 743.144 27.0863  17
   2   0  10 772.944 33.7902  32
  -2   2  11 16294.8 109.434  32
  -2   2  10 4708.30 84.7855  32
  -2  -2  10 4477.91 73.4234  30
  -2  -2  10 4946.29 84.0272   4
  -2   2  10 4981.32 84.1372   4
  -2   2  10 4325.82 66.1361  24
  -2   2   9 3086.88 74.8253  15
  -2  -2   9 3501.68 78.0057  30
  -2  -2   9 2978.84 64.0876  14
  -2   2   9 3176.48 71.9271  24
  -2  -2   9 3151.06 65.7938  24
  -2  -2   9 3315.02 82.0732   4
  -2   2   9 3352.54 84.0074   4
  -2   2   9 3043.93 83.8503   3
  -2  -2   9 2999.33 81.5855   3
  -2  -2   8 7332.37 226.509   1
  -2   2   8 7698.97 233.482   1
  -2   2   8 7493.26 124.637   3
  -2  -2   8 7500.24 121.000   3
   2   2  -8 7455.70 226.575  40
   2  -2  -8 7794.64 231.257  40
  -2   2   8 7526.32 108.870  22
   2  -2  -8 7525.15 216.110  37
   2   2  -8 7139.80 212.542  37
  -2   2   8 7635.70 117.137  30
  -2  -2   8 7692.81 113.031  30
  -2   2   8 7763.93 116.018  14
  -2  -2   8 7236.35 100.823  14
  -2   2   8 7647.39 110.874  24
  -2  -2   8 7739.85 117.925   4
  -2   2   8 7883.40 120.870   4
  -2   2   8 7662.17 115.613  15
  -2  -2   7 72911.6 375.471   3
  -2   2   7 74360.6 683.256   1
  -2  -2   7 73227.5 673.645   1
  -2   2   7 72474.0 375.471   3
   2   2  -7 75231.9 674.650  40
   2  -2  -7 73723.2 670.222  40
  -2  -2   7 74089.6 352.022  42
   2   2  -7 73667.4 354.020  19
  -2   2   7 72992.3 357.735  22
   2  -2  -7 72597.7 644.571  37
   2   2  -7 73883.7 651.679  37
  -2  -2   7 74285.1 358.340  30
  -2   2   7 73317.2 364.379  30
  -2  -2   7 70637.2 337.218  14
  -2   2   7 72305.4 362.091  14
  -2   2   7 73257.7 367.115   4
  -2  -2   7 73227.0 364.997   4
  -2   2   7 71249.1 347.323  24
  -2   2   7 73184.0 369.918  15
  -2   2   7 74641.8 603.334   9
  -2   2   7 69589.7 609.520   8
  -2  -2   7 72081.5 596.840   9
   2  -2  -6 35010.5 393.704  37
  -2  -2   6 35426.9 413.639  38
   2   2  -6 37756.8 415.735  37
  -2   2   6 37620.5 377.915   9
  -2   2   6 36502.6 407.486   8
  -2   2   6 37149.1 425.026   7
  -2   2   6 36440.2 229.331   3
  -2   2   6 37529.7 430.279   1
  -2  -2   6 37806.5 429.777   1
  -2  -2   6 37033.1 227.970   3
   2  -2  -6 34983.5 415.118  40
   2   2  -6 35331.8 412.533  40
   2  -2  -5 243622. 1051.21  37
   2   2  -5 241964. 974.245  39
  -2  -2   5 241204. 1115.96  38
  -2  -2   5 231239. 896.199  35
   2   2  -5 241167. 1058.66  37
  -2   2   5 240007. 1073.59   7
  -2   2   5 236391. 1072.87   8
  -2   2   5 244155. 990.243   9
  -2   2   5 236409. 742.425   3
  -2  -2   5 238270. 740.927   3
  -2   2   5 246371. 1098.74   1
  -2  -2   5 248785. 1096.01   1
   2   2  -5 241762. 1075.27  40
   2   2  -4 61287.9 374.421  39
  -2  -2   4 60779.5 442.726  38
   2  -2  -4 63656.4 412.505  37
   2   2  -4 62283.1 413.631  37
  -2  -2   4 59924.6 362.163  35
  -2   2   4 61743.1 431.246   8
  -2   2   4 61834.9 407.717   7
  -2   2   4 62293.0 377.802   9
  -2   2   4 61039.1 416.991   1
  -2  -2   4 60203.4 413.957   1
   2  -2  -4 61202.3 336.689  41
   2   2  -4 61778.2 422.572  40
   2   2  -3 11003.3 127.204  39
  -2  -2   3 10792.0 161.463  38
   2   2  -3 11445.4 147.397  37
  -2  -2   3 10952.3 137.799  35
  -2   2   3 11127.8 155.319   8
  -2   2   3 11170.3 134.763   7
  -2  -2   3 11698.6 147.289   1
  -2   2   3 11343.4 146.143   1
   2  -2  -3 11560.3 119.809  41
   2   2  -3 11369.4 149.313  40
   2   2  -2 92770.2 383.518  39
  -2  -2   2 89543.4 435.825  38
   2  -2  -2 87661.3 309.258  35
   2   2  -2 92998.7 406.914  37
  -2  -2   2 91789.8 409.936  35
  -2   2   2 93748.2 382.809   9
  -2   2   2 90406.6 341.337   7
  -2   2   2 88916.4 378.803   1
  -2  -2   2 93444.5 381.164   1
  -2   2   2 86094.2 381.008   2
  -2  -2   2 91532.6 395.570   2
   2   2  -2 91619.4 415.544  40
  -2   2   1 16306.0 92.7891   6
  -2   2   1 15092.0 113.733  39
   2   2  -1 15091.9 134.429  40
   2  -2  -1 15063.6 107.371  38
  -2  -2   1 15740.7 144.761  38
   2   2  -1 15197.8 130.124  37
   2   2  -1 16370.5 132.256  36
  -2  -2   1 16039.3 109.105   1
  -2   2   1 15615.2 106.646   2
  -2  -2   1 15676.6 109.642   2
  -2   2   1 15947.2 108.765   1
  -2   2   1 15542.2 136.074   8
   2  -2   0 172209. 504.563   7
  -2   2   0 173263. 568.880   8
  -2   2   0 173181. 545.305  37
   2   2   0 178038. 601.918  36
  -2  -2   0 169504. 607.893  35
   2  -2   0 177792. 602.779  38
  -2   2   0 172567. 584.140  39
  -2   2   0 173812. 513.085  40
   2  -2   1 968524. 2528.85   7
   2   2   1 999999. 2597.06  36
  -2  -2  -1 925719. 2533.32  35
  -2   2  -1 966333. 2578.09  39
   2  -2   1 930504. 2599.43  38
  -2   2  -1 952731. 2533.22  37
  -2   2  -1 961430. 2507.52  40
  -2  -2  -1 963405. 2605.83  41
  -2   2  -2 79270.8 420.315  37
  -2  -2  -2 79459.3 436.375  41
   2  -2   3 168332. 785.608   7
   2   2   3 170022. 775.232   9
   2   2   3 170350. 805.743   7
   2   2   3 165979. 617.231  38
   2   2   3 170558. 779.285   1
   2  -2   3 170463. 771.475   1
  -2   2  -3 170508. 758.871  40
  -2  -2  -3 173504. 782.655  41
   2  -2   4 26476.0 168.186   3
   2   2   4 26635.9 169.603   3
   2  -2   4 26373.6 320.676  38
  -2  -2  -4 27899.5 338.274  37
   2  -2   4 27105.9 328.423   7
   2   2   4 27786.7 336.202   7
   2   2   4 27976.3 318.731   9
   2  -2   4 27157.4 314.994   1
   2   2   4 28079.6 325.263   1
  -2   2  -4 27846.7 316.424  40
  -2  -2  -4 27671.0 313.793  41
  -2   2  -5 12684.8 235.503  39
  -2  -2  -5 12277.4 253.494  37
   2  -2   5 11920.2 240.825  38
   2  -2   5 12035.2 201.685  35
   2  -2   5 12057.3 242.357   1
   2   2   5 12244.4 245.688   1
   2   2   5 11987.5 126.023   3
   2  -2   5 11986.4 126.778   3
  -2  -2  -5 12528.5 230.837  41
  -2   2  -5 12811.7 243.010  40
   2   2   5 12080.9 236.812   9
   2  -2   5 11734.1 247.355   7
   2   2   5 12522.6 257.373   7
  -2   2  -6 4143.63 149.871  39
  -2   2  -6 4027.15 160.938  37
  -2  -2  -6 4155.27 170.226  37
   2  -2   6 3636.85 149.366  38
   2   2   6 4183.69 157.387   9
   2  -2   6 4085.29 170.480   7
   2   2   6 4235.86 162.509   8
   2  -2   6 4135.54 157.019   9
   2   2   6 4194.69 87.5811   3
   2  -2   6 4105.79 84.2841   3
   2   2   6 4202.96 164.006   1
   2  -2   6 4143.69 160.933   1
  -2   2  -6 4227.44 161.068  40
   2  -2   6 4223.93 81.0858  43
   2  -2   7 28165.0 231.245   3
   2   2   7 28352.1 235.825   3
   2  -2   7 27248.8 429.477   1
   2   2   7 27055.4 427.579   1
  -2  -2  -7 27391.0 450.536  37
   2   2   7 27641.2 423.708   9
   2  -2   7 27043.8 411.868   9
   2   2   7 27379.6 453.241   7
  -2  -2  -7 26843.2 444.276  40
   2  -2   7 27866.6 214.552  43
  -2   2  -7 26120.4 412.969  40
   2   2   7 28034.7 226.670  15
  -2   2  -7 26943.6 422.700  37
   2  -2   8 1119.15 42.1108  31
   2   2   8 1150.04 58.2908   4
   2  -2   8 1239.78 58.6606   4
   2   2   8 1076.85 58.0743   3
   2  -2   8 1135.52 56.9846   3
   2  -2   8 1190.11 50.3802  43
   2   2   8 1153.28 59.8969  15
  -2  -2  -9 47729.9 238.459  17
   2   2   9 46732.9 246.836  15
   2  -2   9 46892.2 270.318   3
   2   2   9 47624.7 269.658  32
   2  -2   9 46696.2 259.551   4
   2   2   9 47883.8 256.818   4
   2   2  10 8621.19 81.9671  32
  -2   4  10 425.752 34.3478  15
  -2  -4  10 411.316 28.5673  30
  -2  -4  10 324.860 28.7315   4
  -2   4   9 20257.9 172.045  24
  -2   4   9 21271.5 168.154   4
  -2  -4   9 20553.9 165.510   4
  -2   4   9 21128.7 179.064  15
  -2   4   9 21249.5 190.128  32
  -2  -4   9 21141.7 172.160  30
  -2  -4   8 91.1090 32.8300   3
  -2   4   8 46.7055 34.2012   3
  -2   4   8 68.2174 39.9115   4
  -2  -4   8 89.2974 36.8527   4
  -2   4   8 24.7775 45.8355  32
  -2   4   8 14.6034 38.4629  33
  -2  -4   8 49.0829 34.1081  30
  -2   4   8 78.2209 38.2013  24
   2   4  -8 45.9993 38.7761  19
  -2  -4   8 37.9843 30.7864  43
  -2   4   8 30.1826 44.8262  15
  -2   4   7 3572.36 78.6967   3
  -2  -4   7 3575.48 146.897   1
  -2  -4   7 3689.90 78.4307   3
  -2   4   7 3574.33 147.645   1
  -2  -4   7 3643.95 81.7942  42
   2  -4  -7 3787.65 165.925  40
   2  -4  -7 3492.20 150.283  37
  -2  -4   7 3338.53 161.669  38
   2   4  -7 3468.03 148.970  37
  -2   4   7 3495.83 82.7629  14
  -2   4   7 3662.03 77.1862   4
  -2  -4   7 3701.69 77.0062   4
  -2  -4   7 3652.01 78.1890  30
  -2   4   7 3386.96 158.646   8
  -2   4   7 3702.42 87.4561  15
  -2   4   7 3463.14 79.3087  24
  -2   4   7 3532.51 82.2893  22
   2   4  -7 3649.89 82.6319  19
   2   4  -6 88815.8 623.458  39
  -2  -4   6 90608.4 757.229  38
   2  -4  -6 89722.8 697.175  37
  -2   4   6 89043.1 378.368   4
  -2  -4   6 88397.0 377.265   4
   2   4  -6 88710.8 688.492  37
  -2   4   6 92241.7 754.704   8
  -2   4   6 88320.4 649.418   7
  -2   4   6 90267.2 389.967   3
  -2   4   6 89156.1 660.916   1
  -2  -4   6 87251.9 377.857   3
  -2  -4   6 88983.8 658.990   1
   2  -4  -5 53418.0 473.845  37
   2   4  -5 50919.8 429.872  39
  -2  -4   5 53677.0 537.217  38
  -2   4   5 52932.4 427.939   7
  -2   4   5 53386.3 511.998   8
  -2   4   5 49503.4 237.001   4
  -2  -4   5 48426.8 233.785   4
  -2   4   5 50433.0 244.565   3
  -2  -4   5 50915.9 432.190   1
  -2   4   5 52972.9 441.474   1
  -2  -4   5 49875.9 239.802   3
  -2  -4   5 52218.0 442.355  35
   2   4  -5 51275.8 463.976  37
  -2   4   4 148193. 512.475  11
  -2   4   4 151629. 675.223   7
  -2  -4   4 155679. 783.981  35
   2   4  -4 157260. 787.707  37
   2  -4  -4 155172. 723.329  41
  -2  -4   4 153520. 713.768   1
  -2   4   4 151665. 710.725   1
   2   4  -4 152978. 738.276  39
  -2   4   3 1062.09 73.4816   8
  -2   4   3 1127.23 42.0625   7
   2  -4  -3 1257.01 41.2397  35
   2   4  -3 1367.33 70.4436  37
  -2  -4   3 1336.83 71.5720  35
   2  -4  -3 1371.17 65.6377  41
  -2  -4   3 1070.68 50.2431   1
  -2   4   3 1394.38 54.3045   1
   2   4  -3 1628.11 69.1665  39
  -2  -4   3 1281.22 78.0634  38
   2   4  -2 45992.8 330.311  39
  -2  -4   2 46260.6 359.377  38
  -2   4   2 47645.2 293.604   6
  -2  -4   2 45195.6 347.837  35
   2  -4  -2 44358.6 280.632  35
   2   4  -2 46121.8 330.031  37
   2   4  -2 46310.1 304.210  36
  -2   4   2 45570.8 347.605   8
  -2   4   2 44017.5 239.746   1
  -2  -4   2 44668.9 242.722   1
  -2   4   1 63785.4 315.721   6
  -2   4   1 64032.6 375.828   8
   2   4  -1 63712.1 294.594   8
  -2  -4   1 64175.9 383.071  38
   2  -4  -1 63772.6 312.749  38
   2   4  -1 65051.7 387.861  40
   2   4  -1 62535.5 340.848  36
   2  -4  -1 61735.6 368.931  35
  -2  -4   1 63972.1 404.517  35
  -2   4   0 146973. 565.741   8
  -2  -4   0 150962. 655.565  35
   2   4   0 149102. 580.408  36
  -2   4   0 142083. 419.569   2
  -2   4   0 149767. 554.080  40
  -2   4   0 151343. 626.592  39
   2  -4   0 153913. 615.059  38
   2  -4   1 328654. 1184.21  38
   2   4   1 342746. 1195.10   6
  -2   4  -1 338741. 1075.29  40
  -2  -4  -1 333287. 1202.70  41
   2   4   1 333082. 1119.15  36
  -2  -4  -1 334684. 1152.51  35
  -2   4  -1 340014. 1124.30  37
   2  -4   1 334199. 991.595   1
   2   4   1 325520. 992.481   1
  -2   4  -2 591229. 1900.40  39
   2  -4   2 586593. 1948.85  38
   2   4   2 586884. 1959.49   9
   2  -4   2 605075. 1822.05   7
   2   4   2 600459. 1935.31   6
  -2   4  -2 598721. 1803.79  40
  -2  -4  -2 594314. 1935.92  41
  -2  -4  -2 590886. 1808.21  35
   2   4   2 601128. 1867.79  36
  -2   4  -2 593097. 1854.20  37
   2  -4   2 600323. 1749.66   1
   2   4   2 594575. 1755.31   1
  -2   4  -3 5690.52 138.679  37
   2   4   3 5955.61 77.2247  13
   2   4   3 6406.98 158.443   9
   2  -4   3 6273.66 142.030   7
   2   4   3 6293.68 145.649   7
   2   4   3 7081.80 170.757   6
  -2   4  -3 6405.83 153.133  39
   2   4   3 6460.39 133.523   1
   2  -4   3 6512.07 131.718   1
  -2   4  -3 5843.15 130.843  40
  -2  -4  -3 5950.43 152.109  41
   2  -4   4 37233.3 364.254   1
   2   4   4 37432.3 368.940   1
   2   4   4 36191.3 200.455   3
   2  -4   4 36025.8 197.674   3
   2  -4   4 36050.4 427.730  38
  -2   4  -4 38350.4 409.531  39
  -2   4  -4 35720.9 368.509  40
  -2  -4  -4 37470.1 416.954  41
   2   4   4 36790.3 414.412   9
   2  -4   4 35327.5 386.088   7
   2   4   4 36109.9 391.988   7
  -2   4  -4 35081.9 381.890  37
   2  -4   4 37567.0 398.292  35
   2   4   5 36486.2 221.778   3
   2  -4   5 37202.5 222.007   3
   2  -4   5 36701.0 407.445   1
   2   4   5 36530.3 407.260   1
   2   4   5 37534.1 445.032   7
   2   4   5 36345.9 453.571   9
   2   4   5 37635.1 473.733   8
   2  -4   5 34802.6 457.355  38
  -2   4  -5 35640.6 425.159  39
  -2  -4  -5 35053.4 469.948  37
  -2  -4  -5 35707.6 432.736  41
  -2   4  -5 34537.2 410.320  40
  -2   4  -5 34662.8 425.183  37
   2  -4   5 34343.1 401.868  35
   2   4   6 8365.36 234.986   9
   2   4   6 8720.21 247.393   8
   2   4   6 8789.66 236.009   7
  -2   4  -6 8299.48 214.776  39
  -2  -4  -6 8279.51 248.620  37
   2  -4   6 7763.40 236.323  38
  -2   4  -6 8714.90 127.708  19
  -2   4  -6 8621.85 223.119  40
   2  -4   6 8444.14 122.747  42
   2  -4   6 8699.24 123.333  43
   2   4   6 9131.96 119.057   3
   2  -4   6 9340.99 117.815   3
   2   4   6 9062.46 224.383   1
   2  -4   6 8973.92 222.722   1
   2  -4   7 1777.59 62.2261  43
   2   4   7 1953.23 61.4304   4
   2  -4   7 1914.10 59.8083   4
   2  -4   7 1745.67 59.2922   3
   2   4   7 1906.24 62.4469   3
   2   4   7 1727.52 70.3965  32
   2   4   8 63267.2 343.941  32
   2   4   8 63922.1 340.100  15
   2  -4   8 63824.1 327.029  43
   2   4   8 63378.9 323.749   3
   2   4   8 62985.8 310.555   4
   2  -4   8 63493.3 311.163   4
   2   4   9 32394.3 201.643  32
   2   4   9 31964.3 190.692  15
   2   4  10 12079.5 77.3632  32
  -2   6  10 242.129 25.6356  15
  -2   6  10 222.249 27.9620  32
  -2   6   9 49540.0 268.264  15
  -2  -6   9 48298.6 244.867  30
   2   6  -8 36365.5 252.907  19
  -2  -6   8 36895.9 251.894  42
  -2  -6   8 36454.9 246.573  43
  -2  -6   8 36682.0 237.092  30
  -2   6   8 37122.4 253.846  24
  -2   6   7 16808.9 174.683  33
  -2  -6   7 16553.2 163.940  30
  -2   6   7 16435.7 173.913  24
   2   6  -7 16622.6 179.138  19
  -2  -6   7 17009.8 175.283  42
  -2   6   7 17034.7 175.956  15
   2   6  -6 8664.22 228.064  37
  -2   6   6 8829.80 126.661  33
   2   6  -6 8698.92 215.811  39
  -2  -6   6 9076.80 259.211  38
  -2   6   6 9134.58 127.851  24
  -2   6   6 9150.40 118.863  21
   2   6  -6 9561.51 136.668  19
   2   6  -6 8630.44 224.801  40
  -2  -6   6 9173.02 127.583  42
  -2   6   6 9080.43 252.365   8
  -2   6   6 9231.64 127.525  15
   2   6  -5 2691.58 127.934  37
  -2  -6   5 2746.14 124.799  35
   2   6  -5 2711.33 118.795  39
   2   6  -5 2726.48 123.089  40
   2  -6  -5 3123.22 141.153  37
  -2   6   5 3192.75 150.280   8
  -2   6   4 1022.25 88.0863   8
   2   6  -4 823.612 74.1194  37
   2   6  -4 769.656 63.8933  36
  -2  -6   4 801.352 77.6759  35
   2  -6  -4 749.187 63.7739  41
   2   6  -4 770.278 70.5626  40
   2   6  -4 876.277 72.6062  39
  -2  -6   4 1020.50 92.0637  38
  -2   6   4 871.777 43.0074  13
  -2   6   3 149729. 522.979  13
  -2   6   3 154494. 864.920   8
  -2  -6   3 151789. 881.610  35
   2   6  -3 152543. 745.108  36
   2   6  -3 148455. 827.005  37
   2  -6  -3 150690. 793.557  41
  -2   6   3 153690. 756.792   6
   2   6  -3 150541. 815.280  40
   2   6  -3 151067. 830.415  39
  -2  -6   3 150979. 882.843  38
  -2   6   2 2953.90 55.2385  11
  -2   6   2 3076.92 108.859   8
  -2   6   2 3122.93 90.2657   6
  -2  -6   2 2890.09 108.553  38
   2   6  -2 2928.12 106.485  40
   2   6  -2 2804.80 86.8073  36
   2  -6  -2 2884.19 94.9319  35
  -2   6   1 266949. 1070.66   8
  -2   6   1 266394. 966.481   6
   2   6  -1 268132. 1129.27  40
   2  -6  -1 258143. 929.080  38
   2  -6  -1 266449. 1101.63  35
   2   6  -1 255700. 960.667  36
  -2  -6   1 265256. 1152.84  35
  -2   6   0 3943.85 98.9976   8
   2   6   0 3955.81 102.614   8
   2   6   0 4604.69 99.1902  36
  -2  -6   0 4859.19 133.623  35
   2  -6   0 4759.35 134.445  35
   2   6   0 3882.26 115.337   6
   2  -6   0 4933.05 117.034  38
  -2   6   0 4497.13 127.943  39
  -2   6   0 4783.50 112.235  40
   2   6   1 131747. 460.912  13
  -2   6  -1 128987. 447.120  12
   2   6   1 128081. 451.328  11
   2   6   1 135802. 717.478   8
   2  -6   1 137752. 802.299  35
  -2  -6  -1 136116. 719.109  35
   2   6   1 132341. 629.391  36
  -2  -6  -1 133235. 760.923  41
   2   6   1 138848. 744.541   6
  -2   6  -1 136942. 658.600  40
   2  -6   1 137839. 745.795  38
   2   6   2 1235.25 40.7193  11
   2   6   2 1098.96 42.2528  13
  -2   6  -2 1206.50 35.9519  12
   2   6   2 1231.20 82.4325   8
  -2  -6  -2 909.907 61.7066  35
  -2   6  -2 907.999 67.7049  37
  -2  -6  -2 994.422 79.1008  41
   2   6   2 1249.08 82.8234   6
   2  -6   2 1003.77 74.8580  38
  -2   6  -2 898.565 69.9537  39
  -2   6  -2 978.861 60.0468  40
   2   6   3 288.100 33.9815  11
   2   6   3 355.050 35.6551  13
   2   6   3 288.781 44.7912   7
   2   6   3 372.329 71.3554   8
   2  -6   3 291.166 64.0313  38
  -2   6  -3 244.813 54.0799  39
  -2   6  -3 255.218 45.3894  40
  -2  -6  -3 229.713 55.6061  41
   2   6   3 321.416 66.1066   6
   2  -6   3 231.373 60.1639  35
  -2   6  -3 172.828 49.0917  37
  -2  -6  -4 124.408 56.8894  41
   2  -6   4 102.570 59.8533  38
  -2   6  -4 176.333 55.6392  39
  -2   6  -4 122.628 44.8052  40
   2  -6   4 144.773 56.2965  35
  -2   6  -4 330.414 58.0193  37
   2   6   4 202.677 68.4608   8
   2   6   5 41505.6 276.681  32
  -2  -6  -5 40596.5 544.256  37
  -2   6  -5 41828.0 492.134  39
   2  -6   5 39636.5 522.533  38
   2   6   5 40205.9 525.079   8
   2   6   5 41486.7 270.368  15
  -2   6  -5 40842.8 484.397  37
   2  -6   5 41086.6 494.163  35
   2  -6   5 41677.4 275.599  42
  -2  -6  -5 39985.8 486.636  41
  -2   6  -5 40336.9 455.294  40
  -2   6  -6 11691.9 151.937  19
   2  -6   6 11956.9 150.493  43
   2   6   6 11656.1 144.889  15
   2   6   6 11688.0 150.171  32
   2  -6   7 87707.5 427.475  43
   2   6   7 90535.9 425.598  15
   2   6   7 87794.5 427.979  32
   2   6   7 89863.5 424.054  33
   2  -6   8 2249.55 58.9093  43
   2   6   8 2253.99 65.9891  32
   2   6   8 2326.80 61.9138  33
   2   6   8 2409.23 64.7350  15
   2   6   9 735.717 34.3100  32
  -2   8   9 9430.39 90.2667  15
   2   8  -8 22496.6 183.390  19
  -2  -8   8 21353.5 173.337  43
  -2  -8   8 22039.8 176.127  42
  -2   8   8 22608.2 173.445  33
  -2  -8   8 21458.7 155.164  30
  -2   8   8 22737.2 174.614  15
  -2  -8   7 16709.9 157.431  30
  -2  -8   7 17132.8 176.957  42
   2   8  -7 16621.6 180.540  19
  -2   8   7 17325.6 172.563  33
  -2   8   7 16641.7 155.899  34
  -2   8   7 17008.6 167.415  15
  -2   8   6 20856.1 191.250  21
  -2   8   6 20407.9 186.713  15
  -2   8   6 20845.7 191.019  34
  -2   8   6 20832.8 199.811  33
  -2   8   5 16568.3 175.586  34
  -2   8   5 16833.0 338.946   8
  -2  -8   5 16371.0 179.544  42
  -2   8   5 17372.3 178.121  21
  -2  -8   5 16590.8 179.098  20
   2   8  -5 17014.8 186.312  19
  -2  -8   5 16380.2 323.935  35
  -2   8   5 16560.3 163.876  15
   2   8  -4 11550.0 254.404  40
  -2  -8   4 12245.2 281.532  35
  -2   8   4 11760.3 143.362  33
  -2   8   4 12122.0 148.537  34
   2   8  -4 12545.1 140.991  29
  -2   8   4 11907.5 272.773   8
  -2   8   4 12306.6 150.570  21
   2   8  -4 12385.7 152.889  18
   2   8  -4 12415.6 152.364  19
  -2  -8   4 12374.8 148.555  20
  -2   8   4 12232.3 138.925  13
  -2   8   4 12077.8 133.551  15
  -2   8   3 2737.25 74.0960  33
  -2   8   3 2848.36 67.9628  13
   2   8  -3 2784.71 59.4016  12
  -2   8   3 2675.46 132.046   8
   2  -8  -3 2683.56 126.633  41
  -2   8   3 2720.14 75.0947  21
   2   8  -3 2554.44 126.251  40
  -2  -8   3 2741.04 137.744  35
  -2   8   2 25171.5 182.748  13
  -2  -8   2 26325.9 385.878  35
   2  -8  -2 26130.9 333.228  35
   2   8  -2 25961.0 364.838  40
  -2   8   2 26113.8 353.234   8
  -2  -8   1 45251.6 494.381  35
   2  -8  -1 45138.3 461.293  35
  -2   8   0 34635.9 215.852  12
   2   8   0 34448.4 210.770  11
  -2  -8   0 34791.9 416.448  35
   2  -8   0 34637.0 428.951  35
   2   8   0 33720.7 382.713   6
   2  -8   1 2184.08 108.181  38
   2   8   1 2426.41 107.623   8
   2   8   1 2383.01 59.0174  11
   2   8   1 2291.98 60.8449  13
  -2   8  -1 2364.95 59.0577  12
  -2  -8  -1 1972.49 116.867  41
  -2  -8  -1 2089.38 108.597  35
   2  -8   1 2059.02 120.873  35
   2   8   1 2680.41 120.707   6
  -2   8  -2 73063.3 572.610  40
   2  -8   2 79291.1 679.524  38
   2   8   2 78325.0 367.736  11
   2   8   2 79696.8 376.314  13
  -2   8  -2 78570.2 358.339  12
   2   8   2 80006.5 644.616   8
  -2  -8  -2 82472.1 698.199  41
   2   8   2 79104.3 639.730   6
   2  -8   2 84580.3 734.162  35
  -2   8  -3 38827.1 489.951  39
   2  -8   3 38371.2 499.806  38
  -2   8  -3 35369.7 403.893  40
   2  -8   3 38404.9 502.236  35
   2   8   3 38360.6 257.714  33
   2   8   3 40956.2 272.666  32
  -2   8  -3 40414.2 251.649  29
   2   8   3 41847.0 497.671   8
   2  -8   3 39268.7 263.491  42
  -2  -8  -3 37617.4 470.310  41
  -2   8  -3 40965.3 266.007  19
   2   8   3 40997.0 261.369  11
  -2   8  -3 40373.1 239.275  12
   2   8   3 40762.2 265.925  13
   2   8   3 41234.4 486.057   6
   2  -8   4 9063.87 248.089  35
   2   8   4 9360.10 131.395  33
   2   8   4 9394.48 132.617  32
   2   8   4 8931.41 126.915  11
  -2   8  -4 8722.79 107.722  12
   2   8   4 8657.86 243.291   8
  -2   8  -4 9142.56 131.758  19
  -2   8  -4 9251.06 246.634  39
   2  -8   4 9370.93 260.081  38
   2  -8   4 9491.21 131.547  42
  -2  -8  -4 8954.71 231.918  41
   2   8   4 8817.41 114.791  15
   2   8   5 13919.3 148.336  15
   2  -8   5 15272.9 171.377  42
  -2   8  -5 14985.2 169.503  19
   2   8   5 14771.8 166.305  33
   2   8   5 14294.4 165.359  32
  -2   8  -5 13803.8 131.875  12
   2   8   6 20819.1 177.290  21
   2  -8   6 20780.5 191.632  42
   2   8   6 20683.7 174.738  15
   2   8   6 20683.9 188.173  32
   2  -8   7 14521.1 145.596  43
   2   8   7 14700.7 134.239  15
   2   8   7 14435.5 130.527  34
   2   8   7 14766.7 142.779  33
   2  -8   8 21068.5 139.821  43
   2   8   8 21101.3 134.461  15
  -2 -10   8 770.771 28.4606  43
  -2  10   8 760.079 32.0722  33
  -2  10   8 689.343 27.9335  15
   2  10  -7 7376.97 98.2181  19
  -2 -10   7 7115.99 97.7824  43
  -2  10   7 7236.49 87.3730  15
  -2 -10   7 7082.38 80.7427  30
  -2 -10   6 20712.6 182.550  42
   2  10  -6 19990.2 180.166  19
  -2  10   6 20375.4 173.299  21
  -2  10   6 20292.9 172.318  34
  -2  10   6 20442.9 178.823  33
  -2 -10   6 19890.3 163.468  30
   2  10  -5 96237.2 452.943  19
  -2  10   5 98187.5 460.529  21
  -2 -10   5 93520.8 458.026  42
  -2  10   5 93805.6 442.299  33
  -2  10   5 94299.8 449.459  34
  -2  10   5 91581.6 403.473  15
  -2  10   4 15822.1 147.999  15
  -2 -10   4 16109.5 168.380  20
   2  10  -4 16407.8 169.953  19
  -2 -10   4 16824.9 178.671  42
  -2  10   4 16411.7 170.865  33
   2  10  -4 16663.0 165.794  29
   2  10  -3 4832.47 100.157  29
  -2  10   3 4732.96 92.5994  29
   2  10  -3 4611.78 96.2381  18
  -2  10   3 4759.91 100.630  21
  -2 -10   3 4572.45 92.5852  20
   2  10  -3 4335.20 90.2468  19
  -2  10   3 4614.72 91.1163  13
  -2  10   3 4580.69 95.7522  33
  -2  10   3 4695.29 101.679  34
  -2  10   2 22713.6 198.930  33
  -2  10   2 21981.0 204.382  34
   2  10  -2 24442.9 222.688  29
  -2  10   2 23366.5 206.578  29
   2  10  -2 22275.3 342.792   6
   2  10  -2 22648.9 190.552  18
  -2 -10   2 23274.2 191.297  20
  -2  10   2 23012.3 205.864  21
  -2 -10   2 21534.0 391.646  35
   2 -10  -2 22891.6 389.659  41
   2  10  -2 23804.3 194.748  11
  -2  10   2 23535.2 193.964  13
  -2  10   1 9820.49 126.588  33
  -2  10   1 10153.1 137.879  34
   2  10  -1 10218.9 141.756  29
  -2  10   1 10181.4 140.018  29
   2  10  -1 8983.01 216.344   6
   2 -10  -1 9563.77 239.611  35
  -2 -10   1 9612.39 256.104  35
  -2 -10   1 9403.49 117.950  20
  -2  10   1 9849.10 132.169  21
  -2  10   1 9711.88 122.073  13
   2  10  -1 9623.68 121.892  11
   2  10   0 3178.15 80.0069  34
  -2  10   0 2312.62 74.0512  34
  -2  10   0 2264.47 75.0933  29
   2  10   0 2297.30 75.4799  29
   2  10   0 2446.63 124.139   6
  -2 -10   0 2923.06 155.186  41
  -2  10   0 2368.94 66.9942  21
   2  10   0 2358.52 70.0583  21
  -2 -10   0 1948.19 122.752  35
   2 -10   0 2227.94 131.879  35
   2  10   0 2596.39 72.9198  13
   2  10   0 2569.55 71.7098  11
  -2  10  -1 16344.8 173.788  29
   2  10   1 16177.2 169.479  34
  -2 -10  -1 16468.5 341.327  41
   2 -10   1 16947.0 343.844  35
  -2  10  -1 16118.3 163.645  12
   2  10   1 16396.0 161.946  11
   2 -10   2 64810.7 346.644  42
  -2  10  -2 65178.3 358.498  29
   2  10   2 64253.4 363.420  34
   2  10   2 63679.3 339.414  33
  -2  10  -2 64904.6 342.449  12
   2  10   2 64783.2 346.127  11
   2 -10   3 40271.9 266.801  42
   2  10   3 40849.6 284.885  21
  -2  10  -3 39213.9 250.046  19
  -2  10  -3 39174.1 257.437  29
   2  10   3 40875.8 267.583  11
  -2  10  -3 39650.8 249.842  12
   2  10   3 39724.5 263.611  33
   2  10   3 39927.5 280.227  34
  -2  10  -4 2917.76 73.5608  19
   2  10   4 3082.92 83.6890  21
  -2  10  -4 3002.19 66.4262  12
   2  10   4 3012.51 80.1829  33
   2 -10   4 2947.14 75.6010  42
  -2  10  -5 4918.62 88.7545  19
   2  10   5 5101.72 91.4326  21
   2  10   5 5025.14 92.9925  33
   2  10   5 4944.27 92.8195  34
   2 -10   5 4957.64 89.6252  42
   2  10   5 4802.60 73.9380  15
   2  10   6 20228.1 148.744  21
   2  10   6 20260.5 157.776  33
   2  10   6 20197.4 154.893  34
   2 -10   6 20223.4 162.996  43
   2  10   7 15312.5 108.349  33
   2  10   7 11791.5 79.4320  15
  -2  12   6 4524.06 60.4467  21
  -2  12   6 4465.25 62.0657  33
  -2  12   6 4261.95 58.9683  34
  -2 -12   6 4437.50 60.1721  42
  -2 -12   6 4345.13 62.1059  43
  -2 -12   5 11586.8 111.734  42
  -2 -12   5 11525.4 101.836  30
  -2  12   5 12002.2 114.152  33
  -2  12   5 12345.3 120.171  34
   2  12  -5 12290.7 107.540  11
  -2 -12   4 126.376 32.8329  42
  -2  12   4 104.200 37.8820  21
   2  12  -4 108.062 31.8031  29
   2  12  -4 85.1128 30.1777  11
  -2  12   4 111.178 36.3959  33
  -2  12   3 22.8045 36.4572  33
  -2  12   3 53.1546 42.8164  34
  -2  12   3 47.0557 27.2043  16
  -2  12   3 60.3791 39.1243  21
  -2  12   3-3.05551 31.9103  29
   2  12  -3 29.7490 36.0383  29
  -2  12   3 14.0973 32.2398  13
   2  12  -3 16.3753 32.1940  11
  -2 -12   3 55.7989 33.7168  42
  -2  12   2 22338.6 175.123  33
  -2  12   2 23277.8 196.714  34
  -2  12   2 22055.5 176.178  16
  -2  12   2 22494.0 184.757  21
  -2 -12   2 22677.6 171.462  20
   2  12  -2 23267.7 195.155  29
  -2  12   2 22984.2 187.806  29
  -2  12   2 22416.3 178.950  13
   2  12  -2 22538.9 177.469  11
  -2 -12   2 23373.4 184.079  42
   2  12  -1 9077.14 114.586  11
  -2  12   1 9126.32 114.857  13
  -2  12   1 8738.93 111.695  21
   2  12  -1 9202.11 127.678  29
  -2  12   1 8741.60 122.909  29
   2  12   0 4292.26 79.5435  21
   2  12   0 4164.90 82.3216  34
  -2  12   0 4377.34 81.5247  13
   2  12   0 4444.51 83.5360  11
  -2  12   0 4402.68 91.9172  29
   2  12   0 4454.93 92.7117  29
   2  12   1 47337.0 274.484  21
   2  12   1 47030.7 277.078  34
  -2  12  -1 46314.0 261.636  13
   2  12   1 47569.4 273.011  11
  -2  12  -1 48240.1 288.313  29
   2  12   1 47557.5 280.693  29
   2  12   2 2156.36 65.3594  21
   2  12   2 1918.87 56.6632  29
  -2  12  -2 2047.89 61.3165  29
   2  12   2 2137.10 61.2003  11
   2  12   2 1983.85 64.6555  34
  -2  12  -3 5121.30 78.7554  29
   2  12   3 5480.76 90.5056  21
  -2  12  -3 5165.60 79.7849  16
   2 -12   3 5605.91 79.6291  42
   2  12   3 5306.07 88.4254  34
   2  12   3 5097.25 78.3471  33
   2 -12   4 11485.3 111.589  43
   2 -12   4 11640.5 102.807  42
   2  12   4 11699.1 106.354  33
   2 -12   5 2008.78 42.0415  43
   2  12   5 1938.65 42.8107  33
  -2  14   4 2113.31 30.7532  21
  -2  14   3 5163.63 54.5487  21
   2  14  -3 5294.55 56.8052  16
   2  14  -2 47702.5 209.571  29
   2  14  -2 46511.0 205.051  16
  -2  14   1 26.6985 20.3689  16
   2  14   0 9305.11 89.1945  29
   2  14   0 9023.99 81.0725  16
   2  14   1 7380.38 70.9126  29
  -2  14  -1 8318.86 78.5322  16
   2  14   2 8332.46 66.4817  21
  -2  14  -2 9295.28 73.7432  16
  -3   1  11 1206.82 39.2573  32
  -3  -1  11 1220.50 38.9810  32
  -3  -1  10 25489.2 187.563  30
  -3   1  10 26202.6 202.350   4
  -3  -1  10 26226.7 202.493   4
  -3  -1  10 23998.0 168.403  14
  -3   1  10 24479.3 172.185  24
  -3  -1  10 24541.8 165.979  24
  -3   1   9 2530.42 65.8062  15
  -3  -1   9 2816.95 74.6115  30
  -3   1   9 2721.81 75.2876  30
  -3  -1   9 2745.32 68.9879  14
  -3   1   9 2835.21 73.2134  14
  -3   1   9 2818.39 71.3225  24
  -3  -1   9 2906.20 69.7723  24
  -3   1   9 2722.26 83.2925   4
  -3  -1   9 2921.96 82.9008   4
  -3   1   9 2478.89 81.5196   3
  -3  -1   9 2666.02 81.9703   3
  -3  -1   8 32902.9 476.898   1
  -3   1   8 33821.6 258.960   3
  -3   1   8 33118.0 481.037   1
  -3  -1   8 35350.9 263.585   3
   3   1  -8 34150.6 466.795  40
   3  -1  -8 34748.5 466.491  40
  -3   1   8 34708.2 235.577  22
   3  -1  -8 34385.5 440.961  37
   3   1  -8 33875.7 445.344  37
  -3   1   8 34726.6 245.934  30
  -3  -1   8 34937.5 245.558  30
  -3   1   8 34920.6 244.476  14
  -3  -1   8 34060.8 232.327  14
  -3  -1   8 34918.6 233.901  24
  -3   1   8 34614.8 236.387  24
  -3   1   8 35072.7 256.516   4
  -3  -1   8 34862.9 254.088   4
  -3   1   8 33077.1 230.006  15
  -3  -1   7 22281.8 178.034  30
  -3   1   7 22014.2 179.207  30
  -3   1   7 22081.7 186.766   4
  -3  -1   7 22457.9 187.419   4
   3   1  -7 22482.6 353.938  40
   3  -1  -7 22239.5 345.869  40
  -3   1   7 20152.8 289.488   8
  -3  -1   7 21362.4 292.850   9
   3  -1  -7 22023.0 328.524  37
  -3  -1   7 22184.8 363.053   1
  -3   1   7 21701.4 361.382   1
  -3   1   7 20967.7 187.172   3
  -3  -1   7 21351.3 188.219   3
   3   1  -7 22464.9 339.002  37
   3  -1  -6 949.664 77.6385  40
   3   1  -6 1001.84 79.1107  40
  -3   1   6 1001.64 69.8871   8
  -3  -1   6 1097.22 67.5634   9
   3   1  -6 991.104 70.6525  37
   3  -1  -6 1029.29 74.4171  37
  -3  -1   6 978.873 44.2508   4
  -3   1   6 911.088 44.0123   4
  -3  -1   6 1002.90 86.6369   1
  -3   1   6 1009.68 87.3195   1
  -3   1   6 942.660 42.7036   3
  -3  -1   6 929.592 43.2753   3
  -3   1   5 112143. 555.531   9
  -3   1   5 112084. 617.801   8
  -3   1   5 114596. 674.222   7
  -3  -1   5 110312. 635.117  38
   3  -1  -5 114608. 616.654  37
   3   1  -5 113988. 624.882  37
   3   1  -5 112302. 526.534  39
   3  -1  -5 109779. 637.604  40
   3   1  -5 112056. 648.214  40
  -3  -1   5 112343. 671.416   1
  -3   1   5 110918. 670.343   1
   3  -1  -4 39157.0 303.231  40
   3  -1  -4 33534.7 193.338  41
   3   1  -4 36090.9 294.888  40
  -3  -1   4 34795.0 225.195   8
  -3   1   4 36362.1 292.680   8
  -3   1   4 36503.1 246.140   9
  -3   1   4 37945.1 311.027   7
   3   1  -4 38386.5 240.281  39
   3  -1  -4 38796.2 285.825  37
   3   1  -4 37472.7 287.120  37
  -3  -1   4 37101.4 310.524  38
  -3   1   4 35438.6 309.694   1
  -3  -1   4 35611.6 309.714   1
  -3  -1   4 36883.6 218.591  35
   3  -1  -3 44878.9 183.819  41
   3   1  -3 49329.5 301.483  40
   3  -1  -3 48127.9 278.914  40
  -3   1   3 46981.4 293.520   8
  -3   1   3 46539.7 230.233   9
  -3  -1   3 46417.2 229.288   8
   3   1  -3 49140.8 230.229  39
  -3  -1   3 49318.5 315.465  38
   3  -1  -3 51085.1 272.588  37
  -3   1   3 44993.3 307.297   2
  -3  -1   3 47665.5 305.483   1
  -3  -1   3 48431.1 319.050   2
  -3   1   3 47012.7 303.803   1
  -3  -1   3 49557.9 252.608  35
   3   1  -3 50199.1 285.910  37
   3  -1  -2 136645. 445.717  40
   3  -1  -2 135242. 368.366  41
   3   1  -2 132625. 494.424  40
  -3   1   2 135351. 400.674   9
  -3  -1   2 139673. 516.881   1
  -3   1   2 136720. 516.431   2
  -3   1   2 136447. 513.100   1
  -3  -1   2 133914. 525.845   2
  -3  -1   2 140392. 488.012  35
   3   1  -2 135352. 473.905  37
   3   1  -2 135611. 435.212  39
   3  -1  -2 132794. 421.785  37
  -3  -1   1 141344. 456.918  41
   3   1  -1 137481. 467.823  40
  -3   1   1 133048. 411.536  39
  -3   1   1 135391. 466.407   2
   3   1  -1 136037. 486.772  36
   3  -1  -1 138411. 432.070  36
  -3   1   0 113205. 424.546  41
   3   1   0 105737. 419.527   9
  -3   1   0 111168. 373.800  37
   3   1   0 108399. 426.567   6
   3  -1   0 114583. 398.804  36
  -3  -1   0 115391. 439.893  35
   3   1   0 113266. 452.342  36
  -3  -1  -1 91561.1 428.311  41
  -3   1  -1 90706.5 422.560  41
  -3   1  -1 89538.3 394.746  37
   3   1   1 89073.4 417.695   6
   3  -1   2 5968.51 117.096   7
   3   1   2 5782.76 110.562   9
  -3  -1  -2 6804.79 125.770  41
  -3   1  -2 6501.61 121.360  41
   3  -1   2 6326.58 120.959  38
  -3   1  -2 6181.63 114.333  37
   3   1   2 5866.26 99.7743  38
   3   1   2 5786.62 114.674   6
   3  -1   3 17685.7 236.345   7
   3  -1   3 17834.4 239.573   1
   3   1   3 17697.4 238.804   1
  -3   1  -3 16944.6 221.178  41
  -3  -1  -3 17535.8 227.539  41
   3   1   3 16069.0 189.974  38
   3  -1   3 16597.1 221.015  38
  -3   1  -3 16288.1 219.488  37
   3   1   4 28818.1 283.237  38
   3  -1   4 28955.6 330.096  38
  -3  -1  -4 31240.0 364.976  37
   3   1   4 28159.6 183.774  10
   3   1   4 28216.1 352.604   7
   3   1   4 30292.0 337.641   9
   3  -1   4 28697.8 351.834   7
   3   1   4 28676.4 347.291   1
   3  -1   4 29227.9 347.405   1
  -3  -1  -4 31712.0 351.791  41
  -3   1  -4 31742.1 342.597  41
  -3   1  -4 30781.1 342.823  40
   3  -1   4 28686.8 185.916   3
   3   1   4 29222.2 188.494   3
  -3  -1  -5 1370.60 97.2171  37
   3  -1   5 1307.60 88.5392  38
   3  -1   5 1284.72 98.8472   7
   3   1   5 1264.30 101.642   7
   3   1   5 1186.01 87.0307   9
   3  -1   5 1382.41 90.6240   9
   3  -1   5 1275.66 99.0866   1
   3   1   5 1188.06 97.9959   1
  -3   1  -5 1508.26 98.6429  40
  -3  -1  -5 1297.13 91.0830  41
   3   1   5 1136.65 47.9144   3
   3  -1   5 1252.55 50.2699   3
   3   1   6 114576. 921.313   7
   3   1   6 118056. 865.273   9
   3  -1   6 111687. 896.108   7
   3  -1   6 114720. 850.320   9
   3   1   6 107858. 806.057   8
  -3   1  -6 112119. 862.721  40
   3  -1   6 110749. 475.621  43
  -3  -1  -6 110382. 803.562  41
  -3  -1  -6 112720. 890.340  37
  -3   1  -6 106830. 842.228  37
  -3   1  -6 109515. 804.658  39
   3  -1   6 112243. 506.909   3
   3   1   6 117189. 904.840   1
   3  -1   6 114577. 894.917   1
   3   1   6 113115. 504.230   3
   3  -1   7 7212.71 108.963  43
   3   1   7 7230.40 116.997  15
   3   1   7 7361.62 121.932   3
   3  -1   7 7156.58 119.161   3
   3  -1   7 7082.26 99.0778  31
   3  -1   8 4071.63 92.6736   3
   3   1   8 3841.19 89.5605   3
   3   1   8 4157.77 88.9120   4
   3  -1   8 4226.51 90.0848   4
   3   1   8 4102.17 84.7379  15
   3  -1   8 3930.53 77.3399  15
   3   1   9 28129.9 195.933   3
   3   1   9 28207.6 186.792   4
   3  -1   9 28308.6 190.208   4
   3  -1  10 27.8100 18.0318  32
   3   1  10 35.3359 16.7668  32
  -3   1 -10 18.0284 12.2269  17
  -3   3  11 9609.48 84.8559  32
  -3   3  10 257.767 35.0684  15
  -3   3  10 240.128 32.5379  24
  -3  -3  10 259.347 32.6725  30
  -3   3  10 333.696 43.3224  32
  -3  -3  10 262.160 34.9779   4
  -3   3  10 267.242 36.3346   4
  -3  -3   9 10920.7 116.681  14
  -3   3   9 11441.1 133.623  24
  -3  -3   9 11134.5 121.683  24
  -3   3   9 11148.3 131.587  15
  -3  -3   9 11785.2 136.698   4
  -3   3   9 11935.5 138.534   4
  -3  -3   9 11423.6 133.618  30
  -3   3   9 11585.2 145.035  32
   3  -3  -8 3282.05 153.519  40
   3   3  -8 3136.19 75.9059  19
  -3   3   8 3207.87 78.0260  22
  -3   3   8 3037.43 81.3633  15
   3   3  -8 3013.63 143.217  37
  -3  -3   8 3185.84 77.3825  30
  -3  -3   8 3009.82 68.6132  14
  -3   3   8 3214.77 80.1022  14
  -3   3   8 3382.26 79.2314  24
  -3  -3   8 3272.19 80.5033   4
  -3   3   8 3244.55 80.2243   4
  -3  -3   8 2966.03 80.9999   3
  -3   3   8 2938.27 82.5611   3
  -3   3   8 2987.78 150.262   1
  -3   3   7 68651.7 345.287   4
  -3  -3   7 67545.1 339.571   4
  -3   3   7 68150.6 357.372   3
  -3  -3   7 67484.1 350.069   3
  -3  -3   7 66698.5 620.518   1
  -3   3   7 67736.3 628.172   1
  -3  -3   7 67710.7 338.379  42
   3  -3  -7 69841.6 642.870  40
   3   3  -7 68892.4 642.068  40
   3   3  -7 69327.4 352.513  19
  -3   3   7 68479.9 354.261  22
  -3   3   7 64035.6 611.636   8
   3  -3  -7 65851.8 592.589  37
   3   3  -7 69535.5 627.534  37
  -3   3   7 67353.2 351.924  30
  -3  -3   7 68149.8 347.276  30
  -3   3   7 67851.0 343.968  24
  -3   3   7 66588.9 348.597  14
  -3   3   7 67515.9 353.528  15
  -3  -3   6 102961. 411.099   4
  -3   3   6 101707. 413.583   4
   3  -3  -6 103089. 684.004  37
  -3  -3   6 98374.7 753.867  38
   3   3  -6 102719. 705.483  37
  -3   3   6 103455. 737.009   8
  -3   3   6 99407.2 630.828   9
  -3  -3   6 104090. 710.713   1
  -3  -3   6 99026.8 413.264   3
  -3   3   6 100955. 423.136   3
  -3   3   6 103325. 717.138   1
   3  -3  -6 103476. 714.102  40
   3   3  -6 100286. 716.976  40
  -3   3   5 148236. 504.551   4
  -3  -3   5 146860. 500.475   4
   3   3  -5 150455. 713.666  39
   3  -3  -5 151102. 773.710  37
  -3  -3   5 153204. 882.837  38
   3   3  -5 158121. 808.155  37
  -3  -3   5 153911. 734.457  35
  -3   3   5 155204. 775.744   7
  -3   3   5 151525. 735.656   9
  -3   3   5 159124. 871.855   8
  -3   3   5 154931. 805.188   1
  -3   3   5 149623. 510.383   3
  -3  -3   5 146842. 504.017   3
  -3  -3   5 155502. 799.329   1
   3   3  -5 152199. 816.667  40
   3  -3  -4 5407.29 115.828  37
   3   3  -4 5559.71 110.897  39
  -3  -3   4 5450.46 144.077  38
   3   3  -4 5715.78 126.090  37
  -3  -3   4 5586.93 119.756  35
  -3   3   4 5298.64 134.070   8
  -3   3   4 5849.40 114.862   9
  -3   3   4 5535.88 110.539   7
  -3  -3   4 5523.23 119.400   1
  -3   3   4 5272.60 118.388   1
   3  -3  -4 5550.96 95.7338  41
   3   3  -3 14714.1 166.350  39
   3  -3  -3 12928.0 95.8712  35
   3   3  -3 15140.7 181.876  37
  -3  -3   3 14030.5 178.819  35
  -3  -3   3 13815.6 158.291   1
  -3   3   3 13464.7 157.783   1
   3   3  -3 14193.6 178.843  40
   3  -3  -3 14572.5 151.132  41
   3   3  -2 158137. 628.129  37
   3  -3  -2 147892. 554.071  35
   3   3  -2 156001. 618.153  36
  -3  -3   2 155624. 657.345  35
  -3  -3   2 157066. 677.509  38
   3   3  -2 159973. 641.644  40
   3  -3  -2 145551. 491.176  38
  -3   3   2 153114. 559.850   1
  -3  -3   2 148456. 557.941   1
  -3  -3   2 150425. 566.809   2
  -3   3   2 148180. 559.953   2
  -3   3   2 152345. 646.812   8
  -3   3   1 449460. 1201.22   6
   3   3  -1 454263. 1405.15  40
  -3   3   1 453679. 1328.94  39
   3  -3  -1 459990. 1320.96  38
  -3  -3   1 446133. 1427.68  35
  -3  -3   1 461574. 1274.64   2
  -3   3   1 459007. 1269.80   2
  -3   3   1 457950. 1383.43   8
   3  -3   0 379737. 1038.07   7
  -3   3   0 375929. 1115.09  37
   3   3   0 385769. 1198.93  36
  -3  -3   0 367987. 1220.72  35
  -3   3   0 379514. 1186.19  39
   3  -3   0 382255. 1197.41  38
  -3   3   0 371219. 1052.43  40
   3  -3   1 850284. 2280.56   7
   3   3   1 799800. 2426.61   9
  -3   3  -1 841524. 2309.48  37
  -3  -3  -1 806021. 2353.49  35
   3   3   1 860658. 2402.56  36
   3  -3   1 841191. 2412.79  38
  -3  -3  -1 834087. 2434.78  41
  -3   3  -1 837154. 2253.18  40
   3  -3   2 267743. 988.082   7
  -3  -3  -2 268877. 980.875  35
   3   3   2 258575. 1046.16  36
  -3   3  -2 263070. 989.888  37
  -3   3  -2 268313. 1036.82  39
   3   3   2 262006. 867.296  38
   3  -3   2 260558. 1079.97  38
  -3  -3  -2 271181. 1076.43  41
  -3   3  -2 266780. 956.469  40
   3   3   3 120316. 703.452   7
   3  -3   3 114267. 652.826   7
   3  -3   3 114553. 697.775  38
  -3   3  -3 116121. 673.292  39
  -3   3  -3 115365. 648.591  37
   3   3   3 115530. 645.238   1
   3  -3   3 116925. 641.772   1
  -3  -3  -3 118381. 702.189  41
  -3   3  -3 115523. 623.209  40
   3   3   4 18338.2 142.887   3
   3  -3   4 19041.8 144.006   3
  -3   3  -4 18793.9 279.874  39
  -3   3  -4 18317.5 276.853  37
   3  -3   4 18577.1 296.215  38
  -3  -3  -4 18887.9 307.876  37
   3   3   4 19518.4 302.006   7
   3   3   4 19152.9 293.669   9
   3  -3   4 18380.9 279.573   7
   3   3   4 18395.0 146.915  10
   3  -3   4 19783.5 281.451   1
   3   3   4 19241.4 279.095   1
  -3  -3  -4 19329.8 293.197  41
  -3   3  -4 18429.8 266.942  40
   3  -3   5 82.4681 55.9474  38
  -3   3  -5 24.5611 47.5669  40
  -3   3  -5 39.5565 45.6634  39
   3  -3   5 109.962 46.7434  35
  -3  -3  -5 133.347 64.7119  37
  -3   3  -5 57.1288 49.3038  37
   3  -3   5 56.8053 54.8086   7
   3   3   5 111.146 53.3615   9
   3   3   5 117.704 57.8250   7
   3   3   5 99.2678 31.6119   3
   3   3   5 105.642 58.5821   1
   3  -3   5 167.645 54.5817   1
   3  -3   5 92.6559 29.7771   3
  -3  -3  -5 61.2592 52.5130  41
  -3   3  -6 113.086 57.8424  40
   3  -3   6 126.486 64.1798  38
  -3   3  -6 110.176 53.9996  39
   3  -3   6 128.670 64.0700   7
   3  -3   6 124.168 58.1484   9
   3   3   6 171.492 70.6021   7
   3   3   6 175.942 65.8641   9
   3   3   6 194.808 69.3783   8
   3  -3   6 166.972 34.9993   3
   3   3   6 185.536 38.0241   3
   3   3   6 171.536 60.2620   1
   3  -3   6 158.129 63.4892   1
   3  -3   6 141.562 37.5728  43
  -3   3  -6 122.540 62.5436  37
  -3  -3  -6 321.604 76.0033  37
   3  -3   7 31318.4 234.211  43
   3   3   7 31757.5 242.130   3
   3  -3   7 31282.2 240.624   3
   3   3   7 31501.4 242.677  15
   3  -3   8 27333.1 183.612  31
   3   3   8 27691.2 212.262  32
   3   3   8 26945.5 195.297   4
   3  -3   8 27321.3 199.465   4
   3  -3   8 27891.6 201.880  43
  -3  -3  -8 26655.6 181.580  17
   3   3   8 27451.5 207.927  15
   3  -3   8 27167.4 205.662   3
   3   3   8 27322.4 204.076   3
   3   3   9 32620.3 186.858   3
   3  -3   9 32622.9 191.080   3
   3   3   9 33047.6 197.919  32
   3  -3   9 32856.8 186.586   4
   3   3   9 32591.2 180.666   4
  -3   5  10 224.413 33.0596  15
  -3  -5  10 289.519 27.2434  30
  -3   5  10 307.797 36.6245  32
  -3   5   9 26239.1 200.876  24
  -3  -5   9 26251.1 191.464  30
  -3   5   9 26613.1 209.849  32
  -3  -5   8 666.317 42.4703   4
  -3   5   8 653.098 42.7858   4
  -3   5   8 580.708 54.8415  32
  -3   5   8 591.101 49.3047  33
  -3  -5   8 652.101 46.3196  30
   3   5  -8 603.286 49.0396  19
  -3  -5   8 491.017 41.0931  43
  -3  -5   8 655.476 47.6286  42
  -3   5   8 599.967 52.7942  15
  -3   5   7 139.565 33.5882   4
  -3  -5   7 94.2748 31.8832   4
   3   5  -7 67.0075 55.1805  37
  -3   5   7 94.5758 40.1747  33
  -3   5   7 207.951 47.4047  32
  -3  -5   7 87.5414 34.6552  30
  -3   5   7 137.057 41.1663  24
  -3   5   7 118.322 68.6615   8
  -3   5   7 138.120 40.9778  22
   3   5  -7 79.3197 40.4510  19
  -3   5   7 173.810 47.1198  15
  -3  -5   7 153.971 37.6573  42
  -3  -5   6 157931. 607.579  42
   3   5  -6 154532. 602.971  18
  -3   5   6 156172. 607.058  22
   3   5  -6 157243. 620.655  19
  -3   5   6 159817. 1036.70   8
   3   5  -6 158236. 971.346  37
  -3   5   6 157315. 601.878  14
  -3   5   6 157266. 602.141  24
  -3   5   6 153372. 883.479   1
  -3   5   6 155311. 544.383   4
  -3  -5   6 153307. 1049.87  38
  -3   5   6 159595. 612.714  32
  -3   5   6 156197. 602.128  33
  -3  -5   5 3540.46 112.159   1
  -3   5   5 3072.53 105.989   1
   3  -5  -5 3089.53 121.356  37
   3   5  -5 3055.80 113.309  39
   3   5  -5 3268.68 128.338  37
  -3  -5   5 3314.36 124.906  35
  -3   5   4 131825. 467.218  13
  -3   5   4 127848. 472.406  11
  -3   5   4 131439. 803.243   8
  -3  -5   4 131337. 772.763  35
   3   5  -4 132665. 755.627  37
  -3  -5   4 128055. 641.422   1
  -3   5   4 127583. 625.730   1
   3   5  -4 130348. 723.381  39
  -3  -5   4 129047. 825.546  38
   3  -5  -4 129131. 673.106  41
  -3   5   3 40813.6 385.232   8
   3   5  -3 41103.6 366.985  37
   3   5  -3 41226.7 343.549  36
  -3  -5   3 42019.5 389.107  35
   3  -5  -3 38846.3 272.772  35
  -3  -5   3 38326.0 267.085   1
  -3   5   3 38498.1 263.746   1
  -3  -5   3 40657.8 400.379  38
   3   5  -3 40174.8 361.602  39
   3  -5  -3 40341.4 330.356  41
  -3   5   2 58979.5 331.373   6
  -3   5   2 56297.2 429.543   8
   3   5  -2 54333.0 418.136  40
  -3  -5   2 56324.6 430.907  38
   3  -5  -2 58431.7 389.782  35
   3   5  -2 55730.8 381.945  36
  -3   5   1 19661.5 167.884   6
  -3   5   1 20101.5 226.592   8
   3   5  -1 20267.7 182.768   8
   3  -5  -1 19636.5 194.523  38
   3   5  -1 19378.1 241.006  40
  -3   5   1 19195.9 222.696  39
   3  -5  -1 19418.0 231.049  35
  -3  -5   1 19519.9 244.857  35
   3   5  -1 19014.6 208.756  36
   3   5   0 187209. 823.321   6
  -3   5   0 185500. 691.356  40
  -3   5   0 184274. 807.376  39
   3  -5   0 188056. 789.009  38
   3   5   0 187084. 755.700  36
   3   5   1 1280.01 76.9956   6
   3   5   1 1243.79 42.5534   1
  -3  -5  -1 997.938 73.6385  41
   3  -5   1 1116.53 70.1875  38
  -3   5  -1 913.877 48.2938  40
  -3   5  -1 927.946 57.3045  37
  -3  -5  -1 977.402 64.7942  35
  -3  -5  -2 39152.7 342.187  35
  -3   5  -2 40665.4 356.766  37
   3   5   2 37116.4 352.604  36
   3   5   2 37092.8 205.920  13
   3   5   2 40772.6 400.690   6
   3  -5   2 38685.1 284.018   1
   3   5   2 37858.1 284.623   1
   3  -5   2 40934.6 401.017  38
  -3   5  -2 39542.8 376.592  39
  -3  -5  -2 39688.8 393.881  41
  -3   5  -2 42142.0 336.546  40
  -3   5  -3 4876.13 138.273  37
   3  -5   3 5552.79 161.107  35
   3   5   3 4787.17 76.1809  11
   3   5   3 4724.96 78.4039  13
   3   5   3 5028.99 142.803   7
   3   5   3 4958.36 164.164   6
  -3   5  -3 4997.50 129.701  40
  -3  -5  -3 4897.83 157.284  41
   3  -5   3 5364.21 163.946  38
  -3   5  -3 5037.76 147.364  39
   3   5   3 4636.98 116.723   1
   3  -5   3 4826.35 116.533   1
   3   5   4 6160.15 153.615   1
   3  -5   4 6024.85 150.300   1
   3   5   4 5700.74 167.442   7
  -3   5  -4 6070.16 161.693  40
  -3  -5  -4 6301.85 190.058  41
  -3   5  -4 5724.10 171.009  39
  -3   5  -4 5901.68 169.884  37
   3  -5   4 6179.71 179.752  35
  -3   5  -5 42661.7 492.515  37
   3  -5   5 41502.6 479.800  35
   3   5   5 42840.3 275.479  32
   3  -5   5 41397.5 273.286  42
  -3  -5  -5 42008.8 509.698  41
  -3   5  -5 42253.7 467.679  40
  -3   5  -5 43179.6 283.460  19
   3   5   5 44135.5 495.968   7
   3   5   5 44073.2 543.068   8
   3   5   5 43038.5 274.898  15
   3   5   5 43101.1 244.167   3
   3   5   5 43261.0 446.414   1
  -3   5  -5 41340.9 486.014  39
  -3  -5  -5 41514.5 551.670  37
   3  -5   5 43145.5 543.263  38
   3   5   6 44683.2 293.041  15
  -3   5  -6 45615.5 299.423  19
   3   5   6 43547.1 287.744  32
   3  -5   6 45006.1 295.012  43
   3  -5   6 43899.5 256.027   3
   3   5   6 44211.5 259.470   3
   3   5   7 19610.7 156.025   4
   3  -5   7 19240.4 154.369   4
   3   5   7 18958.0 181.016  32
   3  -5   7 18782.4 177.957  43
   3   5   7 19530.8 183.419  15
   3   5   7 18403.9 156.952   3
   3  -5   7 18458.2 154.814   3
   3  -5   8 28961.2 185.778  31
   3   5   8 29254.4 193.289  33
   3   5   8 28774.9 203.213  32
   3  -5   8 29400.7 198.733  43
   3   5   9 1538.70 39.5537  15
   3   5   9 1502.45 40.7022  32
  -3   7  10 6576.98 66.5554  15
  -3  -7   9 56866.8 266.503  30
  -3   7   9 58294.7 291.303  32
  -3   7   8 1773.34 69.6325  32
  -3   7   8 1747.55 63.3821  33
  -3  -7   8 1676.57 56.8785  30
   3   7  -8 1710.32 64.5981  19
  -3   7   8 1699.87 67.4056  15
  -3  -7   8 1624.05 58.6345  43
  -3  -7   8 1685.23 61.1318  42
  -3   7   7 3899.07 82.1157  34
  -3   7   7 4085.49 94.6621  33
  -3   7   7 4116.35 96.5569  32
  -3  -7   7 3990.21 86.7493  30
  -3   7   7 4155.49 94.5675  24
   3   7  -7 4132.38 99.1644  19
  -3   7   7 3888.52 80.3828  21
  -3  -7   7 4098.27 93.0671  42
  -3   7   7 4262.36 92.7116  15
  -3  -7   6 23474.4 373.771  35
   3   7  -6 23309.8 348.877  36
  -3   7   6 25156.5 207.791  34
  -3   7   6 25401.7 218.117  33
  -3   7   6 25427.8 219.430  32
  -3  -7   6 25778.4 221.469  42
  -3   7   6 24534.6 217.570  24
  -3   7   6 24494.3 206.536  15
  -3   7   6 24027.0 419.882   8
  -3   7   6 24398.4 205.460  21
   3   7  -6 24346.3 227.777  19
   3   7  -6 24479.6 385.345  40
   3   7  -5 3473.04 148.681  40
  -3   7   5 3785.04 87.8239  33
  -3   7   5 3727.93 87.1773  32
  -3   7   5 3630.33 83.2949  34
  -3   7   5 3880.43 86.5783  11
  -3   7   5 3637.94 84.7369  24
   3   7  -5 3604.74 89.3932  18
  -3  -7   5 3658.24 86.4581  20
  -3   7   5 3585.13 82.6666  21
  -3   7   5 3692.16 80.2988  15
  -3  -7   5 3677.68 151.244  35
   3   7  -5 3511.63 132.697  36
  -3   7   5 3620.44 164.349   8
  -3   7   4 2288.41 123.144   8
  -3   7   4 2244.80 62.0982  11
  -3   7   4 2254.10 62.3218  13
   3   7  -4 2081.59 97.5818  36
  -3  -7   4 2255.67 121.429  35
   3   7  -4 2167.84 111.426  40
  -3   7   3 155567. 560.969  11
  -3   7   3 154843. 552.327  13
   3   7  -3 155235. 803.644  36
  -3   7   2 275.371 28.6799  12
  -3   7   2 286.182 32.2258  11
  -3  -7   2 278.231 62.6423  35
   3   7  -2 325.780 48.1379  36
   3  -7  -2 335.182 48.7464  35
   3   7  -2 292.261 59.5432  40
  -3   7   2 275.101 58.2367   8
  -3  -7   1 104142. 715.431  35
   3  -7  -1 101904. 680.221  35
   3   7  -1 93060.6 537.538  36
  -3   7   1 95065.0 380.057  11
  -3   7   1 97918.1 615.874   8
   3   7   0 8892.07 190.720   6
   3   7   0 8821.91 165.693   8
   3   7   0 8717.14 94.0966  11
  -3   7   0 9014.44 97.5698  12
  -3  -7   0 9024.44 196.338  35
   3  -7   0 9016.98 209.802  35
   3  -7   0 9002.12 177.171  38
   3   7   1 1586.00 94.7937   6
   3   7   1 1453.01 83.4617   8
   3   7   1 1406.13 48.3699  13
   3   7   1 1415.04 44.2114  11
  -3   7  -1 1390.08 43.3392  12
  -3  -7  -1 1462.20 98.2097  41
   3   7   1 1592.05 72.5470  36
   3  -7   1 1572.86 101.938  35
  -3  -7  -1 1358.85 85.7042  35
   3  -7   1 1559.28 87.6617  38
  -3   7  -1 1455.68 91.1877  39
  -3   7  -1 1382.39 71.4748  40
   3   7   2 14652.0 268.752   6
   3   7   2 14967.6 265.289   8
   3   7   2 14394.6 137.410  13
   3   7   2 14098.0 132.336  11
  -3   7  -2 14318.3 128.424  12
  -3  -7  -2 13560.1 265.809  41
  -3  -7  -2 12899.7 226.165  35
   3  -7   2 13662.7 264.126  38
  -3   7  -2 13305.9 213.829  40
   3   7   3 10224.0 246.755   6
  -3   7  -3 9978.83 110.500  12
   3   7   3 10290.9 121.215  11
   3   7   3 10167.7 126.130  13
   3   7   3 9946.86 238.633   8
  -3  -7  -3 10576.0 244.079  41
  -3   7  -3 10628.3 242.042  39
   3  -7   3 10487.4 255.616  38
  -3   7  -3 10086.0 198.714  40
  -3   7  -3 10271.7 221.521  37
   3  -7   3 10901.2 256.593  35
  -3   7  -4 16792.2 299.287  37
   3  -7   4 17633.4 338.622  35
   3   7   4 17302.0 174.704  32
  -3   7  -4 17391.5 150.360  12
   3   7   4 18226.1 345.005   8
  -3  -7  -4 16017.4 312.317  41
   3  -7   4 17089.4 172.486  42
  -3   7  -4 17629.6 178.855  19
  -3   7  -4 16789.2 317.700  39
   3  -7   4 16950.9 341.564  38
  -3   7  -4 15514.1 261.437  40
   3   7   4 16968.5 159.233  15
   3  -7   5 149980. 616.862  42
   3   7   5 149648. 590.108  15
   3   7   5 148579. 610.084  32
  -3   7  -5 149364. 550.768  12
   3   7   6 1797.78 70.7298  32
   3   7   6 1876.25 66.3820  15
   3   7   6 1769.28 59.7476  21
   3   7   7 1783.48 62.6374  33
   3   7   7 1682.89 60.6882  32
   3  -7   7 1740.07 59.2009  43
   3   7   7 1729.53 59.2421  15
   3   7   8 10720.6 101.415  32
   3  -7   8 10556.7 96.2166  31
   3   7   8 10947.1 100.723  33
   3   7   8 11162.4 100.758  15
   3  -7   8 11203.3 104.857  43
  -3   9   9 1983.35 39.9942  15
   3   9  -8 6725.20 96.4297  19
  -3   9   8 7057.03 90.7929  33
  -3  -9   8 6569.73 79.2053  30
  -3   9   8 6955.46 88.8427  15
  -3  -9   8 6932.70 92.2999  42
  -3  -9   8 6598.17 88.8770  43
  -3   9   7 3599.95 72.2513  21
  -3   9   7 4010.46 81.4192  15
  -3   9   7 3805.39 83.5074  33
  -3   9   7 3418.04 72.9742  34
  -3  -9   7 3633.31 74.5336  30
   3   9  -6 96230.2 471.441  19
  -3   9   6 96614.5 432.814  15
  -3   9   5 37727.5 268.995  11
  -3  -9   5 37937.0 280.927  42
   3   9  -5 39408.7 285.352  19
   3   9  -5 38650.9 286.083  18
  -3  -9   5 39180.7 280.074  20
  -3   9   5 40082.0 283.340  21
  -3   9   5 38101.6 255.156  15
  -3   9   5 38132.0 273.385  33
  -3   9   5 38082.7 274.249  34
  -3  -9   4 41295.9 534.319  35
  -3   9   4 41471.0 284.418  33
  -3   9   4 42071.5 288.624  34
  -3   9   4 37929.0 247.285  29
   3   9  -4 43354.1 281.888  29
  -3   9   4 40320.0 507.438   8
   3   9  -4 39070.7 494.267  40
  -3  -9   4 42438.2 286.860  20
   3   9  -4 41247.1 290.715  19
   3   9  -4 41748.3 289.944  18
  -3   9   4 41882.0 259.733  15
  -3   9   4 42452.6 271.070  13
  -3   9   4 42042.0 274.795  11
  -3   9   3 12460.4 146.158  33
   3   9  -3 12363.7 151.048  29
  -3   9   3 12443.6 144.246  29
  -3   9   3 11830.1 259.964   8
   3   9  -3 12020.7 275.786  40
  -3  -9   3 12005.9 143.782  20
  -3   9   3 12198.4 151.880  21
   3   9  -3 11737.2 144.158  18
  -3   9   3 12168.5 131.928  15
  -3   9   3 12115.2 139.927  11
  -3   9   3 12213.3 134.258  13
  -3   9   2 693.125 51.9935  33
  -3   9   2 598.279 50.6886  34
  -3   9   2 619.516 48.4878  29
   3   9  -2 564.656 50.2413  29
   3   9  -2 553.324 74.9445   6
   3   9  -2 543.341 47.5404  18
  -3  -9   2 711.337 90.2491  35
  -3   9   2 545.631 46.6255  21
  -3  -9   2 544.597 43.0856  20
  -3   9   2 490.782 38.2594  13
  -3   9   2 542.401 45.4316  11
  -3  -9   1 10507.5 254.663  35
   3  -9  -1 10158.9 236.901  35
  -3   9   1 10315.2 134.893  34
  -3   9   1 10447.7 129.301  33
  -3   9   1 10337.9 135.470  29
  -3  -9   1 10200.8 121.171  20
  -3   9   1 10609.7 131.426  21
   3   9  -1 10198.5 119.033  18
   3   9  -1 11121.1 241.953   6
   3   9  -1 11001.2 122.753  11
  -3   9   1 10787.8 123.612  13
  -3   9   1 10746.0 124.809  11
   3   9   0 98272.8 440.551  34
  -3   9   0 96715.6 456.323  34
   3   9   0 101999. 468.102  29
  -3   9   0 98206.6 459.028  29
  -3  -9   0 94347.2 811.975  41
  -3   9   0 95807.5 427.142  21
   3   9   0 99252.7 747.744   6
   3  -9   0 97089.2 790.286  35
  -3  -9   0 96358.7 767.445  35
  -3   9   0 96986.4 433.686  12
   3   9   0 97388.1 432.249  13
  -3   9   0 97430.6 431.562  11
   3   9   0 97483.3 423.024  11
  -3  -9  -1 21139.6 372.673  41
   3   9   1 21120.9 176.156  11
  -3   9  -1 20537.2 177.523  12
   3   9   1 21313.2 184.912  13
   3   9   1 20107.5 332.588   6
   3  -9   1 21734.6 378.479  35
  -3  -9  -1 19893.7 326.658  35
  -3   9  -1 20766.8 189.183  29
   3   9   1 21227.0 191.558  29
   3  -9   2 60171.4 648.096  35
   3   9   2 59369.1 321.961  33
   3   9   2 57907.6 324.184  29
  -3   9  -2 61216.5 338.520  29
   3  -9   2 58223.1 607.625  38
   3   9   2 57075.1 582.441   6
   3  -9   2 59578.2 330.649  42
  -3  -9  -2 57863.5 616.697  41
  -3   9  -2 58953.9 317.716  12
   3   9   2 59744.4 320.334  11
   3   9   2 60045.4 334.233  13
  -3   9  -3 8084.81 112.347  29
   3   9   3 7742.82 219.002   6
  -3   9  -3 7987.13 116.034  19
   3   9   3 8231.52 117.495  11
  -3   9  -3 7954.33 109.160  12
   3   9   3 8325.12 123.408  13
   3   9   3 8173.38 120.046  33
   3  -9   3 8173.43 118.984  42
  -3   9  -4 9102.46 125.633  19
   3   9   4 9008.10 128.522  33
   3   9   4 9157.64 109.601  15
   3  -9   5 6465.43 112.768  43
   3  -9   5 6595.38 108.220  42
   3   9   5 6572.48 106.856  21
  -3   9  -5 6250.54 85.9940  12
   3   9   5 6793.54 111.168  33
   3   9   5 6391.56 91.7167  15
   3   9   6 9421.91 113.833  34
   3   9   6 9401.82 116.212  33
   3   9   6 9109.11 100.266  15
   3  -9   6 9393.91 118.863  43
   3   9   7 18363.8 120.619  15
   3  11  -7 13427.7 112.023  19
  -3 -11   7 13591.5 113.813  43
  -3 -11   6 10864.4 118.371  42
   3  11  -6 10375.3 112.964  19
  -3  11   6 10499.7 112.739  21
  -3 -11   6 10635.1 106.716  30
  -3  11   6 10767.4 119.567  33
  -3  11   6 10570.0 114.142  34
  -3  11   5 57525.0 314.315  21
  -3  11   5 57064.3 312.663  34
  -3 -11   5 57605.0 315.139  42
  -3 -11   4 8395.18 119.300  42
   3  11  -4 8574.79 116.011  29
   3  11  -4 8926.82 111.542  11
  -3  11   4 8931.15 121.842  11
  -3  11   4 8594.41 122.033  33
  -3 -11   4 8430.11 116.205  20
  -3  11   4 8922.77 127.449  21
   3  11  -4 8385.99 113.477  19
  -3  11   3 1129.08 58.2359  33
  -3  11   3 1154.20 64.8105  34
  -3  11   3 1185.25 55.6108  29
   3  11  -3 1204.11 61.5210  29
  -3  11   3 1373.70 53.3107  16
   3  11  -3 1140.35 50.6787  19
  -3  11   3 1274.16 62.0530  21
  -3 -11   3 1219.97 54.9945  20
  -3  11   3 1303.93 58.8870  11
   3  11  -3 1228.92 51.8645  11
  -3  11   3 1305.27 54.8805  13
  -3  11   2 105602. 477.808  21
  -3 -11   2 104102. 452.061  20
  -3  11   2 102745. 463.118  33
  -3  11   2 105167. 491.895  34
  -3  11   2 105196. 454.013  13
   3  11  -2 106530. 451.555  11
  -3  11   2 107231. 466.552  11
  -3  11   2 104636. 480.957  29
   3  11  -2 108176. 499.733  29
  -3 -11   1 4301.29 83.4761  20
  -3  11   1 4511.38 88.6354  21
  -3  11   1 4457.11 88.8864  33
  -3  11   1 4377.39 97.4037  34
  -3  11   1 4159.72 83.0748  13
   3  11  -1 4202.13 83.5149  11
  -3  11   1 4175.62 87.2306  11
   3  11  -1 4209.34 88.2407  13
  -3  11   1 4502.62 99.2360  29
  -3  11   0 6335.78 98.3737  21
   3  11   0 6335.60 103.283  21
   3  11   0 6415.29 103.478  34
   3  11   0 6434.38 102.480  11
   3  11   0 6473.27 107.922  13
  -3  11   0 6414.41 106.169  11
  -3  11   0 6533.21 100.546  13
   3  11   0 6359.21 112.699  29
  -3  11   0 6775.41 116.857  29
   3  11   1 130840. 550.034  21
   3  11   1 129221. 546.276  34
   3  11   1 134795. 548.562  13
  -3  11  -1 131322. 530.975  11
   3  11   1 135626. 535.636  11
   3  11   1 129234. 549.399  29
  -3  11  -1 130298. 556.594  29
   3  11   2 7488.84 118.209  21
   3  11   2 7338.14 105.085  29
  -3  11  -2 7224.50 110.432  29
  -3  11  -2 7128.95 105.816  11
   3  11   2 7509.78 113.723  13
   3  11   2 7516.52 110.297  11
   3  11   2 7301.41 101.961  33
   3  11   2 7545.44 115.677  34
   3 -11   3 24025.4 184.159  42
  -3  11  -3 23708.0 183.684  16
  -3  11  -3 23655.0 180.595  29
   3  11   3 23781.0 182.802  33
   3 -11   4 3075.52 70.5156  43
   3 -11   4 3176.49 65.7863  42
   3  11   4 3045.62 68.7142  33
   3  11   4 3203.08 75.1041  34
   3 -11   5 7376.54 90.6204  43
   3  11   5 7362.23 87.2858  33
   3  11   6 9502.60 80.4205  33
   3  11   6 9331.17 78.4007  34
  -3 -13   5 344.254 22.7298  42
  -3 -13   5 325.464 17.6424  30
  -3  13   4 1998.73 50.0651  21
   3  13  -4 1856.95 41.4196  29
  -3 -13   4 1950.34 43.9741  42
   3  13  -4 2036.48 45.4006  13
   3  13  -4 2003.04 42.2508  11
  -3  13   3 3331.33 64.1111  21
   3  13  -3 3303.01 63.9810  29
   3  13  -3 3255.65 60.7873  13
  -3  13   3 3308.66 63.3684  11
   3  13  -3 3356.88 58.3138  11
  -3 -13   3 3135.68 58.7993  42
  -3 -13   2 21951.0 151.600  42
  -3  13   2 21433.6 154.434  21
   3  13  -2 21440.9 165.020  29
  -3  13   2 21746.2 161.243  11
  -3  13   2 20548.8 146.354  13
   3  13  -2 22296.8 159.655  13
   3  13  -2 21718.5 150.930  11
  -3  13   2 21082.9 151.299  16
  -3 -13   1 6411.65 81.5375  42
  -3  13   1 6348.61 92.5878  29
  -3  13   1 6604.47 91.4681  16
  -3  13   1 6741.98 89.1895  11
   3  13  -1 6632.29 84.9688  11
   3  13  -1 6879.25 90.7316  13
  -3  13   1 6641.16 83.0294  13
  -3  13   1 6107.62 77.3924  21
   3  13   0 19002.1 154.194  29
  -3  13   0 18894.2 156.009  29
  -3  13   0 17917.2 142.212  11
   3  13   0 18359.9 142.291  11
   3  13   0 18256.3 147.625  13
  -3  13   0 18378.3 136.336  13
   3  13   1 8190.60 93.6745  34
   3  13   1 8372.12 95.3629  29
  -3  13  -1 8636.82 101.565  29
  -3  13  -1 8957.63 102.894  16
   3  13   1 9090.54 103.557  13
  -3  13  -1 8409.85 88.2224  13
  -3  13  -1 9074.34 97.6421  11
   3  13   1 8847.85 97.1837  11
   3  13   1 8572.09 93.7805  21
  -3  13  -2 697.422 29.6675  13
  -3  13  -2 721.852 34.4954  11
   3  13   2 737.177 37.4960  21
  -3  13  -2 715.357 35.2369  16
   3  13   2 782.867 38.8880  34
   3  13   3 5029.28 66.0962  21
   3  13   3 4853.38 65.8137  34
   3  13   4 13174.4 88.9524  21
   3  13   4 13335.3 91.2849  34
  -4   0  11 14.0489 28.3504  32
  -4   0  11 22.6567 19.3080  24
  -4   0  10 80885.2 369.337  14
  -4   0  10 81693.8 385.871  30
  -4   0  10 81133.6 364.218  24
  -4   0   9 63.4387 38.0148  30
  -4   0   9 54.0314 34.5921  24
  -4   0   9 16.9219 35.1050  14
  -4   0   9 33.6759 47.4360   4
   4   0  -8 1545.28 102.843  37
  -4   0   8 1676.73 61.2604  30
  -4   0   8 1495.85 56.6172  14
  -4   0   8 1505.31 55.6367  24
  -4   0   8 1516.12 54.2297  22
   4   0  -8 1657.87 112.856  40
  -4   0   8 1518.74 66.8452   4
  -4   0   8 1564.64 66.1653   3
  -4   0   8 1478.04 117.012   1
  -4   0   7 36.4908 36.2508   4
   4   0  -7-7.30882 46.7149  40
  -4   0   7 43.9714 33.9426   3
  -4   0   7 46.9781 60.9739   1
   4   0  -7 61.4289 44.9526  37
   4   0  -6 3052.28 113.804  40
  -4   0   6 2879.63 92.9075   8
  -4   0   6 3047.83 90.6580   9
  -4   0   6 3056.35 65.0038   4
  -4   0   6 3058.25 126.767   1
  -4   0   6 2821.74 63.2833   3
  -4   0   5 68.4395 33.2353   8
  -4   0   5 19.6710 23.4075   9
  -4   0   5 37.6875 44.2445   1
   4   0  -5 80.3823 34.0785  37
  -4   0   4 397416. 1235.41   8
  -4   0   4 396852. 1160.14   9
   4   0  -4 406989. 1242.35  37
   4   0  -4 395294. 1276.51  40
  -4   0   4 406635. 1370.91   2
  -4   0   4 405982. 1345.77   1
  -4   0   3 18.9539 26.2690   8
  -4   0   3 34.0881 31.1742   2
  -4   0   3 30.9768 34.5695   1
   4   0  -3 23.7767 19.7670  37
  -4   0   3 33.4766 15.9171  35
   4   0  -3 113.787 27.9263  40
  -4   0   2 802663. 2186.50   1
   4   0  -2 815686. 2037.05  37
   4   0  -2 800479. 2153.60  36
   4   0  -2 815652. 2093.22  40
   4   0  -1 10.6895 29.4104  36
  -4   0   1 5.19238 18.5351  41
   4   0  -1 82.7624 14.7888   9
   4   0   0 4504.66 70.6557   9
   4   0   0 4530.67 68.7557   6
   4   0   0 4470.78 82.7461  36
   4   0   1-4.34887 28.1109   9
   4   0   1 32.3201 31.3910  38
   4   0   1 27.6692 30.1932   6
   4   0   1 24.9355 34.2032  36
  -4   0  -1 5.73343 27.9429  37
  -4   0  -2 94314.3 527.960  41
   4   0   2 88463.2 525.932   7
   4   0   2 90346.4 500.752   9
  -4   0  -2 92082.1 511.362  37
   4   0   2 91142.4 501.328  38
   4   0   3 68.4416 48.0798   7
   4   0   3 15.3924 35.1346   9
   4   0   3 46.2564 39.1283  38
  -4   0  -3 26.3177 42.3128  41
  -4   0  -3 10.8887 43.5579  37
   4   0   4 203086. 977.946  38
   4   0   4 201229. 688.669  10
   4   0   4 207381. 1095.46   7
   4   0   4 209627. 1083.84   1
  -4   0  -4 206911. 1035.55  41
   4   0   4 205723. 688.645   3
   4   0   5 17.4550 47.9402   9
   4   0   5-2.86180 55.8124   7
   4   0   5 31.0488 33.3042   3
   4   0   5 59.9064 65.1612   1
  -4   0  -5 20.7752 53.1563  41
  -4   0  -5 37.3861 50.2198  40
   4   0   5 20.5923 40.7226  38
   4   0   6 73381.6 689.563   9
  -4   0  -6 74231.9 713.270  40
   4   0   6 74062.8 727.905   1
   4   0   6 74430.8 398.948   3
   4   0   6 73265.9 353.642  31
   4   0   7 17.7414 39.4348   3
   4   0   7 22.7180 27.5074  31
   4   0   8 36.5027 41.4832   4
   4   0   8 69.2060 37.1945   3
   4   0   8 63.4935 37.5849  15
  -4   0  -9 28.9300 24.5187  17
   4   0   9 94.2878 26.2531   3
  -4   2  11 11027.8 88.3197  24
  -4  -2  11 11671.9 107.036   4
  -4   2  10 19094.6 159.604  24
  -4  -2  10 18859.2 149.293  24
  -4  -2  10 18655.6 148.195  14
  -4  -2  10 19428.2 169.499   4
  -4   2  10 19860.7 172.727   4
  -4  -2  10 19196.6 162.761  30
  -4   2  10 19829.7 172.197  32
  -4  -2   9 260.673 40.6697  30
  -4  -2   9 215.724 35.4536  14
  -4   2   9 236.277 41.3134  14
  -4   2   9 244.277 39.9557  24
  -4  -2   9 243.821 36.8982  24
  -4   2   9 222.106 40.2935  15
  -4   2   9 260.646 48.0406   4
  -4  -2   9 244.695 46.1652   4
  -4   2   9 275.774 38.4311  22
   4   2  -8 726.642 88.0085  40
   4  -2  -8 921.678 90.7264  40
  -4   2   8 871.356 50.2158  22
  -4   2   8 862.743 51.8034  15
   4   2  -8 877.146 85.3353  37
  -4  -2   8 874.576 49.6304  30
  -4   2   8 816.587 49.4787  30
  -4   2   8 964.942 57.5613   4
  -4  -2   8 1055.61 58.0675   4
  -4  -2   8 1016.94 49.7327  23
  -4   2   8 853.737 47.5926  24
  -4   2   8 819.279 97.2821   1
  -4  -2   8 972.487 55.2259   3
  -4   2   8 893.110 57.2360   3
  -4  -2   8 949.061 101.686   1
  -4  -2   8 859.801 47.2990  14
  -4   2   8 899.963 50.7640  14
   4  -2  -7 120622. 776.441  37
   4   2  -7 121638. 813.319  37
  -4   2   7 120503. 493.134  14
  -4  -2   7 122839. 496.576  30
  -4   2   7 118582. 484.830  24
  -4   2   7 125621. 518.037  23
   4  -2  -7 123582. 832.455  40
   4   2  -7 125095. 857.135  40
  -4  -2   7 118755. 735.642   9
  -4   2   7 122023. 815.761   8
  -4   2   7 123000. 517.094   3
  -4  -2   7 119444. 867.459   1
  -4   2   7 121608. 869.330   1
  -4  -2   7 122065. 512.233   3
  -4  -2   7 123376. 498.952   4
  -4   2   7 122916. 501.338   4
  -4  -2   6 1373.85 45.5880   4
  -4   2   6 1270.82 46.6607   4
   4  -2  -6 1154.07 78.8895  40
   4   2  -6 1594.37 93.3990  40
  -4   2   6 1223.92 82.7048   8
  -4   2   6 1639.44 74.0420   9
   4   2  -6 1303.86 79.2580  37
  -4   2   6 1230.82 88.8536   1
  -4  -2   6 1308.66 45.6951   3
  -4  -2   6 1361.21 88.0624   1
  -4   2   6 1245.19 46.5450   3
   4  -2  -6 1130.03 72.5654  37
   4   2  -5 37305.6 355.061  40
   4  -2  -5 38550.5 342.800  40
  -4   2   5 36430.3 351.670   8
  -4   2   5 39523.1 302.514   9
  -4  -2   5 36230.8 269.194  35
   4   2  -5 37155.1 336.166  37
  -4  -2   5 37022.9 356.131   1
  -4   2   5 37349.7 360.072   1
   4  -2  -5 37973.3 320.530  37
   4   2  -5 35642.7 264.513  39
   4  -2  -4 40528.0 296.736  40
   4   2  -4 42737.2 334.076  40
  -4   2   4 42045.6 259.756   9
  -4   2   4 42649.4 342.003   8
   4   2  -4 42375.1 317.114  37
  -4  -2   4 43781.0 297.374  35
  -4  -2   4 41755.6 334.981   1
  -4   2   4 42064.2 335.368   1
   4   2  -4 41461.3 263.226  39
   4  -2  -4 43442.8 292.188  37
   4  -2  -3 2934.31 61.9706  40
   4  -2  -3 2824.82 41.8486  41
  -4   2   3 2845.98 82.7107   8
   4   2  -3 3094.96 75.1446  37
  -4  -2   3 3109.58 76.3535  35
  -4  -2   3 3244.45 86.0988   2
  -4   2   3 2749.95 78.4836   2
  -4  -2   3 2957.87 80.5878   1
  -4   2   3 2981.76 82.0387   1
   4  -2  -3 2887.44 58.4505  37
   4   2  -3 3228.25 66.3254  39
   4  -2  -2 97932.8 315.381  40
  -4   2   2 102802. 477.203   8
  -4  -2   2 103017. 451.707   2
  -4   2   2 100424. 439.251   2
  -4  -2   2 105615. 445.517   1
  -4   2   2 104646. 448.897   1
   4   2  -2 100611. 451.473  40
   4  -2  -2 102481. 364.816  36
  -4  -2   2 103705. 469.531  35
   4   2  -2 103891. 435.024  37
   4  -2  -1 711647. 1820.10  36
  -4   2   1 713958. 1930.90   2
   4   2  -1 707417. 1983.18  40
  -4   2   1 710082. 1891.26  39
  -4   2   0 3622.68 49.5870  40
  -4  -2   0 3457.72 84.0201  35
  -4   2   0 3519.11 59.5914  37
   4  -2   0 3584.82 85.2869  38
   4   2   0 3628.88 84.7698   6
  -4   2  -1 736847. 2014.86  40
  -4  -2  -1 723404. 2168.58  41
   4  -2   1 738034. 2081.21   7
   4   2   1 736219. 2145.62   9
  -4  -2  -1 719560. 2121.09  35
  -4   2  -1 733852. 2055.09  37
   4  -2   1 737894. 2167.15  38
   4   2   1 735713. 2160.81   6
  -4  -2  -2 934.001 68.2014  41
  -4   2  -2 980.145 53.6633  40
  -4   2  -2 1040.80 66.4887  41
   4  -2   2 1354.93 66.6353   7
   4   2   2 1174.61 67.4437   9
   4   2   2 1078.43 73.0150  36
   4   2   2 1238.55 72.4829   6
   4  -2   2 964.263 67.0511  38
  -4   2  -2 1010.86 59.9880  37
   4   2   2 1121.74 54.1326  38
   4   2   3 1694.86 93.0578   7
   4  -2   3 1723.31 85.8504   7
  -4  -2  -3 2064.48 95.0476  41
  -4   2  -3 2673.35 95.6457  40
   4   2   3 1649.20 87.1145   1
   4  -2   3 1587.22 81.6569   1
   4  -2   3 2070.84 97.9665  38
  -4   2  -3 2479.83 98.2108  37
   4   2   3 1860.84 69.5516  38
   4  -2   4 29265.3 368.277  38
  -4  -2  -4 29038.9 384.172  37
  -4   2  -4 30890.0 369.149  37
  -4  -2  -4 31207.8 384.392  41
  -4   2  -4 30580.0 356.065  40
   4  -2   4 29730.4 374.198   7
   4   2   4 30278.2 394.006   7
   4   2   4 29324.6 201.145  10
   4   2   4 31059.0 379.391   1
   4  -2   4 29836.9 367.948   1
   4  -2   4 30283.1 199.992   3
   4   2   4 30603.7 200.143   3
  -4   2  -5 44540.0 493.613  39
  -4   2  -5 43440.6 492.957  37
   4  -2   5 43077.6 500.752  38
  -4  -2  -5 44619.0 533.180  37
  -4  -2  -5 44885.3 497.524  41
  -4   2  -5 44500.7 486.770  40
   4  -2   5 44085.2 512.904   7
   4   2   5 44256.7 504.335   9
   4   2   5 44678.0 535.520   7
   4   2   5 46023.5 514.752   1
   4  -2   5 45184.1 506.555   1
   4  -2   5 44876.1 273.056   3
   4   2   5 46074.6 277.344   3
   4  -2   6 5992.97 209.724   7
   4   2   6 6431.69 224.383   7
   4   2   6 5957.81 202.536   9
   4  -2   6 6514.65 205.426   9
   4   2   6 6005.26 199.888   8
  -4  -2  -6 6062.45 197.131  41
  -4   2  -6 6073.26 196.804  40
   4  -2   6 6294.34 104.942  43
  -4   2  -6 5741.11 189.027  39
  -4   2  -6 6102.96 201.789  37
   4  -2   6 5720.16 193.425  38
  -4  -2  -6 5845.67 211.535  37
   4   2   6 6094.36 107.689   3
   4   2   6 6217.96 209.718   1
   4  -2   6 6123.47 207.663   1
   4  -2   6 6172.06 107.452   3
   4   2   7 20618.9 194.051  15
   4  -2   7 20585.3 175.181  31
   4   2   7 20869.8 196.899   3
   4  -2   7 20471.6 196.889   3
   4  -2   7 21012.1 189.001  43
   4   2   8 13457.1 142.317   3
   4  -2   8 13523.9 146.427   3
   4   2   8 13467.6 137.306   4
   4  -2   8 13643.7 141.644   4
   4   2   8 13317.1 139.111  15
  -4  -2  -8 13801.6 132.228  17
   4   2   9 21730.4 146.717  32
   4   2   9 21762.4 146.152   3
   4  -2   9 21612.1 151.188   3
   4   2   9 20822.3 133.023  15
  -4  -2  -9 21396.2 126.692  17
   4  -2   9 21160.6 143.978   4
   4   2   9 21227.5 139.264   4
  -4   4  11 7311.08 71.2411  32
  -4  -4  10 166.680 30.4396   4
  -4   4  10 153.133 30.9649   4
  -4   4  10 137.742 34.2467  15
  -4  -4  10 164.884 31.2318  30
  -4   4  10 178.549 38.9776  32
  -4  -4  10 187.999 26.2750  24
  -4   4  10 164.740 33.5644  24
  -4  -4   9 9705.80 122.641  30
  -4   4   9 9760.49 131.355  32
  -4  -4   9 9433.98 108.083  14
  -4   4   9 9381.01 125.067  24
  -4  -4   9 9456.31 116.581   4
  -4   4   9 9677.82 118.604   4
   4   4  -9 9142.52 115.015  19
  -4   4   9 9769.42 126.837  15
  -4   4   8 30306.9 229.920  15
  -4   4   8 30906.8 219.849   4
  -4  -4   8 30413.6 217.241   4
  -4   4   8 30791.3 239.432  32
  -4  -4   8 29852.7 227.802  30
  -4   4   8 29816.8 229.407  24
  -4   4   8 30433.6 236.889  22
   4   4  -8 29951.4 226.584  19
  -4   4   8 31071.4 238.452  14
  -4  -4   8 29583.3 216.133  42
  -4  -4   7 149191. 576.009  42
   4   4  -7 149410. 987.963  40
   4   4  -7 149305. 591.893  19
  -4   4   7 150992. 602.649  22
  -4   4   7 149816. 593.588  15
   4   4  -7 147649. 951.356  37
  -4   4   7 146011. 569.794  33
  -4   4   7 151540. 598.109  32
  -4  -4   7 149103. 584.780  30
  -4   4   7 146840. 585.150  24
  -4  -4   7 149717. 560.133   4
  -4   4   7 152142. 566.287   4
  -4  -4   7 149567. 942.573   1
  -4   4   7 151932. 965.930   1
  -4   4   7 147404. 1013.45   8
  -4   4   6 340353. 1549.55   8
  -4  -4   6 337782. 1003.92   4
  -4   4   6 336858. 1006.69   4
  -4  -4   6 337733. 1011.79   3
  -4   4   6 338761. 1448.68   1
  -4  -4   6 340037. 1439.09   1
   4   4  -6 336330. 1459.54  37
   4  -4  -6 336695. 1444.32  40
   4   4  -6 338362. 1505.04  40
   4   4  -5 4988.13 146.933  40
  -4  -4   5 4425.59 127.837   1
  -4   4   5 4879.28 133.028   1
  -4   4   5 4669.56 150.255   8
  -4   4   5 4619.18 65.8109   4
  -4  -4   5 4352.46 64.2997   4
  -4  -4   5 4811.02 133.464  35
   4   4  -5 4954.94 139.540  37
  -4  -4   5 4397.53 155.311  38
   4   4  -5 4864.36 123.516  39
   4  -4  -5 5053.77 127.767  37
   4   4  -4 40774.0 342.287  39
  -4  -4   4 41354.6 337.096   1
  -4   4   4 40885.1 333.404   1
   4   4  -4 41439.3 364.445  37
  -4  -4   4 41904.4 370.882  35
   4   4  -3 130599. 656.823  40
  -4  -4   3 125844. 665.366  35
   4   4  -3 123690. 630.984  36
   4   4  -3 127957. 639.661  37
   4  -4  -3 122280. 506.395  35
  -4  -4   3 119531. 564.482   1
  -4   4   3 127694. 568.780   1
  -4   4   3 128128. 684.642   8
   4  -4  -2 54998.7 298.217  38
   4   4  -2 58253.6 400.534  40
   4   4  -2 55027.7 372.363  36
  -4   4   2 56240.4 309.792   2
  -4  -4   2 56255.1 314.198   2
  -4   4   2 59319.0 410.198   8
  -4  -4   1 27965.4 189.421   2
  -4   4   1 26520.5 186.110   2
  -4   4   1 24290.2 130.482   6
  -4  -4   1 24349.6 258.990  35
   4   4  -1 25645.8 246.450  36
  -4   4   1 26303.3 245.163   8
   4   4  -1 25827.6 265.000  40
  -4   4   1 25107.4 224.269  39
   4  -4  -1 25672.6 223.269  38
  -4   4   0 401305. 1245.73  37
  -4  -4   0 406469. 1398.09  35
   4  -4   0 399719. 1118.35   7
  -4   4   0 407674. 1335.18  39
   4  -4   0 409431. 1358.09  38
  -4   4   0 404943. 1160.26  40
   4  -4   1 103273. 477.392   7
   4  -4   1 104796. 601.092  38
  -4   4  -1 107954. 597.377  39
  -4  -4  -1 105684. 586.414  35
  -4   4  -1 102835. 517.041  37
   4   4   1 101366. 575.638  36
  -4   4  -1 103734. 468.006  40
  -4  -4  -1 104329. 619.126  41
   4   4   2 188699. 960.816   9
   4  -4   2 192106. 822.880   7
   4  -4   2 195643. 958.321  38
   4   4   2 194337. 825.826   1
   4  -4   2 192850. 819.450   1
   4   4   2 193618. 930.028  36
  -4  -4  -2 194203. 868.713  35
  -4   4  -2 191001. 847.152  37
  -4   4  -2 192942. 797.310  40
  -4  -4  -2 199251. 969.468  41
  -4   4  -3 32759.6 324.382  40
  -4  -4  -3 34001.2 399.336  41
   4   4   3 35243.6 348.639   1
   4  -4   3 35705.8 346.197   1
   4   4   3 33887.8 385.417   7
   4   4   3 32829.5 200.292  10
   4  -4   3 33910.8 349.554   7
   4  -4   3 34321.7 186.550   3
   4   4   3 33485.2 186.793   3
  -4   4  -3 32877.8 350.538  37
  -4   4  -3 33615.8 376.460  39
  -4   4  -4 3548.13 124.551  40
  -4  -4  -4 3422.93 147.208  41
   4   4   4 4100.48 139.871   1
   4  -4   4 4184.41 137.926   1
   4  -4   4 4093.20 69.7832   3
   4   4   4 3890.34 69.1917   3
   4   4   4 3579.57 70.5416  10
   4  -4   4 3872.97 138.455   7
   4   4   4 3893.81 149.455   7
   4   4   4 3732.48 153.402   9
  -4   4  -4 3580.53 134.987  37
   4  -4   4 3476.35 148.297  38
  -4   4  -4 3749.96 139.906  39
  -4  -4  -4 3381.91 151.112  37
  -4   4  -5 18058.1 331.668  39
   4  -4   5 16717.3 331.572  38
  -4  -4  -5 17083.6 352.549  37
   4   4   5 17244.8 302.169   1
   4  -4   5 16937.4 294.773   1
   4  -4   5 16693.3 153.021   3
   4   4   5 17365.1 157.403   3
   4   4   5 16080.3 327.775   9
   4  -4   5 16009.2 306.596   7
   4   4   5 16694.3 323.169   7
  -4   4  -5 16647.8 170.665  19
   4  -4   5 16370.9 168.627  43
  -4   4  -5 16433.5 291.200  40
  -4  -4  -5 17156.2 330.363  41
   4  -4   5 16431.1 294.722  35
  -4   4  -5 16400.0 304.771  37
  -4  -4  -5 16986.5 151.718  17
   4  -4   6 17262.4 175.454  43
   4   4   6 16553.9 170.053  32
   4   4   6 16739.6 163.221   3
   4  -4   6 16818.0 161.657   3
   4   4   6 17043.3 177.782  15
  -4  -4  -6 16730.6 154.990  17
   4  -4   7 11978.1 141.716  43
   4   4   7 12086.0 144.190  32
   4   4   7 12177.3 134.032   3
  -4  -4  -7 11901.7 120.912  17
   4  -4   8 71947.3 311.658   4
   4   4   8 71369.3 307.421   4
   4   4   8 72551.4 337.925  15
   4  -4   8 72597.9 332.381  43
   4  -4   8 71558.4 319.444   3
   4   4   8 71700.3 317.466   3
   4   4   8 71705.3 337.223  32
   4  -4   8 70850.4 311.022  31
   4   4   9 16020.6 107.766  32
   4   4   9 16408.1 107.996  15
  -4  -6  10 37.3996 22.6462  30
  -4   6  10 27.6928 28.5229  15
  -4   6  10 86.0699 29.9153  32
  -4   6   9 12655.7 138.143  24
  -4   6   9 12835.7 140.234  32
  -4  -6   9 12851.3 131.225  30
  -4   6   9 13053.6 139.050  15
  -4   6   8 838.144 55.0602  24
  -4   6   8 863.163 59.5863  32
  -4   6   8 857.347 54.6569  33
   4   6  -8 837.783 54.4312  19
  -4  -6   8 693.809 45.0051  43
  -4  -6   8 959.743 53.3709  42
  -4  -6   8 859.089 49.8838  30
  -4  -6   7 30375.8 233.363  30
  -4   6   7 31057.2 241.898  24
  -4  -6   7 31226.2 238.920  42
   4   6  -7 30800.2 248.987  19
   4   6  -7 29035.8 422.066  37
   4   6  -7 29099.2 419.942  36
  -4   6   7 32180.3 246.839  32
  -4   6   7 31378.6 236.076  33
  -4   6   6 2259.54 72.1380  32
  -4   6   6 2096.09 62.6988  34
  -4   6   6 2203.10 70.9949  33
  -4   6   6 2308.14 69.5280  15
  -4   6   6 2256.45 70.0728  24
  -4   6   6 2470.97 68.6100  21
   4   6  -6 2255.64 74.1883  19
  -4  -6   6 2511.91 75.9053  20
   4   6  -6 2413.18 74.2096  18
   4   6  -6 2063.77 117.109  37
  -4  -6   6 2072.70 112.895  35
   4   6  -6 2082.37 113.619  36
  -4  -6   6 2206.39 68.3509  42
   4   6  -5 38026.7 440.281  37
   4   6  -5 38094.9 424.131  36
  -4   6   5 39175.4 248.832  11
   4   6  -4 1722.23 89.1714  36
  -4  -6   4 1510.65 96.5304  35
  -4   6   4 1669.60 52.1399  11
  -4   6   4 1676.56 50.3362  13
  -4   6   4 1868.38 109.335   8
  -4  -6   3 135886. 815.279  35
   4   6  -3 129997. 709.425  36
  -4   6   3 124968. 450.597  13
  -4   6   3 127199. 464.035  11
  -4   6   3 136771. 807.668   8
  -4   6   2 11781.8 104.625  12
  -4   6   2 11646.7 105.884  11
   4  -6  -2 12875.6 203.087  35
   4   6  -2 12296.2 197.449  36
   4   6  -2 12606.7 223.706  40
  -4   6   2 12471.8 214.124   8
  -4   6   1 19387.2 134.296  12
   4   6  -1 20439.2 244.226  36
  -4  -6   1 20282.7 284.076  35
   4  -6  -1 21002.1 273.760  35
   4   6  -1 18702.9 202.304   8
  -4   6   1 19798.4 252.098   8
   4  -6  -1 20081.0 228.990  38
  -4   6   0 7042.82 120.074  40
   4  -6   0 7624.94 158.946  38
  -4   6   0 7036.19 160.020  39
   4  -6   0 7294.89 179.720  35
  -4  -6   0 7345.57 170.729  35
   4   6   0 6848.18 143.634  36
   4   6   0 7139.17 165.977   6
  -4  -6  -1 321.658 61.8847  41
   4   6   1 260.805 26.0284  11
   4   6   1 272.803 27.7258  13
  -4   6  -1 408.296 49.1537  37
   4  -6   1 414.529 64.6503  35
  -4  -6  -1 274.681 48.7439  35
   4   6   1 296.126 49.0631  36
  -4   6  -1 319.648 37.2348  40
   4  -6   1 264.536 52.0199  38
  -4   6  -1 269.732 51.5533  39
   4   6   2 45230.9 471.320   6
   4   6   2 45563.9 248.258  13
   4   6   2 44478.3 238.512  11
  -4  -6  -2 44820.5 472.630  41
  -4   6  -2 45647.4 416.371  37
  -4  -6  -2 45538.4 414.736  35
   4  -6   2 46493.6 477.135  38
  -4   6  -2 45465.0 366.671  40
   4   6   3 124906. 885.052   6
   4   6   3 119988. 480.398  11
   4   6   3 122435. 775.845   7
  -4   6  -3 117321. 690.791  40
  -4  -6  -3 115584. 834.356  41
   4  -6   3 120362. 875.270  38
  -4   6  -3 122598. 833.536  39
  -4   6  -3 121904. 776.673  37
   4  -6   3 122070. 858.958  35
   4   6   4 2177.04 67.9983  32
  -4   6  -4 2319.54 124.871  39
   4  -6   4 2124.79 129.562  38
   4   6   4 2287.90 114.448   7
   4   6   4 2517.31 137.679   8
  -4   6  -4 2561.12 74.8406  19
  -4   6  -4 2365.08 116.511  37
   4  -6   4 2321.23 127.595  35
  -4  -6  -4 2158.20 125.727  41
  -4   6  -4 2113.87 101.691  40
   4  -6   4 2385.27 70.2079  42
   4   6   4 2284.52 66.6845  15
  -4   6  -5 49741.7 561.093  39
  -4  -6  -5 47950.5 605.493  37
   4  -6   5 50001.7 606.848  38
   4  -6   5 50181.6 319.439  43
   4  -6   5 49276.6 311.994  42
  -4  -6  -5 47243.8 556.677  41
  -4   6  -5 48625.5 536.193  37
   4  -6   5 49305.8 555.772  35
   4   6   5 50198.5 304.816  15
   4   6   5 48932.9 302.458  32
   4   6   6 547.885 52.7930  15
   4   6   6 429.785 49.7437  32
   4  -6   7 463.643 42.3532  43
   4   6   7 403.553 46.4628  15
   4   6   7 476.397 46.3758  32
   4  -6   8 994.469 38.0160  43
   4   6   8 1018.70 40.7925  15
   4  -6   8 919.923 32.8901  31
   4   6   8 996.075 39.5511  33
   4   6   8 906.676 38.8898  32
  -4  -8   9 2823.08 52.7826  30
  -4   8   9 2874.82 60.1104  15
  -4  -8   8 6241.53 93.9916  30
   4   8  -8 6285.64 105.456  19
  -4  -8   8 6330.70 99.3030  42
  -4   8   8 6151.06 96.5253  33
  -4   8   8 6284.12 101.150  32
  -4   8   8 6386.88 100.514  15
  -4  -8   7 14116.1 154.785  30
  -4  -8   7 13967.1 160.467  42
  -4   8   7 14056.3 144.719  21
   4   8  -7 14370.8 171.351  19
  -4   8   7 14666.2 160.100  15
  -4   8   7 14309.3 161.798  32
  -4   8   7 14570.9 162.182  33
  -4  -8   6 40377.8 286.666  42
   4   8  -6 40334.3 295.417  18
  -4   8   6 40695.7 276.668  21
  -4   8   6 41595.0 274.730  15
  -4   8   6 38954.7 266.867  34
  -4   8   6 40441.3 283.296  33
  -4   8   6 39843.2 279.956  32
  -4   8   5 4586.58 97.5094  34
  -4   8   5 4596.78 98.4684  32
  -4   8   5 4872.83 96.0890  11
  -4   8   5 4977.18 193.246   8
  -4  -8   5 4334.92 173.530  35
  -4  -8   5 4985.67 102.031  20
  -4   8   5 4797.32 99.9690  21
  -4   8   5 4804.84 94.8809  15
   4   8  -5 4194.66 170.013  40
   4   8  -4 8229.92 226.472  40
  -4  -8   4 8466.91 235.059  35
  -4   8   4 8602.52 124.316  34
  -4   8   4 8546.54 125.755  33
   4   8  -4 8684.94 119.942  29
  -4   8   4 7783.76 106.973  29
  -4   8   4 8414.51 232.078   8
  -4  -8   4 8542.59 124.084  20
  -4   8   4 8879.89 127.386  21
  -4   8   4 8602.63 118.180  11
  -4   8   4 8260.49 109.428  13
  -4   8   4 8667.63 116.552  15
   4   8  -4 8796.53 128.589  18
   4   8  -3 80816.1 695.248  40
  -4  -8   3 80270.7 707.432  35
  -4   8   3 83868.5 409.287  34
  -4   8   3 83366.5 399.067  33
   4   8  -3 83392.4 404.741  29
  -4   8   3 82935.8 688.078   8
   4  -8  -3 86478.8 671.679  41
  -4  -8   3 81579.1 394.878  20
  -4   8   3 83363.4 409.556  21
  -4   8   3 79989.1 364.408  13
  -4   8   3 81781.8 378.007  11
   4   8  -3 83596.2 404.846  18
  -4   8   2 22741.2 177.931  12
  -4   8   2 22370.8 166.546  13
  -4   8   2 22050.8 171.765  11
  -4   8   2 22433.2 329.748   8
  -4  -8   2 22175.8 355.376  35
   4  -8  -2 22609.2 320.001  35
   4   8  -1 2497.08 120.797   6
   4   8  -1 2477.25 58.9794  11
  -4   8   1 2441.80 60.5620  11
  -4  -8   1 2702.71 128.120  35
   4  -8  -1 2812.18 124.950  35
   4   8   0 90169.4 699.748   6
  -4  -8   0 84407.9 728.058  41
   4  -8   0 90815.3 745.722  35
  -4  -8   0 87574.7 696.222  35
  -4   8   0 86461.2 386.095  12
   4   8   0 86730.3 372.622  11
   4   8   0 87786.8 385.618  13
   4   8   1 21296.7 166.193  11
   4   8   1 21823.8 177.798  13
  -4   8  -1 21612.8 172.711  12
   4  -8   1 21265.3 330.861  38
  -4   8  -1 20662.2 338.789  39
   4   8   1 21761.8 313.488   8
  -4  -8  -1 20679.9 357.852  41
   4   8   1 21809.2 342.589   6
  -4  -8  -1 20492.5 315.770  35
   4  -8   1 21992.0 370.195  35
   4  -8   2 80416.5 733.846  35
   4   8   2 77207.9 375.221  13
   4   8   2 76263.0 361.736  11
  -4   8  -2 77845.8 363.509  12
  -4   8  -2 78187.7 375.924  29
   4   8   2 74538.7 363.437  29
   4   8   2 77512.4 658.770   8
   4  -8   2 76389.2 371.103  42
  -4  -8  -2 72340.1 678.215  41
  -4   8  -2 76880.0 368.298  19
   4   8   2 78998.8 696.111   6
   4  -8   2 76643.1 690.302  38
  -4   8  -2 72300.4 671.074  39
   4  -8   3 1674.05 123.605  35
   4   8   3 1476.93 62.3120  32
  -4   8  -3 1413.18 52.8261  12
   4   8   3 1330.35 56.1853  11
   4   8   3 1313.92 107.234   8
  -4   8  -3 1497.40 60.9523  19
  -4   8  -3 1440.13 109.711  39
   4  -8   3 1574.32 114.934  38
   4   8   3 1282.63 104.716   6
  -4  -8  -3 1546.12 111.618  41
   4  -8   3 1557.58 61.0783  42
   4  -8   4 13866.2 159.168  42
   4   8   4 14033.3 158.808  32
  -4   8  -4 14334.5 142.573  12
   4   8   4 14254.7 143.421  15
   4  -8   5 56631.4 347.832  43
   4  -8   5 58729.6 335.603  42
   4   8   5 59132.7 307.946  15
   4   8   5 59177.2 334.396  33
   4   8   5 56277.3 323.129  32
  -4   8  -5 58504.8 294.370  12
   4   8   6 1974.55 54.5276  21
   4   8   6 2009.34 57.8889  15
   4  -8   6 2078.22 65.8986  43
   4   8   6 2063.67 67.9751  33
   4   8   6 1902.97 62.0982  32
   4   8   7 11060.6 100.614  15
   4   8   8 5655.57 52.0731  33
  -4  10   8 459.069 30.5240  15
  -4  10   8 527.460 33.4300  33
  -4 -10   8 486.254 25.1190  30
  -4 -10   8 579.634 29.6425  43
  -4 -10   8 541.799 31.7405  42
   4  10  -7 12849.7 137.149  19
  -4  10   7 12130.2 117.497  21
  -4  10   7 12773.4 131.130  33
  -4 -10   7 12448.9 121.205  30
  -4  10   7 12276.5 119.475  15
  -4  10   6 24584.1 185.366  15
  -4  10   6 24936.4 196.559  34
  -4  10   6 24767.7 197.150  21
   4  10  -6 25090.4 209.800  19
   4  10  -5 76450.1 370.901  29
  -4 -10   5 77636.6 406.110  42
  -4  10   5 75291.2 361.497  15
  -4 -10   5 76300.3 395.802  20
  -4  10   5 78114.0 402.135  21
   4  10  -5 78527.2 405.535  19
  -4  10   5 75029.3 392.171  34
  -4  10   5 77196.5 399.074  33
  -4  10   5 76451.7 389.340  11
  -4  10   4 877.369 49.1768  29
   4  10  -4 963.734 58.5037  29
  -4  10   4 932.477 45.6167  16
  -4  10   4 1011.88 51.0198  15
   4  10  -4 972.355 58.2389  19
  -4 -10   4 927.278 57.9763  20
   4  10  -4 966.124 60.3930  18
  -4  10   4 947.305 60.0786  21
  -4  10   4 914.607 58.8960  34
  -4  10   4 877.779 60.5847  33
  -4  10   4 1050.39 52.4297  13
  -4  10   4 1019.42 56.6367  11
   4  10  -3 5334.71 103.985  29
  -4  10   3 5125.51 97.8026  29
  -4  10   3 5142.09 89.8970  13
  -4  10   3 5266.65 98.4613  11
  -4  10   3 5322.34 104.476  21
  -4 -10   3 5185.73 98.2695  20
   4  10  -3 5280.35 99.8878  18
  -4  10   3 5247.46 94.6361  16
  -4  10   3 5246.57 103.044  33
   4  10  -2 13436.5 146.388  18
  -4  10   2 13481.0 154.781  33
  -4  10   2 13280.9 162.140  34
  -4  10   2 13845.1 160.994  29
   4  10  -2 13554.7 164.077  29
  -4 -10   2 12998.4 301.025  41
  -4 -10   2 13390.8 307.595  35
   4  10  -2 13817.8 284.131   6
  -4  10   2 14501.9 147.176  13
   4  10  -2 14211.0 144.767  11
  -4  10   2 13955.3 150.210  11
  -4 -10   2 13386.3 146.912  20
  -4  10   2 13764.5 157.018  21
  -4  10   1 54702.5 335.742  34
  -4  10   1 54189.8 317.449  33
   4  10  -1 54814.2 313.051  13
  -4  10   1 52871.0 291.351  13
  -4  10   1 54626.9 308.426  11
   4  10  -1 54532.4 299.228  11
  -4  10   1 53078.1 310.630  21
  -4 -10   1 51670.8 297.836  20
  -4 -10   1 51336.5 590.810  35
   4 -10  -1 51760.2 564.205  35
   4  10  -1 51311.1 551.679   6
   4  10  -1 49866.8 284.375  18
   4  10   0 40692.1 265.176  34
   4  10   0 40913.4 281.972  29
  -4  10   0 42092.4 288.587  29
  -4 -10   0 41182.1 546.333  41
   4 -10   0 40372.0 516.813  35
  -4  10   0 41345.5 259.571  21
   4  10   0 40519.9 493.421   6
  -4  10   0 40944.7 272.685  12
   4  10   0 41336.7 266.889  13
  -4  10   0 40817.7 263.479  11
   4  10   0 41247.3 257.454  11
   4  10   1 37106.3 261.332  29
  -4  10  -1 35507.1 258.579  29
   4  10   1 36103.7 257.761  34
  -4  10  -1 36854.0 250.892  12
   4  10   1 37425.2 257.021  13
   4  10   1 36810.5 243.007  11
   4  10   2 22116.7 186.057  29
  -4  10  -2 21289.4 189.230  29
  -4  10  -2 20944.4 182.896  12
   4  10   2 22253.9 196.855  13
   4  10   2 21386.1 184.043  11
   4  10   2 21543.4 196.876  34
   4  10   2 21652.2 181.580  33
   4 -10   2 21663.3 181.726  42
   4  10   3 2155.90 67.5948  33
   4 -10   3 2178.42 64.7627  42
  -4  10  -3 2134.22 61.5219  29
  -4  10  -3 2182.33 61.9856  16
  -4  10  -3 2182.47 61.8693  12
   4  10   4 24456.0 199.635  21
  -4  10  -4 23957.6 174.440  12
   4 -10   4 22174.6 180.193  42
   4 -10   4 22019.1 192.580  43
   4  10   4 22928.2 184.993  33
   4  10   4 22678.5 193.799  34
   4  10   5 5779.31 88.2675  21
   4  10   5 6040.07 93.5537  34
   4  10   5 5828.16 88.8663  33
   4 -10   5 5728.83 90.2355  43
   4  10   6 32.7681 26.7560  34
   4  10   6 46.9615 28.0443  33
   4 -10   6 80.0834 25.4294  43
  -4 -12   7 10804.1 76.4424  43
  -4 -12   7 10155.0 74.4913  42
  -4  12   6 51.7077 25.2659  21
  -4  12   6 66.7683 29.2026  33
  -4 -12   6 73.7987 25.2556  42
  -4 -12   6 82.5879 19.8189  30
  -4 -12   5 1542.11 50.0649  42
   4  12  -5 1411.26 38.9943  29
  -4  12   5 1527.42 52.5391  33
  -4  12   5 1537.98 52.7950  34
   4  12  -5 1441.87 40.7944  11
  -4  12   4 24476.0 186.058  21
   4  12  -4 24343.7 175.413  29
  -4  12   4 24609.5 181.063  11
   4  12  -4 24560.4 165.365  11
  -4  12   3 2627.95 68.5568  33
  -4 -12   3 2667.38 67.7452  42
   4  12  -3 2858.20 72.0947  29
  -4  12   3 2648.63 61.7703  16
   4  12  -3 2885.08 66.8760  13
  -4  12   3 2784.43 61.6814  13
  -4  12   3 2860.18 69.8760  11
   4  12  -3 2865.28 62.5115  11
  -4 -12   3 2663.02 64.4772  20
  -4  12   3 2726.57 70.1810  21
   4  12  -2 31960.2 232.882  29
  -4  12   2 30333.7 220.986  29
  -4  12   2 31011.2 217.441  16
   4  12  -2 31960.7 215.989  13
  -4  12   2 31836.0 217.125  11
  -4  12   2 29584.3 197.490  13
   4  12  -2 31152.5 203.012  11
  -4  12   2 31400.9 218.353  21
  -4 -12   2 30418.2 204.610  20
  -4  12   1 6178.17 100.894  16
  -4  12   1 6242.94 97.0027  11
   4  12  -1 6294.81 97.0076  13
  -4  12   1 5932.29 87.1762  13
   4  12  -1 5940.82 88.7230  11
  -4  12   1 6172.07 92.0117  21
  -4 -12   1 6161.84 89.5507  20
   4  12   0 3315.20 70.8699  34
  -4  12   0 3450.64 81.0318  29
   4  12   0 3344.57 78.8068  29
  -4  12   0 3621.02 80.8801  16
   4  12   0 3587.64 71.1286  11
  -4  12   0 3484.22 67.2483  13
   4  12   0 3659.24 78.4354  13
  -4  12   0 3572.45 74.8163  11
   4  12   0 3492.13 72.0262  21
   4  12   1 7383.79 101.474  34
   4  12   1 7163.53 100.922  21
   4  12   1 7611.92 103.372  29
  -4  12  -1 7570.14 107.233  29
  -4  12  -1 7032.96 102.979  16
  -4  12  -1 6641.76 87.1944  13
   4  12   1 7271.05 104.141  13
  -4  12  -1 7199.70 98.1119  11
   4  12   1 6929.16 95.4772  11
   4 -12   2 1094.65 43.2921  43
   4  12   2 1059.61 50.1739  21
  -4  12  -2 1084.51 40.1746  13
   4  12   2 1032.64 44.0127  11
  -4  12  -2 1166.56 45.6780  11
  -4  12  -2 1092.72 45.1642  16
   4  12   2 1047.89 50.3046  34
   4 -12   3 27.2420 24.8079  43
   4  12   3 49.7380 32.5047  21
  -4  12  -3 62.0010 23.6260  16
  -4  12  -3 98.7687 26.4274  11
   4  12   3 21.6358 34.2713  34
   4  12   3 36.4865 26.0946  33
   4  12   4 36144.0 173.757  33
   4 -12   4 37949.2 185.728  43
   4  12   5 445.972 20.3752  21
  -4  14   4 14232.4 80.3994  21
   4  14  -3 345.257 22.8371  29
  -4  14   3 318.451 19.7816  21
  -4  14   2 2988.09 43.0014  16
   4  14  -2 3555.04 53.1907  29
  -4  14   1 3674.14 52.1963  16
  -4  14   0 6534.92 68.5540  16
   4  14   0 6013.69 63.7980  29
  -4  14  -1 2959.10 42.6869  16
  -5   1  11 7246.56 92.9055   4
  -5   1  11 7438.05 86.4760  32
  -5  -1  11 7431.57 78.5044  24
  -5   1  11 7154.78 80.2316  24
  -5  -1  10 23409.3 189.046  30
  -5  -1  10 22737.0 178.200  14
  -5   1  10 23266.6 187.115  14
  -5   1  10 23153.1 196.681   4
  -5  -1  10 22651.7 193.252   4
  -5   1  10 23341.6 183.818  24
  -5  -1  10 22612.2 176.257  24
  -5  -1   9 10672.9 137.940  30
  -5   1   9 10607.9 137.343  30
  -5  -1   9 10164.6 129.157  14
  -5   1   9 10546.0 135.035  14
  -5   1   9 10376.0 131.327  24
  -5  -1   9 10634.0 130.906  24
  -5  -1   9 10177.8 140.782   4
  -5   1   9 9990.77 141.235   4
  -5   1   9 10360.0 129.745  22
   5  -1  -8 4710.41 166.587  40
   5   1  -8 4850.09 176.723  40
  -5   1   8 5052.33 92.3561  22
  -5  -1   8 4819.90 83.9770  22
  -5   1   8 4436.22 80.1519  15
   5   1  -8 4627.73 158.042  37
  -5  -1   8 5093.88 93.4055  30
  -5   1   8 4917.57 91.7023  14
  -5  -1   8 5032.89 91.7837  14
  -5   1   8 5169.00 99.2878  23
  -5   1   8 5034.50 91.9838  24
  -5  -1   8 5094.10 94.9103  23
  -5  -1   8 5278.20 101.683   4
  -5   1   8 5123.01 99.6524   4
  -5  -1   8 5065.70 191.837   1
  -5   1   8 5033.42 193.183   1
  -5   1   7 20332.8 175.226   4
  -5  -1   7 20239.3 173.367   4
   5   1  -7 20866.3 323.281  40
   5  -1  -7 20925.8 316.134  40
   5  -1  -7 20298.9 285.651  37
  -5   1   7 19955.9 181.979   3
  -5  -1   7 20553.8 341.781   1
  -5   1   7 20069.9 339.450   1
  -5  -1   7 20208.4 180.790   3
   5   1  -7 20316.9 295.907  37
  -5   1   6 643.741 40.5436   4
  -5  -1   6 625.184 39.4053   4
   5  -1  -6 750.554 62.9811  40
  -5   1   6 790.772 64.3211   8
  -5  -1   6 647.192 46.7519   9
   5  -1  -6 773.383 58.5175  37
  -5  -1   6 585.969 37.6370   3
  -5   1   6 624.023 37.3536   3
  -5  -1   6 632.500 73.4271   1
  -5   1   6 713.242 76.8582   1
   5   1  -6 767.168 60.1091  37
   5   1  -5 65304.7 450.055  40
   5  -1  -5 66623.4 435.696  40
  -5   1   5 65855.4 446.371   8
  -5   1   5 61507.2 325.165   9
  -5  -1   5 61104.0 354.951   8
   5  -1  -5 66463.1 403.358  37
  -5  -1   5 66445.0 488.700   1
  -5   1   5 64552.7 488.039   1
   5   1  -5 66590.4 422.370  37
   5   1  -4 332020. 1133.81  40
   5  -1  -4 329297. 1072.15  40
  -5   1   4 335844. 1161.26   8
  -5   1   4 312078. 917.319   9
   5  -1  -4 319699. 1006.60  37
  -5  -1   4 327725. 1210.60   2
  -5  -1   4 326853. 1187.50   1
  -5   1   4 315800. 1185.85   1
   5   1  -4 330758. 1076.38  37
  -5  -1   4 324363. 1002.98  35
  -5   1   3 14172.8 165.204   8
  -5  -1   3 14294.3 95.9519  41
   5   1  -3 15112.7 157.801  40
   5  -1  -3 14079.8 123.801  40
   5   1  -3 14842.2 137.352  37
  -5  -1   3 15119.0 148.203  35
   5  -1  -3 13869.3 97.7181  37
  -5   1   3 14163.5 173.555   1
  -5  -1   3 14442.6 178.325   2
  -5   1   3 12846.5 164.958   2
  -5  -1   3 14414.2 173.420   1
  -5  -1   2 261812. 775.632  41
   5  -1  -2 258052. 709.857  40
  -5   1   2 252801. 704.017  39
   5   1  -2 265581. 841.906  40
  -5  -1   2 260495. 892.838   1
  -5   1   2 259924. 902.245   1
  -5  -1   2 269309. 911.977   2
  -5   1   2 247936. 889.568   2
   5   1  -2 259176. 899.940  36
   5  -1  -2 259939. 832.499  36
  -5  -1   2 269076. 880.869  35
  -5  -1   1 279082. 865.852  41
  -5   1   1 268310. 829.876  41
   5   1  -1 266614. 848.210   9
  -5   1   1 259023. 703.400  37
   5  -1  -1 261057. 727.211   6
   5   1  -1 268255. 928.097  36
   5  -1  -1 275789. 853.468  36
  -5  -1   0 388855. 1234.92  41
  -5   1   0 389604. 1227.57  41
   5   1   0 381279. 1211.05   9
   5   1   0 384051. 1209.07   6
   5   1   0 396873. 1292.18  36
   5  -1   0 390498. 1198.56  36
  -5   1   0 389932. 1127.97  37
   5   1   1 22846.2 223.115   9
  -5   1  -1 23811.8 211.398  37
   5   1   1 23007.9 226.149   6
   5   1   1 24019.2 251.035  36
   5  -1   2 265487. 1090.65   7
   5   1   2 271610. 1077.00   9
  -5  -1  -2 281885. 1130.14  41
  -5   1  -2 277165. 1107.85  41
  -5   1  -2 272407. 1053.90  37
  -5  -1  -2 275099. 1101.69  37
   5   1   2 273974. 1061.69  38
   5  -1   2 271174. 1097.26  38
   5  -1   3 44864.6 242.328  10
   5   1   3 44979.1 242.093  10
   5  -1   3 45583.0 433.643   7
   5   1   3 45630.2 418.197   9
   5  -1   3 48136.5 432.902   9
  -5  -1  -3 47465.4 443.891  41
  -5   1  -3 48968.6 443.624  41
   5  -1   3 45661.0 420.476  38
  -5   1  -3 46916.6 418.997  37
  -5  -1  -3 45799.4 434.896  37
   5   1   3 45313.8 386.120  38
   5   1   4 142187. 791.261  38
  -5  -1  -4 144888. 918.820  37
   5  -1   4 141318. 867.974  38
  -5   1  -4 146741. 889.664  37
   5   1   4 145403. 560.664  10
   5  -1   4 144479. 910.014   7
   5  -1   4 153377. 897.041   9
   5   1   4 148527. 926.020   1
   5  -1   4 148704. 928.770   1
  -5   1  -4 146272. 869.535  40
  -5  -1  -4 147286. 902.101  41
  -5   1  -4 147472. 902.174  41
   5  -1   4 146806. 556.399   3
   5   1   4 146012. 551.545   3
   5  -1   5 85847.5 415.873   3
   5   1   5 84466.4 413.713   3
  -5   1  -5 82941.3 714.989  37
   5  -1   5 79084.9 673.935  38
   5   1   5 87595.3 759.379   1
   5  -1   5 88448.3 766.188   1
   5  -1   5 85367.5 751.025   7
   5   1   5 83507.9 380.200  31
  -5   1  -5 83662.5 705.230  40
  -5  -1  -5 83823.2 715.193  41
   5  -1   5 86645.0 406.617  43
  -5   1  -6 1047.54 97.2138  39
  -5   1  -6 1068.86 96.6170  37
   5   1   6 1140.85 112.948   7
   5   1   6 1205.90 102.848   9
   5  -1   6 1255.75 102.983   9
   5  -1   6 1174.61 106.587   7
   5   1   6 1148.85 48.4708  31
   5  -1   6 1174.39 50.6256  31
   5  -1   6 1555.85 64.9593   3
   5   1   6 1434.65 117.442   1
   5  -1   6 1243.67 112.815   1
   5   1   6 1316.69 60.1517   3
  -5  -1  -6 1177.44 106.424  40
   5  -1   6 1102.89 53.2564  43
  -5   1  -6 1010.07 96.6993  40
  -5  -1  -6 1220.51 104.248  41
   5   1   7 17378.8 151.870  31
   5  -1   7 17449.7 158.116  31
   5  -1   7 17260.1 181.514   3
   5   1   7 17474.2 178.241   3
   5   1   7 17769.3 174.422  15
   5   1   8 1311.60 51.4534  15
  -5  -1  -8 1388.66 49.3482  17
   5  -1   8 1357.16 53.1790   3
   5   1   8 1308.44 51.6116   3
   5  -1   8 1431.72 54.6939   4
   5   1   8 1327.98 51.1835   4
   5   1   9 3581.53 52.0940  32
   5  -1   9 3667.43 53.7671  32
  -5   1  -9 3582.05 52.7845  17
  -5  -1  -9 3646.84 48.9741  17
  -5   3  11 494.767 31.2744  32
  -5  -3  11 478.065 29.2755  30
  -5   3  11 444.084 29.6403  24
  -5  -3  11 451.504 23.6915  24
  -5   3  10 2037.76 60.8098  24
  -5  -3  10 2110.54 55.7519  24
  -5  -3  10 2146.26 53.8392  14
  -5   3  10 2152.90 64.5609  32
  -5  -3  10 2156.18 61.1888  30
  -5   3  10 1938.06 55.7581  15
  -5   3  10 2120.79 63.6389   4
  -5  -3  10 2027.26 61.8933   4
  -5   3   9 2408.52 72.9399   4
  -5  -3   9 2428.02 73.0334   4
  -5   3   9 2264.07 72.5878  32
  -5  -3   9 2302.44 68.8290  30
  -5  -3   9 2296.39 63.7021  14
  -5   3   9 2379.21 71.6979  14
  -5   3   9 2314.99 71.0331  24
  -5   3   9 2317.31 70.7592  22
  -5   3   9 2265.79 69.6360  15
  -5  -3   8 23313.5 392.028   1
  -5   3   8 23365.5 397.704   1
   5   3  -8 24423.4 392.592  40
  -5   3   8 25264.6 213.576  22
   5   3  -8 25066.7 200.419  19
  -5   3   8 23951.7 198.482  15
   5   3  -8 23591.2 362.698  37
  -5   3   8 24320.3 206.257  30
  -5  -3   8 24540.2 204.708  30
  -5   3   8 24587.3 204.229  24
  -5   3   8 24392.4 205.023  14
  -5  -3   8 24646.9 200.684   4
  -5   3   8 24742.7 204.484   4
   5   3  -7 207539. 1164.85  40
  -5   3   7 215504. 756.148  22
  -5   3   7 210570. 740.087  15
   5   3  -7 213380. 1129.93  37
  -5   3   7 214134. 742.276  30
  -5  -3   7 212131. 743.758  30
  -5   3   7 213743. 741.213  24
  -5   3   7 210093. 1168.87   8
  -5   3   7 216925. 740.194   4
  -5  -3   7 215847. 734.437   4
  -5  -3   7 217170. 1191.18   1
  -5   3   7 220726. 1208.98   1
   5   3  -6 29992.0 362.730  40
   5  -3  -6 30570.2 337.758  40
  -5   3   6 31251.1 388.894   8
   5   3  -6 30231.2 349.096  37
  -5   3   6 29411.1 192.167   4
  -5  -3   6 30051.7 192.366   4
  -5  -3   6 30564.6 367.099   1
  -5   3   6 30701.5 373.291   1
   5   3  -5 6803.78 156.859  40
   5  -3  -5 7011.36 137.714  40
  -5   3   5 7126.03 173.261   8
  -5  -3   5 7122.85 139.460  35
   5   3  -5 6951.22 151.082  37
  -5  -3   5 6415.24 76.2935   4
  -5   3   5 6443.54 77.4492   4
  -5  -3   5 7061.75 158.127   1
  -5   3   5 6865.43 159.087   1
   5  -3  -4 2097.50 60.9671  37
  -5   3   4 2425.07 96.6396   8
   5  -3  -4 2254.09 65.4440  40
   5   3  -4 2285.54 91.1783  40
  -5  -3   4 2310.88 89.5878   2
  -5   3   4 2355.42 85.6859   2
  -5  -3   4 2433.21 85.2752   1
  -5   3   4 2393.59 86.2244   1
  -5  -3   4 2590.95 87.6449  35
   5   3  -4 2124.54 79.1790  37
   5  -3  -3 10012.5 99.2417  37
   5   3  -3 11888.8 170.228  40
   5  -3  -3 10695.1 104.791  36
   5   3  -3 11271.2 156.138  37
  -5  -3   3 11362.2 166.601  35
   5  -3  -3 10331.8 96.5058  40
  -5  -3   3 10800.7 159.223   2
  -5   3   3 10642.9 152.769   2
  -5  -3   3 10279.0 148.836   1
  -5   3   3 10614.9 150.859   1
   5   3  -2 26784.9 243.291  40
  -5   3   2 26243.4 186.902  39
   5  -3  -2 28779.2 225.655  38
   5   3  -2 25048.5 237.471  36
  -5  -3   2 27593.7 258.831  35
  -5   3   2 25756.5 244.298   8
  -5  -3   2 25100.5 214.172   2
  -5   3   2 25393.9 212.481   2
  -5   3   1 162478. 633.613  39
   5  -3  -1 164520. 683.423  38
  -5  -3   1 164876. 730.089  35
  -5  -3   1 166582. 714.121  41
  -5   3   1 162181. 630.164   2
  -5  -3   1 162816. 636.789   2
  -5   3   0 111926. 541.607  39
   5  -3   0 114927. 576.851  38
   5   3   0 116545. 604.438   9
   5  -3   0 112001. 461.287   7
  -5   3   0 111655. 460.783  37
  -5  -3   0 116849. 597.307  35
   5   3   0 116284. 596.085  36
  -5  -3   0 111712. 589.196  41
  -5   3   0 110243. 395.176  40
   5   3   0 113650. 588.226   6
  -5   3  -1 427330. 1445.83  39
   5  -3   1 416804. 1488.26  38
   5  -3   1 415984. 1344.96   7
   5   3   1 422686. 1501.83   9
  -5  -3  -1 416463. 1450.46  35
  -5   3  -1 417010. 1341.07  37
   5   3   1 426727. 1503.37  36
  -5  -3  -1 404794. 1496.76  41
  -5   3  -1 417484. 1269.87  40
   5   3   1 414723. 1494.33   6
  -5   3  -2 29703.8 289.370  37
   5   3   2 30798.2 277.665  38
   5   3   2 30480.5 345.610   9
   5  -3   2 30066.4 296.461   7
   5   3   2 30560.7 344.466  36
  -5  -3  -2 31181.1 345.050  41
  -5   3  -2 29152.4 267.482  40
   5   3   2 30457.9 341.987   6
   5   3   3 92.7522 24.6484   3
   5  -3   3 20.7332 48.7215  38
  -5   3  -3 17.0059 35.6761  40
  -5   3  -3 115.701 49.1598  39
   5  -3   3 80.9759 40.0228   7
   5   3   3 87.9833 55.5196   7
   5   3   3 100.598 49.8028   9
  -5   3  -3 34.8768 41.2603  37
   5   3   3 115.756 51.4254   1
   5  -3   3 81.7509 22.3072   3
   5  -3   3 139.139 48.9725   1
  -5  -3  -3 52.4449 54.3440  41
  -5   3  -4 2035.41 112.333  39
   5  -3   4 2003.27 117.248  38
  -5   3  -4 1941.79 102.841  37
  -5  -3  -4 2245.61 125.293  41
  -5   3  -4 2079.97 101.834  40
   5   3   4 1952.92 117.415   7
   5  -3   4 1895.97 108.063   7
   5   3   4 1877.14 59.2203  10
   5  -3   4 2013.53 55.6395   3
   5   3   4 1963.01 56.6819   3
   5   3   4 2121.66 113.918   1
   5  -3   4 2115.21 110.932   1
   5   3   5 19093.3 166.498  31
   5   3   5 20245.6 178.961   3
   5  -3   5 20270.0 179.957   3
  -5   3  -5 19045.0 337.240  39
   5  -3   5 18272.3 349.248  38
  -5  -3  -5 18752.6 366.973  37
   5  -3   5 19059.5 345.352   7
   5   3   5 20363.5 369.113   9
   5   3   5 19525.4 364.040   7
   5   3   5 19451.0 178.988  10
   5  -3   5 20158.1 355.071   9
  -5   3  -5 18787.9 315.487  40
  -5  -3  -5 19386.7 351.399  41
   5  -3   5 19085.4 182.052  43
  -5   3  -5 18777.8 331.874  37
   5   3   5 20187.1 342.664   1
   5  -3   5 19567.6 338.293   1
   5  -3   6 7607.63 117.043   3
   5   3   6 7432.11 115.919   3
  -5  -3  -6 7847.75 112.811  17
   5  -3   6 8028.81 120.437  43
   5   3   7 67082.9 361.636  15
  -5  -3  -7 70390.2 339.151  17
   5  -3   7 69080.9 360.720  43
   5  -3   7 68180.2 341.697  31
   5   3   7 66942.6 350.131  32
   5   3   7 70091.5 359.922   3
   5  -3   7 69351.6 364.881   3
   5   3   8 17724.3 146.308  32
   5  -3   8 17701.8 146.197   3
   5   3   8 17423.6 141.585   3
   5  -3   8 18291.2 144.496   4
   5   3   8 18035.4 140.047   4
   5   3   8 17844.4 147.308  15
  -5  -3  -8 18079.2 129.986  17
   5   3   9 10996.6 76.5307  32
   5   3   9 12421.4 83.3370  15
  -5  -5  11 12199.1 84.7340  30
  -5   5  10 863.904 44.8254  15
  -5   5  10 957.521 46.6795  32
  -5  -5  10 904.041 41.5758  30
  -5   5  10 980.176 46.1043  24
  -5  -5  10 902.617 36.7291  24
  -5   5   9 1040.42 57.1992  32
  -5  -5   9 1080.03 51.1337  30
  -5  -5   9 1042.18 43.0425  14
  -5   5   9 1050.24 55.7463  24
  -5  -5   9 1016.64 44.8007   4
  -5   5   9 1016.01 45.3444   4
  -5   5   9 1078.00 58.4318  15
   5   5  -9 1099.22 51.4649  19
  -5  -5   8 60753.1 308.987   4
  -5   5   8 60729.8 308.955   4
  -5   5   8 61179.2 348.562  32
  -5   5   8 57905.4 321.272  33
  -5  -5   8 60169.9 338.900  30
  -5   5   8 60307.3 346.589  24
  -5   5   8 62540.1 358.004  22
   5   5  -8 59277.4 344.281  19
  -5  -5   8 60786.2 328.836  42
  -5   5   8 61834.6 347.933  15
   5   5  -7 454.910 74.1367  40
  -5  -5   7 474.812 43.9418  42
   5   5  -7 496.964 50.2224  18
   5   5  -7 471.938 47.0817  19
  -5   5   7 507.316 46.7537  22
  -5   5   7 450.217 50.6440  15
  -5   5   7 469.725 50.4221  32
  -5   5   7 471.199 47.4872  33
  -5  -5   7 457.056 41.7075  30
  -5   5   7 461.435 46.1527  24
  -5  -5   7 455.674 38.0755   4
  -5   5   7 484.875 39.7658   4
   5   5  -7 446.513 71.4003  37
   5   5  -7 474.208 76.7012  36
  -5   5   7 472.544 43.7914  14
  -5   5   7 456.150 88.2636   8
  -5   5   6 41148.2 505.421   8
  -5   5   6 38358.9 216.416   4
  -5   5   6 37514.2 399.812   1
   5   5  -6 39535.3 441.138  37
   5   5  -6 40039.8 451.792  36
  -5  -5   6 38748.5 416.470  35
   5   5  -6 41122.1 468.108  40
   5   5  -5 94264.1 674.846  40
  -5  -5   5 93726.1 595.052   1
  -5   5   5 93127.6 584.159   1
   5   5  -5 93435.6 654.780  37
  -5  -5   5 93674.6 664.704  35
   5   5  -5 93311.2 662.482  36
  -5   5   4 20860.7 306.254   8
  -5   5   4 20108.1 145.807  11
   5   5  -4 20740.7 286.857  40
   5   5  -4 20354.6 274.916  36
  -5  -5   4 20373.1 288.173  35
  -5   5   3 26407.7 315.455   8
  -5  -5   3 25669.7 311.511  35
   5   5  -3 25979.6 292.194  36
   5   5  -3 26083.7 307.455  40
   5  -5  -2 61378.1 375.207  38
   5   5  -2 64761.3 487.730  40
   5  -5  -2 62205.5 436.946  35
   5   5  -2 64002.0 464.144  36
  -5   5   2 59461.8 333.471   2
  -5   5   2 63064.1 463.629   8
   5  -5  -1 1049.82 60.2847  38
  -5   5   1 1130.07 63.2993  39
  -5  -5   1 1166.82 75.6471  41
   5   5  -1 1028.78 67.2827  36
  -5  -5   1 1189.32 78.9085  35
   5  -5   0 81237.4 529.447  38
  -5   5   0 80314.4 515.282  39
   5   5   0 79730.0 527.822  36
  -5  -5   0 79424.0 546.580  35
   5   5   1 1778.01 45.3430  13
   5  -5   1 1865.03 94.3362  38
  -5   5  -1 1688.94 83.4235  39
  -5   5  -1 1706.46 58.7344  40
  -5  -5  -1 1930.25 101.247  41
   5   5   1 1862.77 88.4864  36
  -5   5  -1 1935.54 77.3802  37
  -5  -5  -1 1689.30 87.9655  35
   5   5   2 51299.1 396.875   1
   5  -5   2 52301.8 395.205   1
   5   5   2 49933.8 247.085  11
   5   5   2 51030.3 262.391  13
   5   5   2 49882.3 464.569  36
  -5  -5  -2 51497.7 446.550  35
  -5   5  -2 52735.5 431.222  37
   5  -5   2 52717.3 495.641  38
  -5  -5  -2 52968.7 514.661  41
  -5   5  -2 52190.3 376.804  40
   5   5   3 114176. 685.483   1
   5  -5   3 115179. 680.013   1
   5   5   3 109270. 446.812  10
   5   5   3 115115. 787.005   7
   5  -5   3 110248. 692.538   7
  -5   5  -3 112011. 721.178  37
   5  -5   3 109378. 812.490  38
  -5   5  -3 114860. 796.983  39
  -5  -5  -3 109970. 823.191  41
  -5   5  -3 111525. 660.219  40
   5   5   4 600.509 44.2651  32
   5   5   4 312.204 56.0175   1
   5   5   4 397.758 32.4946   3
   5   5   4 285.048 34.5350  10
   5  -5   4 546.661 66.6145   7
   5   5   4 374.801 69.1507   7
   5  -5   4 404.576 71.6965  35
  -5   5  -4 319.623 61.3451  37
  -5   5  -4 362.002 46.2884  19
  -5  -5  -4 371.281 77.5151  37
   5  -5   4 412.235 73.9365  38
  -5   5  -4 387.110 69.0447  39
   5  -5   4 314.762 40.7274  43
  -5  -5  -4 385.022 73.6463  41
   5  -5   4 362.626 43.4005  42
  -5   5  -4 301.527 52.7917  40
   5  -5   5 298.640 76.4187  38
  -5   5  -5 313.378 67.2794  39
  -5   5  -5 216.559 55.5525  40
  -5  -5  -5 270.212 78.3140  37
  -5   5  -5 251.400 62.9395  37
   5  -5   5 337.220 68.2081  35
   5   5   5 303.954 46.5144  32
   5   5   5 297.272 76.8051   8
   5   5   5 287.205 68.5958   7
   5   5   5 294.558 48.0278  15
   5  -5   5 289.380 43.7810  43
  -5  -5  -5 268.926 73.1448  41
   5   5   5 296.090 33.3353   3
   5  -5   5 399.022 33.8013   3
   5   5   6 22620.9 200.839  15
   5  -5   6 21956.0 173.688   3
   5   5   6 22296.4 176.201   3
   5   5   6 21769.7 192.016  32
   5  -5   7 1503.94 56.4743  43
   5   5   7 1458.26 56.2386  32
   5   5   7 1561.47 61.5834  15
   5   5   8 12645.8 107.162  32
   5   5   8 13342.7 108.184  33
  -5  -7  10 1737.04 31.3641  24
  -5   7  10 1760.65 44.3681  15
   5   7  -9 2532.88 66.6609  19
  -5  -7   9 2754.80 62.2529  30
  -5   7   9 2646.85 66.8223  32
  -5   7   8 10926.2 140.282  24
  -5  -7   8 10906.6 134.313  30
   5   7  -8 10647.3 144.853  19
  -5  -7   8 10841.4 133.777  42
  -5   7   8 10688.0 129.948  33
  -5   7   8 11042.3 137.978  32
  -5   7   7 23415.0 207.473  33
  -5   7   7 22940.4 204.606  32
  -5  -7   7 22815.7 204.273  30
  -5   7   7 22875.4 210.799  24
  -5   7   7 22161.5 185.599  21
   5   7  -7 22630.9 221.598  19
  -5  -7   7 22390.1 206.359  42
  -5   7   7 23678.5 207.300  15
  -5   7   6 1750.17 63.5652  34
  -5   7   6 1724.35 70.1015  33
  -5   7   6 1784.52 68.5228  32
  -5  -7   6 1694.53 68.8850  42
   5   7  -6 1802.42 109.686  36
  -5  -7   6 1627.87 108.476  35
  -5   7   6 1863.24 130.041   8
  -5   7   6 1878.88 67.6235  15
  -5  -7   6 1828.45 72.0654  20
   5   7  -6 1768.12 74.5287  19
   5   7  -6 1765.66 74.5163  18
  -5   7   6 1783.50 64.3748  21
  -5   7   5 93920.8 435.221  34
  -5   7   5 93382.9 441.239  33
  -5   7   5 92943.7 435.874  32
  -5   7   5 92650.6 428.715  11
  -5   7   5 90778.2 438.919  24
  -5   7   5 93627.2 444.099  21
  -5  -7   5 89808.0 741.721  35
   5   7  -5 88841.9 690.454  36
  -5   7   5 92007.2 426.232  15
   5   7  -5 91962.6 451.287  18
  -5   7   5 94290.6 796.516   8
  -5  -7   4 10458.9 243.071  35
  -5   7   4 10292.9 119.640  11
  -5   7   4 10656.5 115.320  13
  -5   7   3 236231. 1197.18   8
  -5  -7   3 234900. 1228.09  35
   5   7  -3 238250. 1119.13  36
   5   7  -3 230731. 1212.01  40
  -5   7   3 233886. 740.678  13
  -5   7   3 234027. 758.798  11
  -5   7   2 3043.47 61.3032  12
  -5   7   2 3143.29 58.5875  13
  -5   7   2 3074.63 62.2964  11
  -5  -7   2 2937.88 129.708  35
   5   7  -2 2926.08 110.853  36
  -5   7   2 3231.24 126.285   8
   5   7  -1 4659.71 68.1296  11
  -5   7   1 4836.08 75.2859  12
  -5  -7   1 4344.60 155.594  41
   5  -7  -1 4378.57 147.280  35
  -5  -7   1 4401.40 152.004  35
   5   7  -1 4051.55 124.522  36
   5   7  -1 4876.32 155.694   6
   5   7   0 112499. 766.031   6
   5   7   0 106487. 660.998   8
   5   7   0 105015. 415.867  13
   5   7   0 104068. 399.824  11
   5  -7   0 112421. 785.046  35
   5   7   0 104341. 652.459  36
  -5  -7   0 106325. 738.039  35
   5  -7   0 108126. 700.772  38
  -5   7   0 106260. 718.046  39
   5   7   1 27278.1 380.548   6
   5   7   1 25653.6 174.190  11
  -5   7  -1 26968.0 183.787  12
   5   7   1 26791.9 188.834  13
   5   7   1 26940.9 178.067  10
  -5  -7  -1 27852.8 389.692  41
   5   7   1 26062.1 319.202  36
   5  -7   1 28267.6 397.922  35
  -5  -7  -1 26985.9 358.335  35
   5  -7   1 27407.0 367.991  38
  -5   7  -1 27697.7 365.051  39
   5   7   2 5961.61 194.411   6
   5   7   2 5541.53 93.0918  13
  -5   7  -2 6062.32 88.1909  12
   5   7   2 5464.72 85.8003  11
   5   7   2 5910.74 183.780   8
  -5  -7  -2 5062.57 179.608  41
   5  -7   2 5501.45 182.157  38
  -5   7  -2 5249.20 170.832  39
  -5   7  -2 5252.92 153.680  37
  -5  -7  -2 4762.76 150.610  35
  -5   7  -3 127684. 832.733  37
   5  -7   3 131347. 963.633  35
   5   7   3 133458. 538.759  32
   5   7   3 135354. 975.653   6
   5   7   3 135513. 954.717   8
  -5   7  -3 136116. 557.509  19
   5   7   3 130975. 512.995  15
   5  -7   3 131220. 961.754  38
   5  -7   3 132792. 550.270  42
  -5  -7  -3 129996. 937.793  41
   5   7   4 590.699 50.1639  32
  -5  -7  -4 545.030 82.4570  41
   5  -7   4 513.285 49.3993  43
  -5   7  -4 739.682 42.6469  12
  -5   7  -4 565.798 70.6885  37
   5  -7   4 598.786 82.3101  35
  -5   7  -4 524.341 77.6841  39
   5  -7   4 474.492 82.4959  38
   5   7   4 679.245 49.2566  15
   5  -7   5 19981.7 195.930  43
   5   7   5 20055.7 177.313  15
   5   7   5 19554.0 179.687  32
  -5   7  -5 19868.8 163.888  12
   5   7   6 409.089 43.4013  32
   5  -7   6 443.348 43.9203  43
   5   7   6 470.023 43.6828  15
   5   7   7 6031.05 85.0906  33
   5   7   7 6178.94 81.6702  15
   5   7   8 8819.70 67.4157  33
   5   7   8 8835.32 69.8344  15
  -5   9   9 17075.3 116.821  15
   5   9  -9 16482.7 122.638  19
  -5  -9   8 36736.6 224.283  42
   5   9  -8 38458.6 241.070  19
  -5  -9   8 37311.5 219.606  30
  -5   9   8 38694.9 224.017  15
  -5   9   8 37081.7 222.186  33
  -5  -9   7 10126.1 130.952  42
  -5   9   7 10086.3 119.556  21
  -5  -9   7 10290.2 128.175  30
  -5   9   7 10334.9 131.651  33
  -5  -9   6 39078.0 278.706  20
   5   9  -6 39741.3 289.851  19
   5   9  -6 39696.4 287.238  18
  -5   9   6 39144.5 267.055  21
  -5   9   6 39018.1 273.400  33
  -5   9   6 38840.1 264.417  34
  -5   9   6 39767.4 259.366  15
  -5  -9   6 38630.3 276.507  42
   5   9  -5 3086.87 77.9299  29
  -5   9   5 3172.43 79.1851  15
  -5  -9   5 3266.51 88.3991  20
  -5   9   5 3162.12 85.6595  21
   5   9  -5 3119.37 88.9868  19
  -5   9   5 3074.13 80.0570  11
  -5   9   5 3110.44 86.1777  34
   5   9  -4 636.445 88.8935  40
  -5  -9   4 550.954 85.8213  35
  -5   9   4 683.879 57.2661  34
  -5   9   4 665.652 56.8827  33
  -5   9   4 534.405 82.5206   8
   5   9  -4 651.363 52.2567  29
  -5   9   4 648.294 47.5883  29
  -5  -9   4 615.673 53.1377  20
   5   9  -4 751.210 60.5110  18
  -5   9   4 550.420 41.0443  16
  -5   9   4 585.044 47.1699  15
  -5   9   4 546.066 47.7939  11
  -5   9   4 515.042 41.8412  13
  -5   9   3 3007.75 84.1274  33
  -5   9   3 2908.19 78.2441  29
   5   9  -3 2832.53 80.9245  29
  -5   9   3 2736.57 134.824   8
  -5   9   3 2901.14 73.9679  16
  -5   9   3 2833.04 71.8022  15
   5   9  -3 2854.87 79.5911  18
  -5  -9   3 2949.03 77.4022  20
  -5   9   3 3168.97 84.0317  21
  -5   9   3 2877.68 68.8589  13
  -5   9   3 2882.31 72.2421  11
  -5  -9   2 20900.1 369.890  35
  -5   9   2 21114.5 192.487  33
  -5   9   2 21217.3 198.740  34
   5   9  -2 20593.0 196.178  29
  -5   9   2 20503.4 191.611  29
  -5  -9   2 20293.0 358.711  41
  -5   9   2 20231.0 188.481  21
  -5  -9   2 19874.7 180.024  20
   5   9  -2 19689.3 179.000  18
  -5   9   2 19387.2 160.405  13
   5   9  -2 19987.8 164.613  11
  -5   9   2 20096.4 174.046  11
   5   9  -2 19627.9 336.887   6
   5  -9  -1 90464.2 743.489  35
  -5  -9   1 89715.7 770.476  35
  -5   9   1 93019.7 439.510  33
  -5   9   1 93528.4 450.195  34
   5   9  -1 91270.7 445.802  29
  -5  -9   1 88761.7 789.255  41
   5   9  -1 88359.5 402.988  18
   5   9  -1 90801.1 745.418   6
  -5   9   1 90870.2 394.873  13
   5   9  -1 93613.0 423.404  13
   5   9  -1 92011.2 399.104  11
  -5   9   1 92646.5 413.772  11
  -5   9   1 90831.6 424.576  21
  -5   9   0 5336.86 92.2973  12
  -5   9   0 5521.60 93.1908  11
   5   9   0 5681.53 89.5716  11
   5   9   0 5362.07 92.6088  13
  -5   9   0 5504.55 92.2173  21
  -5  -9   0 5422.04 181.953  35
   5  -9   0 5916.78 200.196  35
   5   9   0 5451.39 186.995   6
   5   9   0 5675.69 103.532  29
  -5   9   0 5628.73 102.108  29
  -5   9  -1 10842.8 136.859  29
   5   9   1 10916.5 137.041  29
  -5  -9  -1 9762.96 261.198  41
   5  -9   1 11210.2 279.517  35
  -5  -9  -1 9998.35 239.356  35
   5   9   1 10811.9 257.540   6
  -5   9  -1 11095.4 131.472  12
   5   9   1 10927.7 123.410  11
   5   9   1 11212.8 135.007  13
  -5   9  -2 26089.7 207.716  16
   5  -9   2 27185.6 206.814  42
  -5   9  -2 27592.8 213.851  29
   5   9   2 25791.3 200.605  29
   5   9   2 27067.5 207.880  33
   5  -9   2 25232.7 397.691  38
   5   9   2 27806.6 218.473  13
  -5   9  -2 27257.6 207.894  12
   5   9   2 27475.1 204.845  11
  -5   9  -3 2653.22 65.3774  16
   5   9   3 2826.09 77.4268  33
  -5   9  -3 2698.17 68.1006  12
  -5   9  -4 18434.3 159.754  12
   5   9   4 18540.2 172.764  33
   5  -9   4 17915.0 179.595  43
   5  -9   4 18217.7 169.184  42
   5  -9   5 169.927 37.3630  43
   5   9   5 175.837 37.4916  21
   5   9   5 264.726 32.7766  15
   5   9   5 206.230 43.5465  33
  -5   9  -5 151.292 26.0532  12
   5   9   6 10305.9 103.988  34
   5   9   6 10578.5 106.263  33
   5  -9   6 10534.8 108.980  43
   5  -9   7 11490.6 82.2048  31
   5   9   7 11617.4 82.3872  33
   5  -9   7 11383.7 84.7650  43
  -5 -11   8 1216.62 24.8771  43
  -5 -11   7 29918.1 167.900  30
   5  11  -7 29520.2 177.189  19
  -5  11   6 123.055 35.3568  21
   5  11  -6 173.557 37.9035  19
   5  11  -6 153.530 26.4743  11
  -5  11   6 131.666 36.0032  34
  -5  11   6 126.088 40.1230  33
  -5 -11   6 149.740 36.5134  42
  -5 -11   5 24831.4 197.960  42
   5  11  -5 24292.8 178.361  29
   5  11  -5 23900.5 166.828  11
  -5  11   5 24765.9 196.600  33
  -5  11   5 24784.2 198.988  34
   5  11  -5 23732.2 189.103  19
  -5 -11   5 24333.5 193.424  20
  -5  11   4 20600.3 187.211  33
   5  11  -4 21456.9 188.134  29
  -5  11   4 19569.0 158.367  16
   5  11  -4 20705.2 162.117  11
  -5  11   4 21065.6 180.274  11
   5  11  -4 20227.9 176.131  19
  -5 -11   4 20700.4 183.951  20
  -5  11   4 20877.8 189.536  21
   5  11  -4 20360.0 182.093  18
  -5  11   3 158.039 51.1176  34
  -5  11   3 161.071 47.9364  33
  -5  11   3 162.312 40.9574  29
   5  11  -3 134.264 44.9115  29
  -5  11   3 152.257 36.6922  16
   5  11  -3 175.728 43.9992  18
   5  11  -3 180.339 35.1929  11
  -5  11   3 157.866 40.3445  11
  -5  11   3 133.493 32.6031  13
  -5 -11   3 204.267 42.4034  20
   5  11  -3 119.729 36.3998  19
  -5  11   3 155.486 44.4775  21
   5  11  -2 1250.85 63.5239  29
  -5  11   2 1193.78 61.0910  29
  -5  11   2 1164.70 57.3363  16
  -5  11   2 1148.12 54.2090  11
   5  11  -2 1158.52 54.7264  13
  -5  11   2 1118.02 47.6069  13
   5  11  -2 1120.90 48.3261  11
  -5 -11   2 1140.62 54.9021  20
   5  11  -2 1115.32 53.5060  18
  -5  11   2 1123.96 56.6546  21
   5  11  -1 27508.2 227.188  29
   5  11  -1 27790.6 211.174  13
  -5  11   1 27077.2 191.991  13
  -5  11   1 28363.7 211.970  11
   5  11  -1 28068.8 199.936  11
   5  11  -1 27546.0 201.080  21
  -5  11   1 27793.1 211.297  21
  -5 -11   1 27008.6 202.815  20
   5  11   0 25326.2 198.621  34
  -5  11   0 25339.6 214.719  29
   5  11   0 25988.7 215.962  29
  -5  11   0 24906.5 210.279  16
   5  11   0 24733.7 187.329  11
  -5  11   0 24703.2 180.223  13
   5  11   0 25235.3 204.192  13
  -5  11   0 24534.6 193.442  11
   5  11   0 24918.6 200.409  21
  -5 -11   0 24911.4 190.663  20
   5  11   1 43735.0 271.583  34
  -5 -11  -1 44729.2 252.770  20
  -5  11  -1 43849.5 279.072  29
   5  11   1 42761.1 269.645  29
  -5  11  -1 43671.2 276.872  16
  -5  11  -1 43301.3 273.825  12
  -5  11  -1 43420.4 258.473  11
   5  11   1 44907.9 278.311  13
   5  11   1 44100.1 257.376  11
   5 -11   2 2745.72 68.0076  43
  -5  11  -2 3236.14 73.2554  12
   5  11   2 3057.40 67.9651  11
  -5  11  -2 3199.03 69.2007  11
  -5  11  -2 3147.57 71.0033  16
   5  11   2 2898.19 76.9176  34
   5 -11   3 7041.37 96.7832  43
   5  11   3 7428.66 107.543  21
  -5  11  -3 7149.62 94.9811  12
  -5  11  -3 7224.16 92.5268  11
  -5  11  -3 6797.93 85.6051  16
   5  11   3 7220.82 105.136  34
   5  11   3 6776.08 90.2771  33
   5  11   4 42281.3 231.979  21
  -5  11  -4 42002.2 212.087  11
   5  11   4 42193.4 233.243  34
   5  11   5 79.5709 23.0490  21
   5  11   5 99.3226 22.2840  33
   5 -11   5 113.629 20.3821  43
  -5 -13   6 1121.55 24.2256  43
  -5 -13   5 127.523 21.3361  42
  -5  13   5 164.093 23.2750  21
  -5 -13   5 137.716 19.1137  30
  -5  13   4 77916.3 312.495  21
   5  13  -4 75200.0 299.217  29
   5  13  -4 78902.4 301.859  13
  -5 -13   4 75056.7 304.915  42
  -5 -13   3 561.472 33.5958  42
  -5  13   3 562.346 35.2354  21
   5  13  -3 654.029 39.1439  29
  -5  13   3 515.256 29.1152  16
  -5  13   3 519.000 33.0724  11
   5  13  -3 661.863 28.0968  11
   5  13  -3 612.287 33.0867  13
  -5 -13   2 4476.57 70.1336  42
  -5  13   2 4131.39 65.4940  21
  -5 -13   2 4321.42 62.6634  20
   5  13  -2 4142.86 60.1951  11
   5  13  -2 4572.41 70.8448  13
  -5  13   2 4241.42 68.8358  11
   5  13  -2 4424.19 75.8503  29
  -5  13   2 4228.20 68.0453  16
  -5  13   1 6144.20 79.6907  11
   5  13  -1 6235.65 82.4798  13
   5  13  -1 5824.43 71.9898  11
   5  13  -1 5935.25 85.5355  29
   5  13   0 76.6025 23.5497  21
  -5  13   0 150.298 26.3145  11
   5  13   0 95.7417 29.0284  13
   5  13   0 72.8893 22.5125  11
  -5  13   0 104.262 28.8601  16
   5  13   0 81.5010 29.5548  29
  -5  13  -1 1475.18 40.4904  11
   5  13   1 1415.96 41.1604  21
  -5  13  -1 1410.76 42.4639  16
   5  13   2 20384.5 127.062  34
  -5  13  -2 19890.8 121.294  16
   5  13   3 1407.36 32.5502  34
   5  13   3 1545.96 33.9054  21
  -6   0  11 31.4426 26.6367  24
  -6   0  11 0.46502 27.7713  14
  -6   0  10 82436.3 383.713  24
  -6   0  10 82592.7 395.806  30
  -6   0  10 81849.9 405.416   4
  -6   0   9 6.59526 35.9809  24
  -6   0   9 64.3882 33.9654  22
  -6   0   9 44.6440 36.8356  14
  -6   0   9-2.51206 48.5570   4
  -6   0   8 8706.56 118.912  30
  -6   0   8 8731.82 118.909  14
  -6   0   8 8798.52 123.890  23
  -6   0   8 8718.87 126.423   4
  -6   0   8 9047.66 118.689  22
  -6   0   8 8628.84 249.390   1
   6   0  -8 8866.84 223.520  40
   6   0  -7 14.0051 43.8660  40
  -6   0   7 74.6166 38.3992   4
  -6   0   7 90.0822 63.7330   1
   6   0  -6 305142. 1237.85  40
   6   0  -6 304115. 1151.30  37
  -6   0   5 27.9279 33.0702   8
   6   0  -5 5.38057 32.2727  40
  -6   0   5 29.6779 43.3859   1
  -6   0   5 11.7783 40.5663   2
   6   0  -5 63.8471 26.3721  37
   6   0  -4 453518. 1400.65  40
  -6   0   4 453378. 1534.47   1
   6   0  -4 449888. 1307.84  37
   6   0  -3 42.9402 22.3526  40
  -6   0   3 59.4963 38.8163   1
  -6   0   3 21.9081 34.4256   2
   6   0  -3 12.2607 33.2456  36
   6   0  -2 26986.2 179.219  40
  -6   0   2 27467.8 236.750   2
   6   0  -1 8.29278 18.9800   9
  -6   0   1 0.68282 25.9153  41
   6   0  -1 7.01951 23.2803   6
   6   0   0 19739.6 183.616   9
   6   0   0 20859.5 214.655  36
  -6   0   0 21280.9 212.469  41
   6   0   0 20266.4 183.661   6
  -6   0  -1 29.0931 32.3034  37
   6   0   1 154.661 42.0389  36
   6   0   1 77.8359 44.6051  38
   6   0   1 23.6283 29.5654   9
   6   0   2 546856. 1891.54   7
   6   0   2 548174. 1819.36   9
  -6   0  -2 550188. 1880.74  41
   6   0   3 6.70739 40.5023   9
   6   0   3 63.8098 52.1960   7
  -6   0  -3 92.2595 48.7899  37
   6   0   3 68.5142 45.7032  38
  -6   0  -3 113.852 53.4000  41
  -6   0  -4 82960.1 679.549  41
   6   0   4 79061.1 389.486  10
   6   0   4 80272.2 701.769   7
   6   0   4 83847.4 678.653   9
   6   0   4 79365.1 634.214  38
  -6   0  -4 80316.5 666.473  37
   6   0   4 80745.5 389.601   3
   6   0   4 80232.6 690.431   1
   6   0   5 88.7340 69.1554   1
   6   0   5 57.2113 39.8675   3
  -6   0  -5 28.8002 58.8199  41
   6   0   5 27.7229 33.6652  43
   6   0   5 30.0706 59.0247   7
  -6   0  -5 12.4481 58.7151  37
  -6   0  -5 44.2286 53.6130  40
   6   0   5 9.79047 29.5205  31
   6   0   6 4018.80 81.9752  31
   6   0   6 3988.44 92.7164   3
   6   0   7 26.6875 27.9993  31
   6   0   7 79.7510 37.8536   3
   6   0   8 16362.1 145.892   3
  -6   0  -8 16367.3 136.392  17
   6   0   8 16082.1 128.799  15
   6   0   8 16285.1 139.117   4
  -6   0  -9 52.3698 13.2777  17
  -6   2  11 8541.78 93.3239  24
  -6  -2  11 8602.89 87.5243  24
  -6  -2  11 8045.16 84.3672  14
  -6  -2  11 8488.50 95.3933  30
  -6   2  11 8234.06 96.2769   4
  -6  -2  11 8196.14 95.9727   4
  -6   2  10 808.353 48.5582  24
  -6  -2  10 910.708 46.2962  24
  -6  -2  10 920.699 45.1389  14
  -6   2  10 917.745 50.5103  14
  -6   2  10 831.333 46.0957  22
  -6  -2  10 874.844 53.2004   4
  -6   2  10 849.988 54.4152   4
  -6   2  10 799.789 49.5446  32
  -6  -2  10 818.641 48.0029  30
  -6  -2   9 44603.0 285.289  30
  -6   2   9 45017.8 290.036  30
  -6   2   9 46073.9 291.827  14
  -6  -2   9 44457.3 279.070  14
  -6   2   9 44973.3 285.547  24
  -6  -2   9 44833.3 282.589  23
  -6   2   9 47058.4 295.674  22
  -6  -2   9 45383.8 293.941   4
  -6   2   9 46622.8 297.340   4
  -6   2   9 44335.8 265.678  15
  -6   2   8 44701.0 269.047  15
   6   2  -8 46170.0 526.653  40
  -6  -2   8 46462.0 270.231  22
  -6   2   8 47825.1 296.156  22
  -6   2   8 47643.9 290.435  30
  -6   2   8 47393.3 288.721  14
  -6   2   8 47034.2 286.941  24
  -6   2   8 50227.1 315.262  23
  -6  -2   8 47694.4 288.765  23
  -6  -2   8 48622.8 296.525   4
  -6   2   8 47993.3 296.532   4
  -6  -2   8 46325.8 560.450   1
  -6   2   8 47092.3 566.130   1
   6   2  -7 33283.8 412.084  40
   6  -2  -7 32918.6 378.258  40
   6   2  -7 32331.7 371.034  37
  -6  -2   7 32952.2 222.334   4
  -6   2   7 32335.4 221.876   4
  -6  -2   7 32467.3 434.679   1
  -6   2   7 33876.7 439.948   1
   6   2  -6 1866.84 96.0998  40
   6  -2  -6 1808.55 82.6608  40
  -6   2   6 2069.30 100.494   8
   6   2  -6 1760.78 84.3614  37
  -6  -2   6 1911.88 52.8435   4
  -6   2   6 1920.08 52.6408   4
  -6  -2   6 1957.79 107.067   1
  -6   2   6 2053.88 105.464   1
   6   2  -5 75630.5 507.703  40
   6  -2  -5 72208.2 434.572  40
  -6   2   5 75276.5 523.247   8
   6   2  -5 73547.0 466.303  37
  -6  -2   5 73531.9 415.867  35
  -6  -2   5 72831.3 301.467   4
  -6   2   5 71176.9 302.380   4
  -6  -2   5 75040.1 554.043   2
  -6   2   5 72586.3 527.733   2
  -6  -2   5 77845.6 541.034   1
  -6   2   5 77245.0 543.780   1
  -6   2   4 76600.2 489.752   8
   6   2  -4 74050.3 419.920  37
   6   2  -4 72665.7 490.158  36
  -6  -2   4 77235.5 433.934  35
   6   2  -4 75010.6 458.017  40
   6  -2  -4 73647.3 359.357  40
  -6  -2   4 75501.6 478.329   1
  -6   2   4 74972.0 484.500   1
  -6  -2   4 74949.7 501.542   2
  -6   2   4 73694.5 481.298   2
  -6  -2   3 319093. 1094.63  35
   6   2  -3 318016. 1129.94  36
   6  -2  -3 313783. 996.458  36
   6   2  -3 321816. 1084.80  40
  -6  -2   3 313536. 980.134  41
   6  -2  -3 306958. 852.810  40
  -6  -2   3 309820. 1104.73   1
  -6   2   3 316487. 1121.35   1
  -6  -2   3 312321. 1127.67   2
  -6   2   3 301590. 1101.87   2
  -6  -2   2 18937.2 206.434  35
   6   2  -2 17633.0 202.740  36
   6  -2  -2 18028.9 152.953  36
   6   2  -2 18185.6 190.368  40
  -6   2   2 17385.1 132.744  39
  -6  -2   2 18512.9 176.370  41
  -6  -2   2 18711.3 203.373   2
  -6   2   2 17843.3 189.298   2
  -6  -2   1 52049.9 339.225  41
   6   2  -1 52708.7 369.867  36
   6  -2  -1 52907.3 284.137  36
   6   2  -1 52124.9 345.441   6
  -6  -2   0 2676.88 87.7093  41
  -6   2   0 2596.02 51.5961  40
  -6   2   0 2682.64 82.9869  41
   6   2   0 3015.74 93.0550   9
   6  -2   0 2760.98 73.4284  36
  -6  -2   0 2802.27 90.9278  35
   6   2   0 2718.22 98.4710  36
  -6   2   0 2625.55 60.5802  37
   6  -2   0 2810.91 93.3033  38
   6   2   0 2739.75 88.3684   6
   6  -2   1 365179. 1284.78   7
   6   2   1 360918. 1336.52   9
  -6   2  -1 360261. 1176.33  40
  -6   2  -1 364811. 1333.95  41
   6   2   1 369203. 1352.02   6
   6   2   2 70353.8 316.082  10
   6  -2   2 71425.2 310.267  10
   6  -2   2 72081.7 511.202   7
   6   2   2 71348.8 533.819   9
  -6   2  -2 73232.6 465.004  40
  -6  -2  -2 75303.7 561.340  41
  -6   2  -2 76837.8 509.227  37
   6   2   2 72115.8 491.251  38
   6  -2   2 73528.5 545.962  38
   6   2   2 71769.8 531.230   6
   6  -2   3 27145.8 188.648  10
   6   2   3 26302.9 195.316  10
   6   2   3 27495.3 355.053   9
   6  -2   3 27409.2 348.310   7
   6   2   3 26422.5 372.343   7
  -6  -2  -3 27531.2 368.397  41
  -6   2  -3 27732.6 318.554  40
   6  -2   3 27153.4 357.642  38
  -6   2  -3 27314.7 331.099  37
  -6  -2  -3 26859.2 363.372  37
   6  -2   3 27509.9 187.883   3
   6   2   3 27105.7 185.722   3
   6  -2   4 2101.69 116.644  38
  -6  -2  -4 2040.03 122.003  37
  -6   2  -4 2034.05 109.825  37
  -6  -2  -4 1953.54 116.534  41
  -6   2  -4 2149.98 106.894  40
   6  -2   4 2053.54 114.554   7
   6   2   4 2010.72 65.3885  10
   6   2   4 2056.82 126.182   7
   6   2   4 2164.45 117.313   9
   6  -2   4 2222.54 114.700   9
   6   2   4 2026.30 118.441   1
   6  -2   4 2215.35 118.771   1
   6  -2   4 2154.70 61.5059   3
   6   2   4 2049.00 60.2798   3
   6  -2   5 1448.47 60.3097   3
   6   2   5 1606.08 61.0210   3
  -6  -2  -5 1418.12 116.936  37
  -6   2  -5 1433.66 106.364  39
   6  -2   5 1428.04 108.897  38
  -6   2  -5 1427.81 103.595  37
   6  -2   5 1173.00 104.409   7
   6  -2   5 1326.62 102.397   9
   6   2   5 1390.06 117.785   7
   6   2   5 1529.16 113.869   1
   6  -2   5 1513.30 116.517   1
   6  -2   5 1420.33 60.0734  43
  -6  -2  -5 1645.65 119.435  41
  -6   2  -5 1637.25 102.431  40
   6   2   5 1459.80 52.3595  31
   6   2   6 1785.77 66.0427   3
   6  -2   6 1788.59 64.4765  43
   6  -2   6 1683.95 59.2720  31
   6   2   6 1695.93 57.8562  31
   6  -2   7 34997.5 227.058  31
   6   2   7 35390.7 244.267   3
   6  -2   7 35632.1 249.502   3
   6   2   7 34823.6 241.419  15
  -6  -2  -7 36108.8 232.925  17
   6   2   8 1542.99 47.1666  32
   6  -2   8 1747.85 49.1492   4
   6   2   8 1713.97 47.0548   4
  -6  -2  -8 1587.99 43.3046  17
   6   2   8 1628.09 49.2642  15
   6   2   8 1658.64 46.9777   3
   6  -2   8 1745.84 49.4676   3
  -6   2  -9 9934.56 66.7015  17
  -6  -4  11 122.670 23.9527  30
  -6  -4  11 95.7230 18.9479  24
  -6   4  11 104.335 26.2890  24
  -6   4  10 5693.40 92.8412  24
  -6  -4  10 5613.90 84.2976  24
  -6  -4  10 5566.67 79.5517  14
  -6   4  10 5680.19 90.1731  32
  -6  -4  10 5678.30 89.6990  30
  -6   4  10 5542.79 85.3518  15
  -6   4  10 5531.51 83.9401   4
  -6  -4   9 11200.7 130.480   4
  -6   4   9 11527.6 132.681   4
  -6   4   9 11121.7 137.237  32
  -6  -4   9 10835.5 133.316  30
  -6  -4   9 11172.8 126.604  14
  -6   4   9 10833.7 138.395  24
   6   4  -9 10895.6 125.887  19
  -6   4   9 11216.6 141.412  22
  -6   4   9 11275.2 135.889  15
  -6  -4   8 69467.7 653.434   1
  -6   4   8 71279.6 662.756   1
  -6  -4   8 71771.7 350.957  42
   6   4  -8 71431.4 682.541  40
  -6   4   8 77268.3 401.153  22
   6   4  -8 74311.4 380.362  19
  -6   4   8 65416.1 653.546   8
  -6   4   8 75974.6 388.942  15
   6   4  -8 70672.9 640.886  37
  -6   4   8 76296.7 388.792  32
  -6  -4   8 75697.5 386.597  30
  -6   4   8 75518.7 389.851  24
  -6   4   8 75989.9 386.423  14
  -6  -4   8 76071.8 369.557   4
  -6   4   8 75979.1 371.948   4
  -6   4   7 8194.46 115.924  15
   6   4  -7 8085.53 203.129  37
  -6   4   7 8770.84 118.587  32
  -6   4   7 8178.14 111.782  14
  -6   4   7 8282.72 229.158   8
  -6  -4   7 7505.71 102.673   4
  -6   4   7 7989.95 107.259   4
  -6   4   7 8357.19 118.688  22
   6   4  -7 7822.23 108.679  18
   6   4  -7 7767.35 115.273  19
  -6  -4   7 7355.82 201.561   1
  -6   4   7 7707.43 207.160   1
   6   4  -7 8559.02 219.935  40
  -6  -4   7 8079.57 106.320  42
  -6  -4   6 25617.7 176.093   4
  -6   4   6 26452.7 179.187   4
   6   4  -6 26565.0 362.294  36
   6   4  -6 26930.8 338.942  37
  -6  -4   6 26843.1 344.781   1
  -6   4   6 26474.2 341.332   1
   6   4  -6 27499.4 363.051  40
  -6  -4   5 56077.5 255.600   4
  -6   4   5 54292.5 253.342   4
   6   4  -5 57164.4 493.312  40
  -6  -4   5 55100.8 453.108   1
  -6   4   5 55791.3 454.086   1
   6   4  -5 53023.8 452.655  37
   6   4  -5 55488.5 489.268  36
  -6  -4   5 56102.4 464.857  35
  -6   4   4 8826.61 160.534   1
  -6  -4   4 8097.41 157.551   2
  -6   4   4 8811.80 161.274   2
  -6  -4   4 8111.72 154.819   1
   6   4  -4 8808.31 174.150  40
   6   4  -4 9030.71 181.402  36
  -6  -4   4 9189.15 179.025  35
   6   4  -3 5866.05 139.693  40
   6   4  -3 5667.99 137.051  36
  -6  -4   3 5759.96 143.601  35
  -6  -4   3 5620.40 120.113   2
  -6   4   3 5757.49 119.588   2
  -6   4   3 5676.07 140.293   8
   6   4  -2 71812.6 488.904  40
  -6   4   2 70343.7 393.451  39
   6  -4  -2 68958.2 411.981  38
   6   4  -2 72601.5 491.723  36
  -6   4   2 71447.5 483.122   8
  -6  -4   2 68208.3 397.260   2
  -6   4   2 69178.0 398.336   2
  -6  -4   2 71326.4 469.982  41
   6   4  -1 32535.8 319.757   6
  -6  -4   1 31672.3 323.342  35
   6   4  -1 33307.2 323.270  36
  -6   4   1 32593.1 274.236  39
   6  -4  -1 32955.1 299.804  38
  -6  -4   1 31511.3 249.894   2
  -6   4   1 31873.7 250.981   2
  -6  -4   1 32436.5 326.863  41
  -6   4   0 290620. 1130.19  39
   6  -4   0 289660. 1156.83  38
  -6   4   0 284049. 969.448  37
  -6  -4   0 289311. 1182.33  35
   6   4   0 288865. 1172.69  36
  -6  -4   0 276120. 1176.68  41
   6   4   0 276323. 1162.15   6
   6  -4   1 995.742 73.6020  38
  -6   4  -1 1108.70 69.8999  39
  -6   4  -1 980.090 55.7880  37
  -6  -4  -1 1124.38 73.6608  35
   6   4   1 1134.63 79.5649  36
   6  -4   1 1176.40 56.5170   7
   6   4   1 1058.09 82.1127   9
  -6   4  -1 1013.81 45.9679  40
   6   4   1 1191.07 84.4489   6
   6  -4   2 119257. 782.875  38
   6   4   2 120792. 790.004  36
  -6   4  -2 116959. 665.495  37
   6  -4   2 122234. 673.120   7
   6   4   2 119783. 464.568  10
   6   4   2 123076. 810.104   9
  -6  -4  -2 117079. 791.043  41
  -6   4  -2 116106. 601.631  40
   6   4   2 122980. 807.121   6
   6  -4   3 10730.9 110.504   3
   6   4   3 10179.4 108.149   3
  -6   4  -3 10139.2 229.006  39
  -6   4  -3 9786.06 202.299  37
   6   4   3 10291.7 122.849  10
   6   4   3 10324.1 239.573   7
   6  -4   3 10559.7 212.150   7
   6   4   3 10359.5 246.888   9
   6   4   3 11307.6 225.359   1
   6  -4   3 10848.9 214.092   1
  -6   4  -3 9798.95 183.193  40
  -6  -4  -3 10621.1 250.066  41
   6  -4   4 1012.28 50.0391  43
  -6   4  -4 938.232 73.0128  40
  -6  -4  -4 1182.45 103.173  41
   6   4   4 1125.78 53.0509  10
   6   4   4 1069.79 99.4130   7
   6  -4   4 1091.43 87.2104   7
   6   4   4 930.236 46.9453  32
   6   4   4 917.240 46.9215  31
   6   4   4 1287.76 48.8441   3
   6  -4   4 1191.25 45.9865   3
   6  -4   4 989.671 95.2197  38
  -6   4  -4 1053.85 91.3316  39
  -6   4  -4 990.110 83.0940  37
  -6  -4  -4 1232.68 48.7215  17
   6   4   4 1207.11 91.2191   1
   6  -4   4 1239.24 88.2066   1
   6   4   5 17370.1 166.056  32
   6   4   5 17923.6 320.343   1
   6  -4   5 17129.1 313.047   1
   6   4   5 17841.7 166.823   3
   6  -4   5 17566.2 164.712   3
  -6   4  -5 18528.6 354.116  39
   6  -4   5 16665.8 344.815  38
  -6   4  -5 17118.5 317.538  37
   6   4   5 16113.4 341.339   9
   6  -4   5 17076.3 326.493   7
   6   4   5 17139.5 344.627   7
   6  -4   5 18176.9 346.536   9
  -6  -4  -5 17577.8 162.392  17
  -6   4  -5 16514.8 288.580  40
  -6  -4  -5 17231.7 348.484  41
   6  -4   6 112226. 477.375   3
   6   4   6 114738. 478.729   3
   6  -4   6 110658. 501.741  43
  -6  -4  -6 114800. 467.124  17
   6   4   6 114776. 507.425  15
   6   4   6 109749. 478.326  32
   6   4   7 21799.9 169.750  32
   6  -4   7 22168.0 171.695  31
   6  -4   7 21984.2 161.494   4
   6   4   7 22451.3 160.482   4
   6  -4   7 22591.3 182.279  43
   6  -4   7 22119.5 166.487   3
   6   4   7 22515.5 165.837   3
   6   4   7 23006.4 184.601  15
  -6  -4  -7 22681.6 155.454  17
  -6   4  -8 10703.3 96.8810  17
   6   4   8 9884.36 86.3914  32
  -6  -6  11 43666.0 168.313  30
  -6  -6  10 636.135 35.4809  30
  -6   6  10 611.333 37.2724  32
  -6   6  10 679.031 40.0666  24
  -6  -6  10 619.688 32.0764  24
  -6   6  10 602.275 38.7479  15
  -6  -6   9 1280.77 44.0759  14
  -6   6   9 1010.43 56.4658  24
  -6  -6   9 932.672 43.9331  42
   6   6  -9 1119.74 52.3461  19
  -6   6   9 1111.57 57.7085  15
  -6  -6   9 1098.69 50.9217  30
  -6   6   9 952.423 51.3317  32
  -6   6   8 6321.14 103.012  33
  -6   6   8 6524.88 109.864  32
  -6  -6   8 6499.32 108.436  30
  -6   6   8 6505.11 113.672  24
  -6   6   8 6545.65 113.295  22
   6   6  -8 6518.17 113.155  19
  -6   6   8 6677.65 115.164  15
  -6  -6   8 6143.94 101.614  42
   6   6  -7 3953.71 161.913  36
  -6   6   7 4071.86 90.4655  33
  -6   6   7 4289.96 92.0403  32
  -6  -6   7 4080.95 90.2792  30
  -6   6   7 4366.66 185.532   8
  -6   6   7 3938.77 78.9423  21
   6   6  -7 4031.42 98.1905  19
  -6   6   7 4278.17 92.0202  22
   6   6  -7 4259.33 95.8957  18
   6   6  -7 4040.83 164.084  40
  -6  -6   7 4186.99 90.1005  42
  -6   6   6 11959.2 143.677  33
  -6   6   6 12204.4 141.940  32
   6   6  -6 11608.6 262.198  40
  -6   6   6 11605.2 141.003  24
  -6  -6   6 11655.5 143.054  20
  -6   6   6 11896.2 135.672  21
  -6   6   6 11707.0 138.619  22
   6   6  -6 11323.6 250.126  36
  -6  -6   6 11022.8 240.974  35
   6   6  -6 10705.1 144.004  18
  -6   6   5 202607. 1176.67   8
  -6   6   5 203542. 698.313  11
   6   6  -5 195282. 1106.55  40
   6   6  -5 194428. 1072.08  36
  -6  -6   5 197895. 1105.89  35
  -6   6   4 1198.02 91.5795   8
  -6   6   4 1034.82 41.5945  11
  -6   6   4 1014.80 37.3990  13
   6   6  -4 1232.94 92.2836  40
   6   6  -4 1121.66 85.1652  36
  -6  -6   4 1167.29 87.8159  35
  -6   6   3 151594. 876.780   8
   6   6  -3 146793. 835.232  36
  -6  -6   3 148909. 890.278  35
  -6   6   3 141781. 496.531  12
  -6   6   3 139372. 497.025  11
   6   6  -3 146578. 881.444  40
  -6   6   2 24192.6 156.006  11
  -6   6   2 24624.9 159.993  12
   6  -6  -2 25807.0 305.391  35
   6   6  -2 25546.2 317.842  36
  -6  -6   2 25440.9 328.158  41
   6   6  -1 15565.9 239.973  36
  -6  -6   1 16506.5 271.874  35
  -6   6   1 15902.8 125.201  12
   6  -6  -1 16653.3 236.249  38
  -6   6   1 16202.0 237.748  39
  -6  -6   1 16260.9 272.466  41
   6   6   0 1318.86 80.8778  36
   6   6   0 1513.65 43.5737  13
   6  -6   0 1373.62 84.3068  38
  -6   6   0 1313.16 79.4382  39
  -6  -6  -1 74661.3 594.703  35
   6   6   1 76517.0 589.120  36
  -6   6  -1 74410.2 508.481  37
  -6  -6  -1 76580.4 643.871  41
   6   6   1 74127.5 332.481  13
   6   6   1 73200.3 313.747  11
   6   6   1 77763.5 346.394  10
   6  -6   1 77039.6 613.110  38
  -6   6  -1 76385.1 596.684  39
   6   6   2 1410.18 48.4883  10
  -6   6  -2 1577.49 84.6016  37
  -6  -6  -2 1538.64 108.420  41
   6   6   2 1457.31 48.3987  11
   6   6   2 1498.89 52.6938  13
   6  -6   2 1724.36 110.450  38
  -6   6  -2 1676.12 102.429  39
   6   6   3 251261. 1402.49   6
   6   6   3 237979. 1264.83   7
   6   6   3 251406. 818.214  10
  -6   6  -3 240463. 1198.57  37
   6  -6   3 248202. 1362.39  35
  -6  -6  -3 256617. 1404.53  41
   6  -6   3 252148. 869.523  43
   6  -6   3 249513. 842.701  42
   6   6   3 245202. 819.039  15
   6  -6   3 247002. 1382.64  38
  -6  -6  -4 2689.41 151.111  37
  -6   6  -4 2886.60 146.491  39
   6   6   4 3353.85 146.758   7
   6   6   4 3472.27 168.794   8
   6   6   4 2883.13 74.1280  32
   6  -6   4 2869.52 80.2983  43
  -6  -6  -4 2606.43 143.691  41
   6   6   4 3286.02 79.3777  15
  -6   6  -4 2801.12 128.717  37
   6  -6   4 2987.68 148.185  35
   6   6   5 485.069 49.2761  15
   6  -6   5 518.301 49.0585  43
   6   6   5 463.240 46.1840  32
  -6   6  -6 1506.87 45.1887  12
   6   6   6 1426.90 55.2893  32
   6   6   6 1572.54 60.5548  15
   6  -6   7 1572.36 46.7151  31
   6   6   7 1670.35 52.2664  33
   6   6   7 1503.99 43.4798  32
   6   6   7 1659.69 50.6429  15
   6   6   8 273.635 18.9140  33
   6   6   8 283.486 20.5311  15
  -6  -8  10 10864.6 77.5790  30
  -6  -8   9 167.625 29.2579  30
   6   8  -9 139.290 36.3070  19
  -6  -8   9 145.881 28.0801  42
  -6  -8   8 1886.39 61.3329  30
   6   8  -8 1874.13 71.6784  19
  -6  -8   8 1774.32 60.6937  42
  -6   8   8 1911.71 62.8657  33
  -6   8   8 1907.56 66.9615  15
  -6  -8   7 2394.64 73.7027  30
  -6  -8   7 2324.77 74.0493  42
   6   8  -7 2414.66 82.9758  19
  -6   8   7 2320.38 67.3241  21
  -6   8   7 2435.48 76.5046  15
  -6   8   7 2399.48 75.8881  33
  -6   8   7 2113.73 63.8398  34
  -6  -8   6 12085.8 156.154  42
   6   8  -6 12334.6 160.149  18
  -6   8   6 12057.0 146.879  21
  -6   8   6 12286.4 148.542  15
  -6   8   6 11993.0 144.268  34
  -6   8   6 12028.1 153.522  33
   6   8  -5 24381.3 402.884  40
  -6   8   5 25831.9 214.988  34
  -6   8   5 26144.5 221.661  33
   6   8  -5 26582.1 213.855  29
  -6   8   5 24532.6 405.580   8
   6   8  -5 24302.3 365.304  36
  -6  -8   5 24776.3 400.443  35
  -6   8   5 26724.6 223.711  21
  -6   8   5 26036.8 213.485  15
  -6   8   5 25224.0 207.468  11
   6   8  -4 85758.8 757.522  40
   6   8  -4 81289.3 662.438  36
  -6  -8   4 86473.3 764.291  35
  -6   8   4 87617.2 427.899  34
  -6   8   4 86594.3 411.266  29
  -6   8   4 90137.5 771.864   8
  -6  -8   4 87713.2 431.543  20
  -6   8   4 89228.7 407.451  11
  -6   8   4 84349.1 381.208  13
  -6   8   4 87500.8 403.266  16
  -6   8   4 90032.9 416.672  15
   6   8  -4 90963.5 443.880  18
   6   8  -3 34400.5 399.811  36
  -6   8   3 37164.3 259.247  34
  -6   8   3 37244.2 261.683  33
  -6   8   3 37024.8 252.222  29
  -6   8   3 35587.2 449.853   8
  -6   8   3 35892.1 250.805  21
  -6  -8   3 36262.8 249.216  20
   6   8  -3 35782.3 250.939  18
  -6   8   3 35907.9 243.232  16
  -6   8   3 36599.1 240.268  15
  -6  -8   3 35489.0 450.048  41
  -6   8   3 36315.5 217.526  13
  -6   8   3 36702.7 232.833  11
   6  -8  -2 38348.9 436.786  35
   6   8  -2 35430.0 391.630  36
  -6  -8   2 36929.3 474.055  35
  -6   8   2 38808.5 259.503  33
  -6   8   2 37370.1 254.207  29
  -6  -8   2 38414.0 474.346  41
  -6   8   2 37736.5 249.694  21
   6   8  -2 37419.0 246.541  18
   6   8  -2 38578.0 468.146   6
  -6   8   2 36897.4 214.663  13
   6   8  -2 37810.2 217.338  11
  -6   8   2 39331.7 235.907  11
  -6   8   2 38789.0 240.486  12
  -6   8   1 170894. 646.197  33
  -6   8   1 173147. 653.225  29
  -6  -8   1 168540. 1075.99  41
   6   8  -1 177224. 1061.94   6
   6  -8  -1 171790. 1044.69  35
   6   8  -1 162847. 914.685  36
  -6  -8   1 167760. 1052.61  35
  -6   8   1 171283. 619.193  12
  -6   8   1 173942. 608.624  11
   6   8  -1 171153. 586.403  11
   6   8  -1 171468. 611.896  13
  -6  -8   0 34158.6 448.327  35
   6  -8   0 35398.3 466.723  35
   6   8   0 33598.6 218.695  13
   6   8   0 33001.2 203.626  11
  -6   8   0 34416.7 240.743  29
  -6   8   0 33796.8 221.717  21
   6  -8   0 34605.6 409.944  38
  -6   8   0 33493.4 425.481  39
   6   8   0 34582.9 452.227   6
   6  -8   1 15088.7 316.616  35
  -6  -8  -1 14354.3 280.030  35
   6   8   1 14267.5 144.620  13
   6   8   1 13924.0 133.495  11
  -6   8  -1 14517.6 144.941  12
  -6   8  -1 14878.7 153.730  29
   6   8   1 13474.1 259.500   8
  -6   8  -1 14167.7 148.268  16
   6  -8   1 14506.8 282.543  38
  -6   8  -1 14091.2 288.320  39
   6   8   1 14208.2 297.199   6
  -6  -8  -1 13838.4 303.820  41
   6   8   2 14281.7 152.016  13
   6   8   2 13704.0 138.034  11
  -6   8  -2 14070.0 145.959  12
   6   8   2 14302.0 286.501   8
  -6   8  -2 14058.9 145.952  16
   6  -8   2 14205.0 145.901  42
   6  -8   2 13900.0 297.583  38
  -6   8  -2 13352.9 291.818  39
   6   8   2 14234.4 309.604   6
   6  -8   3 49358.9 314.332  43
   6  -8   3 49780.0 298.542  42
   6  -8   4 12255.5 151.252  43
  -6   8  -4 12613.8 133.481  12
   6  -8   5 9704.97 124.995  43
   6   8   5 9711.83 108.227  15
   6   8   5 9562.38 122.512  33
   6  -8   6 6340.65 89.7992  43
   6   8   6 6148.89 75.5675  15
   6   8   6 6444.98 89.0985  33
   6  -8   7 4632.45 58.1761  43
   6  -8   7 4590.23 56.0026  31
  -6 -10   8 24627.3 155.273  42
  -6  10   8 24393.0 153.915  33
  -6  10   7 10902.8 116.232  15
  -6 -10   7 10987.8 119.594  30
  -6  10   7 10636.5 113.088  21
  -6 -10   7 10741.8 121.478  42
  -6  10   7 10914.1 122.224  33
  -6  10   6 1810.63 63.9221  21
   6  10  -6 1742.99 68.6581  19
  -6  10   6 1755.64 62.2852  34
  -6  10   6 1783.71 60.2602  15
  -6  10   5 13348.4 158.698  33
  -6  10   5 13197.0 155.586  34
   6  10  -5 13883.2 150.058  29
  -6 -10   5 13793.1 159.213  20
  -6  10   5 13478.9 156.341  21
   6  10  -5 13470.1 158.672  19
   6  10  -5 13550.5 161.031  18
  -6  10   5 13067.6 145.326  11
  -6  10   4 24474.7 213.690  33
  -6  10   4 25167.6 221.141  34
   6  10  -4 24997.8 214.915  29
  -6 -10   4 25806.4 215.918  20
  -6  10   4 25404.0 218.575  21
   6  10  -4 25257.6 183.277  11
  -6  10   4 25760.8 208.214  11
  -6  10   4 24785.0 195.730  16
   6  10  -4 25069.4 214.749  18
  -6  10   3 8121.38 128.967  33
  -6  10   3 8077.23 123.223  29
   6  10  -3 8161.61 126.664  29
  -6 -10   3 7955.35 118.849  20
  -6  10   3 8041.61 123.384  21
  -6  10   3 8018.72 114.129  11
   6  10  -3 7947.51 103.513  11
   6  10  -3 8081.84 121.901  18
  -6  10   3 8077.13 119.151  16
  -6  10   2 3010.39 84.2695  33
  -6  10   2 2884.07 82.6300  29
   6  10  -2 2792.42 81.1785  29
  -6  10   2 2883.95 79.4568  21
  -6 -10   2 3075.58 78.1340  20
   6  10  -2 2791.66 73.1524  13
  -6  10   2 2791.39 64.9288  13
  -6  10   2 2738.08 71.6616  11
   6  10  -2 2847.15 76.9549  18
  -6  10   2 2831.22 79.1551  16
  -6  10   1 7726.58 124.301  29
   6  10  -1 7973.50 126.590  29
  -6  10   1 7839.42 115.560  21
   6  10  -1 7777.98 112.692  13
  -6  10   1 7797.54 116.560  12
  -6  10   1 7558.34 98.9060  13
  -6  10   1 8322.56 113.104  11
   6  10  -1 7896.54 103.909  11
   6  10  -1 7268.22 104.834  18
  -6  10   0 54984.8 331.491  29
   6  10   0 55862.9 331.825  29
   6  10   0 56034.3 315.151  34
  -6  10   0 53755.1 314.287  12
   6  10   0 53264.1 286.903  11
   6  10   0 55257.0 314.079  13
  -6  10   0 53958.2 299.656  11
  -6  10   0 53888.8 325.859  16
  -6  10  -1 16736.5 171.762  29
   6  10   1 16671.4 165.944  29
  -6  10  -1 16879.2 165.024  12
  -6  10  -1 17197.0 159.455  11
   6  10   1 17457.2 167.938  13
   6  10   1 16683.7 152.018  11
  -6  10  -1 16485.6 168.482  16
   6  10   2 379.494 40.5163  33
   6  10   2 327.708 36.5038  29
   6 -10   2 376.408 39.7695  43
  -6  10  -2 301.892 37.6661  16
  -6  10  -2 276.179 39.2361  12
   6  10   3 1107.71 50.9311  33
   6 -10   3 1159.46 51.1429  43
   6 -10   4 21297.4 167.995  43
   6  10   4 21664.0 161.995  33
   6 -10   5 16539.3 126.836  43
   6  10   5 17038.2 125.406  33
   6 -10   6 9545.87 70.5551  43
   6  10   6 9707.22 69.3347  34
   6  10   6 9742.94 69.5069  33
  -6 -12   7 253.021 17.0530  43
  -6 -12   7 244.142 15.8790  30
  -6 -12   6 10540.4 97.6440  42
  -6 -12   6 10521.5 93.0175  30
   6  12  -5 590.532 33.4705  29
  -6 -12   5 541.116 38.4030  42
   6  12  -4 76541.7 343.747  29
  -6 -12   4 74402.0 338.125  20
  -6  12   4 75920.6 351.398  21
  -6 -12   4 74655.6 348.053  42
  -6  12   4 73168.4 333.122  11
   6  12  -4 76666.3 329.276  13
   6  12  -4 72597.6 299.195  11
   6  12  -3 37.0344 33.6104  18
  -6  12   3 56.1923 30.5537  16
   6  12  -3 146.598 27.2421  11
   6  12  -3 37.2239 31.4424  13
  -6  12   3 50.4085 31.6913  11
  -6  12   3 113.168 37.2101  21
  -6 -12   3 56.2998 33.9522  20
   6  12  -3 95.8251 40.3315  29
  -6  12   2 2142.24 61.8176  16
   6  12  -2 2048.79 50.7262  11
  -6  12   2 2071.43 56.8826  11
   6  12  -2 2136.71 59.0215  13
   6  12  -2 2176.63 69.1443  29
  -6  12   2 2063.77 59.8398  21
  -6 -12   2 2198.71 59.7083  20
  -6  12   1 9573.02 108.083  11
   6  12  -1 9189.74 98.7621  11
   6  12  -1 9876.79 114.235  13
  -6  12   1 9354.92 104.468  21
  -6 -12   1 9630.50 108.855  20
   6  12   0 3854.82 78.1967  29
  -6  12   0 4094.11 80.0508  16
   6  12   0 3845.61 68.8717  34
  -6 -12   0 4133.19 69.8371  20
   6  12   0 3930.85 71.8190  21
   6  12   0 4075.26 75.8671  13
   6  12   0 3863.72 65.8174  11
  -6  12   0 4085.18 72.2350  11
   6  12   1 5104.26 76.3269  29
  -6  12  -1 5179.10 81.4436  16
   6  12   1 5259.44 80.7738  34
   6  12   1 5289.22 83.9530  21
   6  12   2 35579.8 207.876  21
  -6  12  -2 34927.4 188.560  11
   6  12   2 35470.1 203.431  34
   6  12   3 1356.87 42.8743  34
   6  12   3 1419.55 42.8587  21
   6  12   4 8412.31 70.9924  34
   6  14  -3 736.374 25.0708  29
  -6  14   2 9875.30 72.8312  16
   6  14  -1 10427.5 80.4878  29
  -6  14   0 2649.40 37.8027  16
  -7  -1  11 21445.0 160.411  30
  -7  -1  11 20677.7 164.032   4
  -7   1  11 20867.3 165.241   4
  -7   1  11 21024.2 154.494  24
  -7  -1  11 21198.7 152.216  24
  -7  -1  11 21206.1 153.422  14
  -7   1  11 21527.4 160.188  14
  -7   1  10 2072.87 65.2831  14
  -7  -1  10 1959.04 62.0641  14
  -7   1  10 2110.34 62.0398  32
  -7   1  10 2070.29 65.2942  30
  -7   1  10 2104.88 64.4895  24
  -7  -1  10 1981.69 61.6426  24
  -7   1  10 2195.86 63.1157  22
  -7  -1  10 1864.88 54.9613  22
  -7  -1  10 1826.86 69.0560   4
  -7   1  10 1983.59 70.2078   4
  -7   1   9 4247.90 89.4043  14
  -7  -1   9 4151.45 87.4522  14
  -7   1   9 4245.64 95.7459  23
  -7  -1   9 4190.71 88.1764  24
  -7  -1   9 4187.07 92.2202  23
  -7   1   9 4420.32 90.6891  24
  -7  -1   9 3942.98 95.7901   4
  -7   1   9 3967.47 96.1103   4
  -7   1   9 4343.19 90.4143  22
  -7  -1   9 4015.39 81.5110  22
  -7   1   9 4214.91 88.9793  30
  -7   1   8 44655.7 276.927  30
  -7  -1   8 44153.5 275.935  30
  -7  -1   8 46636.3 292.972   4
  -7   1   8 44965.3 288.857   4
  -7  -1   8 45312.0 285.473  23
  -7   1   8 44721.0 277.852  24
  -7   1   8 46242.6 295.412  23
  -7   1   8 44979.4 281.186  22
  -7  -1   8 44900.7 273.684  22
  -7  -1   8 45255.2 552.945   1
  -7   1   8 42874.6 543.538   1
   7   1  -8 43882.2 492.814  40
  -7   1   7 3715.04 126.272   8
   7  -1  -7 3993.28 131.567  40
   7   1  -7 4122.64 142.125  40
  -7  -1   7 4225.93 84.3078   4
  -7   1   7 4146.16 84.0831   4
  -7  -1   7 4110.00 162.553   1
  -7   1   7 4061.98 161.121   1
  -7  -1   6 235904. 753.763   4
  -7   1   6 231730. 753.714   4
   7   1  -6 238798. 1067.33  40
   7  -1  -6 236128. 1003.92  40
   7   1  -6 234586. 969.089  37
  -7  -1   6 239018. 1157.77   1
  -7   1   6 237717. 1163.61   1
  -7  -1   5 5935.15 78.0142   4
  -7   1   5 5989.48 77.0454   4
   7  -1  -5 6448.78 119.600  40
   7   1  -5 6384.39 133.702  40
  -7   1   5 6205.49 140.207   8
  -7  -1   5 6518.92 159.539   1
  -7   1   5 6417.25 158.242   1
  -7  -1   5 6384.33 164.284   2
   7   1  -5 6950.96 120.169  37
   7   1  -4 235257. 886.127  40
   7  -1  -4 230315. 788.828  40
   7   1  -4 229281. 800.937  37
   7   1  -4 227100. 980.197  36
   7  -1  -4 231327. 908.605  36
  -7  -1   4 233869. 856.623  35
  -7  -1   4 234114. 1015.24   2
  -7  -1   4 229508. 982.901   1
  -7   1   4 228785. 982.021   1
  -7  -1   3 150351. 516.718  41
   7   1  -3 157546. 633.425  40
   7  -1  -3 150886. 512.829  40
   7   1  -3 159610. 713.043  36
   7  -1  -3 158108. 666.526  36
  -7  -1   3 164061. 676.054  35
  -7  -1   3 155150. 741.046   2
   7  -1  -2 15302.6 104.733   6
  -7  -1   2 15004.8 151.376  41
  -7   1   2 15063.6 138.741  41
   7  -1  -2 14290.8 85.6584   9
   7   1  -2 16214.0 203.650  36
   7  -1  -2 16283.1 178.525  36
  -7  -1   2 16419.3 193.223  35
  -7  -1   2 14867.0 193.037   2
  -7  -1   1 12604.7 162.521  41
  -7   1   1 11879.3 148.486  41
   7   1  -1 12749.7 158.829   9
   7  -1  -1 11336.1 121.843   9
  -7   1   1 10855.4 92.4984  37
   7   1  -1 12379.3 179.809  36
   7  -1  -1 12925.5 163.549  36
   7  -1  -1 11851.5 109.417   6
   7   1  -1 12035.8 153.449   6
  -7  -1   0 846.657 58.5454  41
  -7   1   0 850.336 56.0669  41
   7   1   0 1087.44 57.5084   9
   7  -1   0 1039.93 51.1953   9
  -7   1   0 843.260 42.5862  37
   7  -1   0 878.104 56.2241  36
   7   1   0 870.059 63.8103  36
   7   1   0 1068.06 57.8417   6
  -7  -1  -1 41408.1 379.878  41
  -7   1  -1 43640.7 380.504  41
   7   1   1 41549.2 354.764   9
   7  -1   1 41778.0 347.463   9
  -7   1  -1 41804.1 324.466  37
   7  -1   1 42910.6 393.217  38
   7   1   1 42355.3 389.232  36
   7   1   1 42668.1 362.725   6
   7  -1   2 388896. 1523.81   7
   7  -1   2 379039. 1117.54  10
   7   1   2 385733. 1492.25   9
   7  -1   2 382661. 1462.35   9
  -7   1  -2 379956. 1430.36  37
  -7  -1  -2 379518. 1493.05  37
   7   1   2 386466. 1502.25  38
   7  -1   2 383218. 1526.91  38
  -7  -1  -2 381081. 1560.75  41
   7   1   3 28306.9 210.273  10
   7   1   3 29555.3 409.498   7
   7  -1   3 28711.5 211.172  10
   7  -1   3 29942.7 387.392   7
   7   1   3 28408.4 369.209   9
   7  -1   3 29988.2 369.364   9
   7  -1   3 29791.8 381.636  38
  -7   1  -3 30304.8 365.770  37
  -7  -1  -3 29121.6 377.509  37
   7   1   3 27771.9 345.383  38
  -7   1  -3 30363.7 351.705  40
  -7  -1  -3 30048.8 392.903  41
  -7   1  -3 30575.2 391.795  41
   7   1   4 40.2242 28.0658  31
  -7   1  -4 95.4619 59.5146  41
  -7  -1  -4 67.4786 57.2914  41
   7   1   4 28.6757 37.9633  10
   7   1   4 22.5855 51.7862   9
   7  -1   4 24.2176 48.6380   9
   7   1   4 70.2687 64.1802   7
  -7   1  -4 47.6451 45.5914  40
   7  -1   4 17.9401 50.4066  38
  -7  -1  -4 276.013 65.3105  37
  -7   1  -4 68.6268 53.8785  37
   7   1   4 36.2933 63.4063   1
   7  -1   4 220.276 73.5162   1
   7  -1   4 48.5186 36.3323   3
   7  -1   5 11098.6 144.345   3
   7   1   5 11072.3 140.809   3
  -7  -1  -5 10977.5 277.374  37
  -7   1  -5 10477.1 259.073  37
   7  -1   5 10776.3 278.991   7
   7   1   5 11228.5 276.180   9
   7  -1   5 10840.4 267.127   9
  -7  -1  -5 10632.5 270.929  40
  -7   1  -5 10560.5 253.372  40
  -7  -1  -5 11296.7 280.945  41
   7  -1   5 11621.8 145.265  43
   7   1   5 11316.1 283.003   1
   7  -1   5 11390.3 288.013   1
   7  -1   5 10844.6 134.085  31
   7   1   5 11268.7 134.912  31
   7  -1   6 2935.52 80.8910   3
   7   1   6 2936.68 79.0393   3
   7   1   6 2755.07 69.9193  31
   7  -1   6 2845.46 72.6144  31
  -7  -1  -7 5047.13 86.2253  17
   7  -1   7 5075.81 82.0410  31
   7  -1   7 5051.63 93.8258   3
   7   1   7 4984.07 90.8393   3
   7   1   7 5001.94 89.3659  15
   7  -1   8 17164.5 128.885   4
   7   1   8 17396.7 126.138   4
  -7  -1  -8 17760.7 122.918  17
  -7   1  -8 17680.6 126.259  17
   7   1   8 16856.0 120.364  15
   7  -1   8 17182.0 134.092   3
   7   1   8 17515.9 131.563   3
  -7  -3  11 9276.65 98.5916  30
  -7  -3  11 8881.17 87.4391  14
  -7  -3  11 8276.15 92.9592   4
  -7   3  11 8707.41 94.1924   4
  -7   3  11 9139.47 98.8942  24
  -7  -3  11 9399.04 92.0428  24
  -7   3  10 22891.4 188.598  24
  -7  -3  10 22835.7 178.681  24
  -7  -3  10 22773.9 175.646  14
  -7   3  10 23515.6 192.096  14
  -7   3  10 23147.2 187.867  22
  -7   3  10 23296.9 188.344   4
  -7  -3  10 22834.6 185.916   4
  -7   3  10 22161.7 175.172  32
  -7  -3  10 23196.4 188.056  30
  -7   3   9 37097.0 250.859  32
  -7   3   9 37847.9 266.685  22
  -7  -3   9 36498.6 248.376  23
  -7   3   9 36892.5 259.600  24
  -7   3   9 36383.0 243.855  15
  -7  -3   9 37542.8 257.147   4
  -7   3   9 37759.8 260.310   4
   7   3  -8 6805.41 204.253  40
  -7   3   8 6997.66 113.581  22
  -7  -3   8 7008.85 102.171  22
  -7   3   8 5956.39 190.604   8
  -7   3   8 6536.69 105.414  15
   7   3  -8 7140.75 221.873  36
  -7   3   8 6903.29 106.930  32
  -7   3   8 6669.20 106.836  30
  -7   3   8 6733.74 106.813  14
  -7   3   8 7117.36 118.225  23
  -7   3   8 6612.04 107.871  24
  -7  -3   8 6894.17 106.034  23
  -7  -3   8 6448.25 206.548   1
  -7   3   8 6270.07 209.402   1
  -7  -3   8 7089.82 109.543   4
  -7   3   8 6674.58 109.901   4
  -7  -3   7 51241.2 536.594   1
  -7   3   7 50871.9 536.264   1
   7   3  -7 51416.6 520.790  40
  -7   3   7 52284.1 299.128  22
  -7   3   7 51579.8 289.338  15
   7   3  -7 49783.4 475.323  37
   7   3  -7 52515.6 545.542  36
  -7   3   7 52604.1 288.004  30
  -7  -3   7 52801.9 296.027  28
  -7  -3   7 52688.2 297.586  30
  -7   3   7 49954.5 522.187   8
  -7  -3   7 51422.7 285.535   4
  -7   3   7 52000.5 290.355   4
  -7  -3   7 52012.2 289.029  23
  -7   3   7 52500.0 292.862  24
  -7   3   7 54119.1 306.553  23
  -7   3   7 51924.4 287.762  14
  -7   3   6 777.680 75.7233   1
  -7  -3   6 182.448 55.4859   1
   7   3  -6 75.0565 45.8931  40
  -7   3   6 134.322 53.7558   8
   7   3  -6 84.0619 52.6612  36
   7   3  -6 71.8776 39.9843  37
  -7  -3   6 162.547 30.9137   4
  -7   3   6 773.057 40.5488   4
  -7  -3   5 1477.55 87.6016   2
  -7   3   5 1524.82 85.6388   2
  -7  -3   5 1584.93 84.8137   1
  -7   3   5 1595.12 86.8306   1
  -7   3   5 1603.23 89.6609   8
   7   3  -5 1907.80 91.4915  40
   7   3  -5 1798.75 79.8389  37
   7   3  -5 1722.04 92.7695  36
  -7  -3   5 1662.18 75.1116  35
  -7   3   5 1660.75 45.3264   4
  -7  -3   5 1511.79 44.5786   4
  -7  -3   4 47222.5 313.049  41
  -7   3   4 49190.8 427.828   8
   7   3  -4 49094.1 396.034  40
  -7  -3   4 48423.9 386.557  35
   7   3  -4 48091.1 412.624  36
  -7  -3   4 48124.8 394.409   1
  -7   3   4 48195.7 401.322   1
  -7  -3   4 49840.6 423.106   2
  -7   3   4 49167.6 408.590   2
  -7  -3   3 4673.65 101.532  41
  -7   3   3 4642.56 125.181   8
   7   3  -3 4526.18 117.242  40
  -7  -3   3 4674.21 119.683  35
  -7  -3   3 4138.41 111.760   2
  -7   3   3 4291.34 109.771   2
   7   3  -2 221100. 935.868  40
   7  -3  -2 224533. 922.542  38
  -7  -3   2 219900. 886.611  41
  -7  -3   2 223318. 902.894   2
  -7   3   2 224498. 891.592   2
  -7  -3   1 203836. 848.684   2
  -7   3   1 209142. 848.661   2
  -7  -3   1 208234. 890.845  41
  -7   3   1 209435. 817.023  39
  -7  -3   1 205088. 931.760  35
   7   3  -1 201022. 896.688   6
  -7  -3   0 92586.3 588.950  41
   7  -3   0 91794.0 484.945   7
   7   3   0 91890.8 589.773   9
  -7   3   0 91653.4 540.613  39
   7  -3   0 92531.2 582.172  38
  -7  -3   0 93599.7 599.102  35
  -7   3   0 90986.9 429.284  37
   7   3   0 92809.1 585.141   6
   7   3   1 873.534 40.4260  10
  -7   3  -1 736.100 41.8401  40
   7  -3   1 941.914 59.7044   7
   7   3   1 958.175 73.7424   9
  -7   3  -1 754.478 63.6295  39
   7  -3   1 1024.04 75.6564  38
  -7   3  -1 736.829 49.8780  37
   7   3   1 952.411 76.4121   6
  -7  -3  -2 36660.1 431.540  41
  -7   3  -2 35342.5 314.543  40
   7  -3   2 37531.4 217.272  10
   7   3   2 34852.6 226.360  10
   7   3   2 40111.6 455.071   9
   7  -3   2 38573.7 385.931   7
  -7   3  -2 35706.0 398.290  39
   7   3   2 34065.5 347.991  38
  -7   3  -2 35666.6 346.176  37
   7   3   2 35870.6 427.801  36
   7   3   2 37929.6 429.516   6
  -7  -3  -3 4247.37 165.293  41
  -7   3  -3 3994.92 122.898  40
   7   3   3 3891.22 160.843   7
   7   3   3 3885.20 84.4093  10
   7  -3   3 3734.12 137.035   7
   7   3   3 3867.61 155.347   9
   7  -3   3 4211.43 160.946  38
  -7  -3  -3 4089.80 162.357  37
  -7   3  -3 4001.46 134.410  37
   7  -3   3 3886.02 74.6985   3
   7   3   3 3885.89 73.3555   3
   7   3   3 3813.98 141.861   1
   7  -3   3 3882.56 142.461   1
  -7   3  -4 9325.92 224.618  37
   7   3   4 9307.49 123.288  31
   7   3   4 9123.42 230.773   1
   7  -3   4 8771.70 230.403   1
   7  -3   4 9406.63 251.022  38
  -7   3  -4 9566.10 244.954  39
  -7  -3  -4 9325.87 259.640  37
   7   3   4 8746.39 125.417  10
   7  -3   4 8915.41 230.688   7
   7   3   4 8463.49 246.331   7
   7   3   4 9495.40 262.277   9
   7  -3   4 9221.84 238.619   9
  -7  -3  -4 9034.47 118.172  17
  -7  -3  -4 10067.7 265.800  41
  -7   3  -4 8898.82 202.983  40
   7  -3   4 9438.22 127.230  43
   7  -3   4 9610.59 122.309   3
   7   3   4 8938.30 118.333   3
   7   3   5 89959.4 429.832   3
   7  -3   5 90603.2 435.979   3
   7  -3   6 26756.6 209.653  31
   7  -3   6 26993.0 213.648   3
   7   3   6 26461.6 206.736   3
   7   3   6 26962.2 218.031  15
  -7  -3  -6 27289.6 204.035  17
   7  -3   6 27566.5 221.390  43
   7   3   7 21685.8 164.235   3
   7  -3   7 21448.0 168.260   3
  -7  -3  -7 21541.7 155.419  17
   7  -3   7 21499.0 163.468  31
   7   3   8 1169.25 36.4835  15
  -7  -3  -8 1092.02 27.0646  17
  -7   3  -8 1082.87 34.2627  17
  -7  -5  11 13123.3 101.173  30
  -7  -5  11 12765.4 89.9583  24
  -7   5  10 27107.8 195.820  24
  -7  -5  10 27131.6 187.967  30
  -7  -5  10 26777.0 170.042  14
  -7   5   9 196.663 42.1775  32
  -7  -5   9 136.827 38.4190  30
  -7   5   9 138.602 43.4701  24
  -7   5   9 146.304 45.7019  15
  -7  -5   9 141.523 32.9994   4
  -7   5   9 124.471 33.4865   4
   7   5  -9 125.853 37.7351  19
  -7   5   9 157.776 43.0057  22
  -7   5   8 11775.9 147.705  15
  -7   5   8 12148.8 144.277  32
  -7   5   8 11390.1 130.365  33
  -7   5   8 11479.5 140.002  14
   7   5  -8 11270.6 144.107  19
  -7   5   8 11704.6 148.437  22
  -7  -5   8 10654.8 123.788   4
  -7   5   8 11290.5 125.903   4
  -7  -5   8 11526.7 129.594  42
  -7  -5   7 5087.56 91.0113  42
  -7   5   7 5080.78 96.5752  22
  -7  -5   7 4839.48 94.3730  20
   7   5  -7 4702.59 94.1581  18
  -7   5   7 4706.22 185.739   8
   7   5  -7 4728.32 172.870  40
   7   5  -7 5009.13 181.977  36
  -7   5   7 5197.96 95.4718  32
  -7   5   7 4793.28 88.5649  33
  -7  -5   7 4605.80 81.7979   4
  -7   5   7 4702.38 82.3017   4
  -7   5   7 5245.33 96.7522  24
  -7   5   7 4904.35 98.2208  15
  -7   5   7 4848.45 88.6320  14
   7   5  -6 38755.6 458.746  40
   7   5  -6 38357.7 460.327  36
  -7  -5   6 37153.8 412.737  35
  -7   5   6 38475.8 221.770   4
  -7   5   6 36988.1 404.074   1
  -7   5   6 40492.1 262.717  27
  -7   5   6 39775.6 491.125   8
  -7   5   6 39230.5 256.232  15
   7   5  -6 38108.8 260.266  18
  -7  -5   6 40208.5 256.458  20
  -7   5   6 39987.1 253.046  22
  -7   5   6 39883.0 252.541  24
   7   5  -5 106847. 750.009  40
   7   5  -5 105754. 744.832  36
  -7  -5   5 106776. 726.426  35
  -7   5   4 27460.9 167.740  11
  -7   5   4 29475.5 367.114   8
   7   5  -4 28737.7 357.062  40
   7   5  -4 27964.0 349.780  36
  -7  -5   4 29730.0 358.917  35
  -7  -5   4 25093.5 278.144   2
  -7   5   4 26109.9 280.182   2
  -7  -5   3 65154.7 496.790  41
  -7  -5   3 62663.6 427.291   2
  -7   5   3 64304.6 427.280   2
   7   5  -3 66375.9 532.570  36
  -7  -5   3 64248.5 538.453  35
   7   5  -3 65654.6 536.140  40
  -7   5   2 3779.36 101.625  39
   7  -5  -2 3689.31 104.039  38
  -7   5   2 3318.49 53.7164  12
  -7  -5   2 4007.15 126.118  41
   7   5  -2 3769.66 127.147  36
  -7  -5   2 3169.05 85.5550   2
  -7   5   2 3152.08 86.1404   2
  -7   5   1 1427.37 71.7364  39
   7  -5  -1 1278.12 74.0819  38
  -7  -5   1 1994.19 70.6432   2
  -7   5   1 1681.49 65.7336   2
  -7  -5   1 1706.21 96.8699  41
  -7  -5   1 1338.69 87.6082  35
   7   5  -1 1237.14 79.3984  36
   7   5  -1 1373.68 86.4896   6
   7   5   0 1254.99 87.8188   6
   7  -5   0 1414.51 83.8688  38
  -7   5   0 1387.00 76.2024  39
   7   5   0 1214.89 38.7361  13
  -7  -5   0 1364.96 92.3392  41
  -7   5   0 1397.37 58.8975  37
   7   5   0 1372.36 89.1793  36
  -7  -5   0 1348.64 90.8004  35
  -7   5   0 1305.97 62.9165   2
  -7  -5   0 1111.12 57.1098   2
   7   5   1 84483.1 372.508  10
   7   5   1 82357.6 347.717  13
   7  -5   1 85777.7 661.296  38
  -7   5  -1 82219.9 610.655  39
   7   5   1 81941.4 632.654  36
  -7   5  -1 83265.5 517.940  37
  -7  -5  -1 82739.4 635.133  35
   7   5   1 85201.7 666.260   6
   7   5   2 99446.6 790.539   6
   7   5   2 97511.6 423.414  10
   7  -5   2 96241.2 763.792  38
  -7   5  -2 98611.8 731.717  39
  -7  -5  -2 98806.0 784.221  41
   7   5   2 94831.9 638.566   1
  -7   5  -2 95034.5 622.777  37
   7   5   2 93122.7 719.826  36
   7   5   3 32706.5 205.777   3
   7   5   3 33345.6 234.308  10
   7   5   3 32597.9 444.942   7
  -7  -5  -3 32712.5 212.293  17
   7  -5   3 34120.3 242.681  43
  -7  -5  -3 33781.2 473.618  41
  -7   5  -3 31499.5 377.667  37
   7   5   3 33729.9 392.452   1
   7   5   4 23021.8 177.214   3
   7  -5   4 22928.0 176.454   3
   7   5   4 22433.4 191.870  10
   7   5   4 22062.7 380.187   7
   7  -5   4 23376.5 209.443  43
  -7  -5  -4 21732.1 394.378  41
  -7   5  -4 21130.9 331.460  37
  -7  -5  -4 22979.9 180.578  17
   7  -5   4 22425.3 400.777  38
  -7   5  -4 21847.5 377.485  39
   7   5   5 167.304 39.3659  32
   7   5   5 209.631 49.1684  15
   7  -5   5 165.951 40.1952  43
  -7  -5  -5 225.809 35.0762  17
   7  -5   5 182.482 29.9273   3
   7   5   5 229.899 32.6769   3
  -7  -5  -6 34716.8 202.203  17
   7   5   6 35730.0 236.664  15
   7   5   7 772.545 41.7663  15
  -7   5  -7 679.016 33.9664  17
   7  -5   7 705.967 35.0982  31
   7   5   8 111.531 16.4421  15
  -7  -7  10 130.044 25.3774  30
  -7   7  10 96.1433 27.4581  15
   7   7 -10 103.518 26.1984  19
  -7   7   9 32616.6 224.639  24
  -7  -7   9 32716.5 219.145  30
   7   7  -9 32510.3 221.285  19
  -7  -7   8 24434.2 205.816  30
  -7  -7   8 24314.9 196.737  42
   7   7  -8 24680.7 218.269  19
  -7   7   8 24609.6 198.697  32
  -7   7   7 15615.2 173.157  24
   7   7  -7 15770.7 177.632  18
  -7   7   7 15425.4 157.606  21
   7   7  -7 15497.5 185.031  19
  -7  -7   7 15447.7 174.253  20
  -7  -7   7 15647.2 168.009  42
  -7   7   7 15759.6 167.732  33
  -7   7   7 16131.4 166.907  32
  -7   7   6 1293.48 64.3822  33
  -7   7   6 1272.87 59.6304  32
  -7   7   6 1099.15 53.9216  34
  -7   7   6 1305.47 57.3543  22
  -7  -7   6 1239.95 64.1777  20
  -7   7   6 1323.87 58.8352  21
  -7   7   6 1217.48 109.726   8
  -7   7   6 1282.20 61.9333  24
   7   7  -6 1131.89 98.5745  36
  -7  -7   6 979.494 91.9835  35
  -7   7   6 1381.71 64.6037  15
   7   7  -6 1217.97 68.7630  18
   7   7  -6 1208.90 104.261  40
   7   7  -5 304902. 1538.05  40
   7   7  -5 293526. 1457.59  36
  -7  -7   5 299130. 1499.79  35
  -7   7   5 309350. 997.706  34
  -7   7   5 306605. 1015.60  33
  -7   7   5 310254. 985.414  11
  -7   7   5 310944. 1014.49  24
  -7   7   5 311815. 1588.60   8
  -7  -7   5 306284. 1022.17  20
  -7   7   5 313349. 1017.23  21
  -7   7   5 306602. 987.374  22
   7   7  -5 306633. 1044.15  18
  -7   7   5 312554. 1006.78  15
   7   7  -4 4041.11 153.288  36
  -7  -7   4 4061.05 162.760  35
  -7   7   4 4678.55 92.3442  33
  -7   7   4 4110.46 84.7776  34
  -7   7   4 4177.08 76.5877  11
  -7   7   4 4560.16 173.570   8
  -7   7   4 4295.92 87.1865  21
  -7   7   4 4444.01 86.5435  15
  -7  -7   4 4166.56 146.411  41
   7   7  -4 4387.59 170.577  40
   7   7  -3 30882.2 386.403  36
  -7  -7   3 30354.4 416.397  35
  -7  -7   3 31237.6 398.057  41
  -7   7   3 30604.3 199.816  12
  -7   7   3 30284.5 196.663  11
   7  -7  -2 192.441 52.9506  35
   7   7  -2 119.836 51.6359  36
  -7  -7   2 245.277 64.2513  35
  -7   7   2 100.572 27.3025  12
  -7   7   2 98.4952 27.5250  11
  -7  -7   2 142.880 55.9544  41
  -7  -7   1 11864.0 256.130  35
   7  -7  -1 12405.2 256.107  35
   7   7  -1 12042.3 236.966  36
   7  -7  -1 11499.7 218.640  38
  -7   7   1 11409.5 225.845  39
   7   7  -1 11762.2 116.018  13
  -7   7   1 12400.5 118.730  11
  -7   7   1 11830.2 122.068  12
  -7  -7   1 11609.5 257.489  41
   7  -7   0 18243.0 328.558  35
  -7  -7   0 18154.8 314.164  35
   7   7   0 17985.7 290.132  36
   7  -7   0 17768.4 294.294  38
  -7   7   0 17222.7 288.781  39
   7   7   0 17805.3 149.462  13
  -7  -7   0 17629.6 323.120  41
   7  -7   1 91857.9 732.812  38
  -7   7  -1 89136.9 704.602  39
   7   7   1 85964.9 676.194  36
   7  -7   1 93485.2 789.171  35
  -7  -7  -1 87242.1 709.212  35
  -7   7  -1 93146.8 410.870  16
   7   7   1 90214.1 404.208  10
   7   7   1 89985.7 399.388  13
  -7   7  -1 89827.5 396.860  12
   7   7   2 1382.26 51.2605  10
  -7  -7  -2 1219.51 109.478  41
   7  -7   2 1425.95 55.7999  43
   7  -7   2 1424.37 54.3536  42
   7   7   2 1493.79 118.710   6
   7  -7   2 1582.12 112.837  38
  -7   7  -2 1687.62 111.021  39
   7  -7   3 82117.7 420.589  43
   7   7   3 81349.7 374.210  15
  -7   7  -4 3884.63 76.5958  12
   7   7   4 3731.96 78.8912  15
  -7   7  -5 3751.71 69.6650  12
   7  -7   5 3893.76 83.9994  43
   7   7   5 3672.14 75.0450  15
   7  -7   6 9148.00 108.523  43
   7   7   6 8927.15 104.998  33
   7   7   6 8868.19 95.8236  15
   7   7   7 799.440 27.3220  15
   7  -7   7 837.801 28.6748  31
  -7  -9   9 14204.1 109.051  30
   7   9  -9 14074.6 117.622  19
  -7   9   8 298.198 40.1716  15
  -7  -9   8 294.759 35.4737  42
   7   9  -8 255.279 43.1920  19
  -7   9   8 251.730 37.9212  33
  -7  -9   8 297.565 34.5922  30
  -7   9   7 1619.76 63.3079  15
  -7  -9   7 1591.50 62.8943  42
  -7   9   7 1498.77 57.3947  21
  -7   9   7 1540.92 64.4044  33
  -7  -9   7 1493.24 59.4851  30
  -7   9   6 7803.05 121.004  21
   7   9  -6 7479.82 128.096  18
  -7  -9   6 7671.60 122.353  42
  -7   9   6 7676.90 124.287  33
  -7   9   6 7399.59 114.764  34
  -7   9   6 7757.59 115.654  15
   7   9  -5 420.334 46.8102  29
  -7  -9   5 429.643 50.9870  20
  -7   9   5 436.185 50.4731  21
  -7   9   5 392.195 36.0325  16
  -7   9   5 505.366 50.8886  15
  -7   9   5 476.015 54.1619  34
  -7   9   5 423.877 43.9517  11
   7   9  -4 37117.9 267.296  29
  -7   9   4 36307.8 248.601  16
   7   9  -4 36690.1 270.171  18
  -7  -9   4 36458.4 262.476  20
  -7   9   4 36110.3 265.441  21
   7   9  -4 35508.6 217.836  11
  -7   9   4 35857.3 243.185  11
  -7   9   4 36410.7 267.373  33
  -7   9   4 36866.4 269.258  34
  -7   9   3 25326.3 220.486  33
  -7   9   3 24457.5 218.537  34
  -7   9   3 25031.4 216.989  29
   7   9  -3 25396.2 215.584  18
  -7   9   3 25465.6 211.929  16
   7   9  -3 24941.4 398.162   6
  -7   9   3 24939.7 213.068  21
  -7  -9   3 24908.6 211.493  20
  -7   9   3 25459.9 195.767  11
   7   9  -3 24847.0 176.055  11
  -7  -9   3 24474.1 392.533  41
  -7  -9   2 24668.3 403.635  41
  -7   9   2 25451.3 213.341  21
  -7   9   2 25326.3 219.503  33
  -7   9   2 24663.6 216.648  29
   7   9  -2 24269.4 202.839  18
  -7   9   2 25678.6 216.339  16
  -7  -9   2 23410.9 392.631  35
   7   9  -2 25023.4 401.638   6
  -7   9   2 24561.5 204.443  12
   7   9  -2 25233.4 195.156  13
  -7   9   2 25435.7 195.153  11
  -7   9   1 9950.23 127.351  12
   7   9  -1 10095.1 122.298  13
  -7   9   1 10520.0 123.829  11
  -7   9   1 10229.4 138.954  29
   7   9  -1 9531.87 123.127  18
  -7   9   1 10188.7 135.879  16
  -7   9   1 10336.7 131.111  21
  -7  -9   1 10103.9 261.208  35
   7  -9  -1 10066.4 254.197  35
   7   9  -1 10244.3 263.318   6
  -7  -9   1 10118.0 262.484  41
  -7   9   0 50001.1 308.824  29
  -7   9   0 48771.3 305.850  16
   7  -9   0 51449.4 598.745  35
  -7  -9   0 46436.1 547.760  35
   7   9   0 43936.8 264.146  10
  -7   9   0 49980.8 277.741  11
   7   9   0 49680.5 287.058  13
  -7  -9   0 47620.4 573.535  41
   7   9   0 50593.7 582.075   6
   7   9   1 123.100 39.2439  29
  -7   9  -1 101.868 36.0642  16
  -7   9  -1 68.3108 34.6804  12
   7   9   1 60.4621 38.2190  13
   7  -9   2 5821.64 100.286  43
  -7   9  -2 5631.30 92.7098  16
  -7   9  -2 5881.67 96.8756  12
   7   9   2 5748.65 95.1148  33
  -7   9  -3 35.4498 32.1048  12
   7  -9   3 32.1124 33.9563  43
   7   9   3 73.3005 40.0543  33
  -7   9  -4 19668.7 156.453  12
   7   9   4 19516.3 162.676  33
   7  -9   4 19464.6 166.999  43
   7   9   5 10991.0 104.308  21
   7   9   5 11910.7 111.608  33
   7  -9   5 12226.3 116.155  43
  -7   9  -5 11210.1 97.9504  12
   7   9   6 5371.30 58.2747  34
   7  -9   6 5442.37 62.2542  31
   7   9   6 5797.53 61.4001  33
   7  -9   6 5729.11 62.0805  43
  -7 -11   8 2003.18 33.9312  42
  -7 -11   8 2226.68 34.5222  30
  -7  11   7 7026.69 78.5312  21
   7  11  -7 7032.56 85.6123  19
  -7 -11   7 7177.06 83.6623  42
  -7  11   7 7078.12 85.4706  33
   7  11  -6 17126.6 150.490  19
  -7  11   6 17196.7 148.420  21
  -7 -11   5 1805.27 62.8267  20
   7  11  -5 1729.30 59.8337  19
   7  11  -5 1732.95 65.5808  18
   7  11  -5 1858.32 58.2893  29
  -7  11   5 1799.30 66.2629  33
  -7 -11   5 1863.08 62.2541  42
  -7  11   4 12106.4 144.662  33
   7  11  -4 12976.8 146.500  29
  -7  11   4 12431.5 128.369  16
  -7  11   4 12814.5 133.619  11
   7  11  -4 12900.3 130.688  13
  -7  11   4 12986.5 147.225  21
  -7 -11   4 12836.5 142.769  20
   7  11  -4 12225.5 136.232  19
   7  11  -4 12552.5 141.298  18
   7  11  -3 26395.8 217.393  29
   7  11  -3 25702.8 199.100  18
  -7  11   3 25817.0 202.994  16
   7  11  -3 26356.7 192.798  13
  -7  11   3 25858.2 191.270  11
  -7 -11   3 26383.8 206.452  20
  -7  11   3 26084.0 209.886  21
  -7  11   2 17981.8 174.195  16
  -7  11   2 17371.9 154.212  11
   7  11  -2 17853.3 159.407  13
  -7  11   2 17919.1 168.417  21
  -7 -11   2 17903.8 165.714  20
   7  11  -1 76534.4 392.630  29
  -7  11   1 75383.9 386.576  16
   7  11  -1 76872.8 366.413  13
  -7  11   1 76862.3 355.622  11
  -7 -11   1 75326.1 364.840  20
   7  11   0 10126.1 118.097  34
   7  11   0 10238.6 128.692  29
  -7  11   0 10538.8 130.205  16
   7  11   0 10541.1 124.805  13
  -7  11   0 10824.8 117.946  11
  -7 -11   0 10311.3 119.059  20
  -7  11  -1 3715.29 76.0370  16
   7  11   1 3776.11 78.6299  34
  -7  11  -1 3804.43 77.4425  12
  -7  11  -1 3730.98 69.1268  11
   7  11   1 3697.58 73.3768  29
  -7  11  -2 20773.0 165.584  12
  -7  11  -2 19130.9 142.510  11
   7  11   2 20319.2 164.790  34
  -7  11  -2 19653.0 148.394  16
   7  11   3 25.6156 32.5178  21
  -7  11  -3 35.2439 24.1621  12
   7 -11   3 99.2032 24.0837  43
   7  11   3 40.3379 33.1243  34
   7  11   3 45.7034 24.6391  33
   7 -11   4 5564.07 59.0328  43
   7  11   4 6534.84 72.1875  21
   7  11   4 6597.25 74.7302  34
   7  11   4 5698.63 57.3412  33
  -7  13   5 1192.96 32.1003  21
  -7 -13   5 1158.66 32.3989  42
  -7 -13   4 33639.5 177.163  42
   7  13  -4 33466.8 174.037  29
   7  13  -3 4655.09 70.4747  29
  -7 -13   3 4630.66 62.1828  20
  -7 -13   3 4506.58 66.1010  42
  -7  13   3 4708.21 62.5064  16
   7  13  -3 4773.52 62.5215  13
  -7  13   2 6444.76 78.5194  16
   7  13  -2 6630.82 76.3746  13
   7  13  -1 6701.61 77.8303  13
  -7 -13   1 6204.20 67.6600  20
  -7  13   1 6545.77 79.1927  16
   7  13  -1 6301.47 79.5506  29
  -7  13   0 10383.4 94.4136  16
   7  13   0 9792.91 86.8448  29
  -7  13  -1 4393.61 54.6045  16
   7  13   1 4291.72 53.8612  21
   7  13   2 29044.8 134.631  21
  -8   0  12 30099.5 142.307  24
  -8   0  11-8.98374 24.7828  22
  -8   0  11 8.95154 29.5587  24
  -8   0  11-26.6306 32.3817  14
  -8   0  10 2227.55 66.7115  24
  -8   0  10 2122.97 74.0564   4
  -8   0  10 2281.84 64.5690  22
  -8   0  10 2311.07 68.2417  30
  -8   0  10 2209.94 65.8127  14
  -8   0   9 12.7450 41.2777  23
  -8   0   9 157.099 39.4864  24
  -8   0   9 135.700 51.7237   4
  -8   0   9 11.8212 35.7222  22
  -8   0   9 153.585 38.8759  30
  -8   0   9 15.6562 36.0240  14
  -8   0   8 2440.65 75.2099   4
  -8   0   8 2306.60 71.8452  23
  -8   0   8 2298.11 64.5505  30
   8   0  -8 2276.18 124.941  36
  -8   0   8 2289.91 138.015   1
  -8   0   8 2298.04 67.6845  22
   8   0  -7 54.7772 41.7106  40
  -8   0   7 30.6218 34.2526   4
  -8   0   7 30.5889 56.2157   1
  -8   0   6 253855. 805.143   4
   8   0  -6 252425. 1058.92  40
  -8   0   6 255492. 1225.45   1
  -8   0   6 257102. 1252.98   2
  -8   0   5 34.8507 27.5577   4
   8   0  -5 78.4938 30.3756  40
  -8   0   5 41.2261 45.1699   2
  -8   0   5 30.6695 50.9246   1
   8   0  -5 14.9441 40.3607  36
   8   0  -4 68608.8 378.655  40
   8   0  -4 69382.8 462.629  36
  -8   0   4 70806.5 502.831   1
  -8   0   4 70618.0 507.969   2
   8   0  -3 58.4155 25.1245  40
   8   0  -3 11.1242 34.6968  36
  -8   0   3 46.3541 42.4605   2
  -8   0   3 14.4032 14.0693  41
  -8   0   2 1169.95 49.6182  41
   8   0  -2 1145.48 67.4323  36
  -8   0   1 13.2994 34.7529  41
  -8   0   1 12.7570 19.9802  37
   8   0  -1 100.361 43.1808  36
   8   0  -1 7.23487 24.9667   6
  -8   0   0 120334. 649.242  41
   8   0   0 119985. 594.984   9
  -8   0   0 113670. 553.289  37
   8   0   0 115496. 655.267  36
   8   0   0 119476. 576.416   6
   8   0   1 13.1605 25.0632  10
   8   0   1 45.4455 36.5801   9
   8   0   1 55.7594 47.9927  38
  -8   0  -1 57.4275 37.2500  37
   8   0   1 180.337 55.1964  36
  -8   0  -1 59.2636 46.2207  41
  -8   0  -2 435950. 1650.87  37
   8   0   2 431827. 1725.32  38
   8   0   2 438898. 1760.36   7
   8   0   2 430202. 1278.75  10
   8   0   2 432709. 1665.44   9
   8   0   3 4.19130 48.5844   7
   8   0   3 30.2728 47.4732   9
   8   0   3 1.25289 46.3613  38
  -8   0  -3 26.7484 45.1287  37
  -8   0  -3 22.6057 54.8405  41
   8   0   4 63262.1 355.315   3
   8   0   4 60120.0 592.488  38
  -8   0  -4 62634.7 620.529  37
   8   0   4 63489.9 633.016   9
   8   0   4 65220.2 680.072   7
  -8   0  -4 60777.4 599.813  40
  -8   0  -4 64466.1 653.795  41
   8   0   4 64741.9 663.420   1
   8   0   4 63325.8 339.418  31
   8   0   5 101.276 42.9545   3
   8   0   5 61.8008 34.8399  31
  -8   0  -6 3162.93 77.4172  17
   8   0   6 3072.99 79.7036   3
   8   0   7 3.97432 30.0579   3
  -8   0  -7 48.7713 30.9583  17
   8   0   7 31.4117 34.2681  15
  -8   0  -8 14715.1 98.4351  17
  -8   2  12 73.8284 15.9008  24
  -8  -2  11 32367.4 191.738  14
  -8   2  11 32570.3 206.413   4
  -8  -2  11 32525.4 192.932  24
  -8   2  11 32943.4 201.507  24
  -8   2  10 10569.5 129.696  22
  -8  -2  10 10146.6 114.420  22
  -8   2  10 10346.1 129.872  14
  -8  -2  10 10512.7 124.727  14
  -8  -2  10 10858.3 127.317  24
  -8   2  10 10582.9 130.315  24
  -8  -2  10 10677.7 134.511   4
  -8   2  10 10785.0 137.563   4
  -8   2   9 19758.6 185.253  24
  -8  -2   9 19634.6 186.177  23
  -8   2   9 20278.7 200.357  23
  -8   2   9 20198.3 190.563  22
  -8  -2   9 19488.7 173.731  22
  -8   2   9 19996.7 194.403   4
  -8  -2   9 19879.6 191.253   4
  -8   2   9 19476.4 171.442  32
  -8  -2   9 19852.9 182.762  30
  -8   2   9 19987.1 183.953  30
  -8  -2   8 6273.97 207.953   1
  -8   2   8 6425.29 214.465   1
   8   2  -8 6534.04 193.186  40
  -8   2   8 6895.31 110.171  22
  -8  -2   8 6883.21 105.703  22
  -8   2   8 6733.96 100.319  15
   8   2  -8 6272.90 207.560  36
  -8   2   8 6844.24 104.855  30
  -8  -2   8 6688.75 104.903  30
  -8   2   8 7167.40 124.583  27
  -8  -2   8 6927.97 109.224  23
  -8  -2   8 6886.63 113.451   4
  -8   2   8 7041.38 115.626   4
  -8   2   8 6903.55 105.812  14
  -8  -2   7 18820.7 327.115   1
  -8   2   7 19045.2 330.027   1
   8   2  -7 19255.2 322.769  36
  -8   2   7 18861.4 161.564  14
  -8   2   7 19980.9 186.672  27
  -8   2   7 19969.7 177.059  23
  -8   2   7 19763.2 167.275  24
  -8   2   7 19747.0 172.259  22
  -8   2   7 18808.0 300.788   8
   8   2  -7 19175.2 299.755  40
  -8  -2   7 19571.7 169.907   4
  -8   2   7 19786.8 174.855   4
   8   2  -6 67906.8 524.913  40
   8  -2  -6 70070.5 509.557  36
   8   2  -6 69497.1 581.084  36
  -8   2   6 69290.1 562.612   8
  -8   2   6 69685.5 584.753   1
  -8  -2   6 68787.0 322.402   4
  -8   2   6 68999.2 324.824   4
  -8  -2   5 95918.8 378.795   4
  -8   2   5 96044.4 383.369   4
  -8   2   5 100928. 643.066   8
  -8  -2   5 98713.2 680.148   2
  -8   2   5 98945.7 658.037   2
  -8  -2   5 97719.7 643.266   1
  -8   2   5 98722.5 653.899   1
   8   2  -5 97789.9 588.964  40
   8   2  -5 98073.8 647.954  36
   8  -2  -5 95433.0 551.908  36
  -8  -2   5 98684.9 550.535  35
  -8   2   4 31358.2 335.571   1
  -8  -2   4 31867.1 340.285   2
  -8   2   4 30827.4 328.991   2
  -8  -2   4 32021.1 331.387   1
   8   2  -4 30832.4 294.320  40
  -8  -2   4 31239.1 297.419  35
   8   2  -4 30778.4 328.612  36
  -8  -2   3 221177. 805.063  41
  -8  -2   3 219622. 979.722   2
  -8   2   3 225607. 955.618   2
   8   2  -3 223197. 914.228  40
   8   2  -3 228454. 985.915  36
   8  -2  -3 227552. 848.761  36
  -8  -2   2 512.246 44.2278  41
   8   2  -2 557.534 59.4399  36
   8  -2  -2 585.285 42.3043  36
  -8  -2   2 590.393 57.1033  35
  -8  -2   2 1112.56 67.1039   2
  -8   2   2 956.110 59.5688   2
  -8   2   2 562.482 35.5595  39
   8   2  -1 103495. 627.946  36
   8  -2  -1 101332. 508.950  36
  -8  -2   1 101785. 567.060  41
   8   2  -1 103518. 576.079   6
  -8  -2   0 5680.04 144.202  41
  -8   2   0 5347.96 83.7147  40
  -8   2   0 5878.74 138.478  41
   8   2   0 5915.90 143.482   9
   8  -2   0 5795.66 123.306  36
   8   2   0 5705.11 150.738  36
  -8   2   0 5534.06 97.3268  37
   8  -2   0 5807.20 152.636  38
   8   2   0 5529.61 136.280   6
  -8   2  -1 4813.70 103.362  40
  -8  -2  -1 4819.01 146.800  41
  -8   2  -1 4996.77 143.220  41
   8  -2   1 5280.18 138.411   7
   8  -2   1 5513.05 78.4787  10
   8   2   1 5064.13 143.006   9
   8  -2   1 5276.83 134.426   9
   8   2   1 4850.65 151.340  36
   8   2   1 5122.90 144.435   6
  -8   2  -1 4794.48 113.269  37
   8   2   2 9413.65 118.792  10
   8  -2   2 9932.18 116.242  10
   8  -2   2 9778.59 206.692   7
   8   2   2 9988.60 218.098   9
   8  -2   2 10216.2 207.209   9
  -8   2  -2 9870.58 176.623  40
   8  -2   2 10145.9 224.383  38
  -8  -2  -2 9663.20 218.126  37
  -8   2  -2 10085.0 190.189  37
   8   2   2 9812.65 204.592  38
   8  -2   3 104386. 807.241  38
  -8  -2  -3 104557. 808.900  37
  -8   2  -3 103215. 719.520  37
  -8  -2  -3 108331. 850.114  41
  -8   2  -3 103861. 687.806  40
   8   2   3 102710. 477.784  10
   8  -2   3 104694. 461.506  10
   8   2   3 106161. 805.730   9
   8  -2   3 104927. 785.675   7
   8  -2   3 106252. 763.535   9
   8  -2   3 106220. 461.649   3
   8   2   3 104923. 449.900   3
   8  -2   3 106321. 803.270   1
  -8  -2  -4 67817.7 356.168  17
   8   2   4 67816.3 658.609   1
   8  -2   4 68097.0 674.823   1
  -8  -2  -4 64613.0 668.103  37
   8  -2   4 64046.8 655.317  38
  -8   2  -4 64587.9 659.663  39
  -8   2  -4 63608.6 599.693  37
   8  -2   4 66128.1 660.606   7
   8   2   4 67365.0 381.535  10
   8   2   4 66308.6 673.884   9
   8  -2   4 66482.6 647.411   9
  -8  -2  -4 64190.0 677.687  41
  -8   2  -4 63791.1 574.311  40
   8  -2   4 65997.0 365.188  43
   8   2   4 67326.9 356.684  31
   8  -2   4 67078.3 365.510   3
   8   2   4 66767.9 355.824   3
  -8  -2  -5 33090.6 240.337  17
   8  -2   5 32548.7 240.167  31
   8   2   5 32903.2 240.404  31
   8  -2   5 33026.9 251.297   3
   8   2   5 32135.5 242.560   3
   8  -2   6 2110.80 66.7523   3
   8   2   6 2053.90 64.9275   3
   8   2   6 2053.09 57.8140  32
   8   2   6 1897.62 59.5050  31
   8  -2   6 1999.89 62.2604  31
  -8  -2  -6 2030.58 62.6643  17
   8  -2   7 14324.3 135.792   3
   8   2   7 14311.9 131.093   3
   8   2   7 14087.6 130.810  15
  -8  -2  -7 14212.6 122.785  17
  -8   2  -7 13976.7 128.523  17
   8   2   8 20752.2 113.811  15
  -8  -2  -8 20955.7 105.524  17
  -8  -4  11 8953.76 92.9302  30
  -8  -4  11 9009.41 89.1671  24
  -8   4  10 59473.1 317.631  24
  -8  -4  10 59632.7 297.975  14
  -8  -4  10 56780.4 294.046   4
  -8   4  10 57345.5 293.889   4
  -8   4  10 57688.2 286.113  15
  -8   4  10 60234.1 320.370  22
  -8   4   9 45321.5 271.263  32
  -8   4   9 45938.8 284.579  14
  -8  -4   9 43980.8 266.363  23
  -8  -4   9 43871.8 269.469   4
  -8   4   9 46575.4 276.431   4
  -8   4   9 46622.6 298.138  22
  -8  -4   9 43863.9 254.704  22
   8   4  -9 43058.2 264.875  19
  -8   4   9 45056.1 276.572  15
  -8   4   8 88476.3 434.313  22
   8   4  -8 86090.1 418.012  19
  -8  -4   8 76400.5 695.480   1
  -8   4   8 81235.6 716.789   1
   8   4  -8 80689.9 713.667  40
  -8   4   8 87916.9 421.530  15
  -8   4   8 86810.8 407.931  32
  -8  -4   8 87184.5 425.024  30
  -8   4   8 87460.5 426.442  24
  -8  -4   8 87623.1 410.637  23
  -8  -4   8 89533.7 414.012   4
  -8   4   8 88980.3 413.121   4
  -8   4   8 88872.7 417.559  14
   8   4  -7 15033.1 285.272  40
   8   4  -7 15394.4 150.891  18
  -8   4   7 15701.3 159.600  15
  -8   4   7 15968.0 151.561  14
  -8  -4   7 15896.6 159.398  30
  -8   4   7 16587.5 175.810  27
  -8  -4   7 16220.8 159.037  28
  -8   4   7 16494.6 163.898  23
  -8   4   7 15799.6 157.851  24
  -8  -4   7 16426.0 159.012  23
  -8   4   7 16008.1 161.927  22
  -8  -4   7 15809.5 151.712  20
  -8   4   7 16248.6 320.296   8
  -8  -4   7 15095.8 286.647   1
  -8   4   7 15038.7 287.879   1
  -8  -4   7 16016.4 152.709   4
  -8   4   7 16386.2 154.122   4
   8   4  -6 40.6260 49.1387  40
  -8   4   6 91.1724 58.7069   8
  -8  -4   6 303.167 59.7485   1
  -8   4   6 105.077 53.3953   1
  -8  -4   6 323.817 35.2090   4
  -8   4   6 120.876 32.5702   4
  -8  -4   5 29230.3 349.394   2
  -8   4   5 30106.1 346.689   2
  -8  -4   5 31251.2 357.860   1
  -8   4   5 32484.0 400.553   8
   8   4  -5 31104.0 367.230  40
  -8  -4   5 30649.9 348.141  35
  -8  -4   5 31134.7 189.992   4
  -8   4   5 30813.6 190.475   4
   8   4  -4 11081.1 210.179  40
  -8  -4   4 10526.3 198.548   2
  -8   4   4 10942.0 195.773   2
  -8  -4   4 10969.5 205.915  35
  -8  -4   4 10812.8 171.428  41
   8   4  -3 2290.64 101.189  40
   8  -4  -3 1842.66 77.1703  38
  -8  -4   3 1655.83 77.5643   2
  -8   4   3 1369.96 71.6694   2
  -8  -4   3 2635.37 108.427  35
  -8  -4   3 1937.78 82.6620  41
  -8   4   2 584398. 1806.70  39
   8  -4  -2 600085. 1976.93  38
  -8  -4   2 599715. 1909.43   2
  -8   4   2 613988. 1918.14   2
   8   4  -2 582214. 2045.67  36
  -8  -4   2 595827. 1981.48  41
  -8  -4   1 69592.9 535.128  41
  -8  -4   1 71694.7 471.470   2
  -8   4   1 72566.3 476.521   2
  -8   4   1 68916.3 461.378  39
   8  -4  -1 71416.9 526.387  38
   8   4  -1 69505.8 527.611   6
  -8  -4   1 72589.4 560.113  35
   8   4  -1 69514.9 539.624  36
   8   4   0 142.563 30.6083  10
   8  -4   0 103.361 48.1244  38
  -8   4   0 236.609 45.2975  39
   8   4   0 61.4288 52.6162  36
  -8  -4   0 61.0336 49.0509  41
   8  -4   1 11846.4 244.369  38
  -8   4  -1 11492.4 221.029  39
   8   4   1 12077.2 246.645  36
  -8   4  -1 11181.5 173.658  37
   8   4   1 12262.6 251.861   6
   8   4   1 11435.7 129.292  10
  -8   4  -2 18734.6 310.250  39
  -8   4  -2 17872.9 252.742  37
   8   4   2 18511.2 173.413  10
   8  -4   2 18045.6 268.748   7
   8   4   2 17937.8 325.069   9
   8   4   2 18645.4 332.096   6
  -8  -4  -2 18693.0 338.609  41
   8  -4   3 77.2479 34.7542  43
  -8  -4  -3 71.9225 64.2483  41
   8   4   3 147.722 39.9438  10
   8   4   3 368.845 73.2794   7
   8   4   3 166.739 64.7091   9
   8   4   3 181.556 36.4991  31
   8  -4   3 350.028 33.5687   3
   8   4   3 413.777 36.5150   3
   8  -4   3 133.643 59.1455  38
  -8  -4  -3 61.5459 60.0379  37
  -8   4  -3 91.8657 45.8397  37
  -8  -4  -3 174.791 33.6542  17
   8   4   3 404.629 64.9075   1
   8  -4   3 381.648 62.0088   1
   8   4   4 58487.7 582.925   1
   8  -4   4 57498.6 578.756   1
   8  -4   4 58257.1 317.034   3
   8   4   4 57782.1 313.227   3
  -8   4  -4 54382.8 540.627  37
   8   4   4 55246.4 332.240  10
   8   4   4 54256.5 640.594   9
   8   4   4 56861.1 641.649   7
   8  -4   4 57592.8 605.465   9
   8  -4   4 54727.2 629.778  38
  -8   4  -4 56461.2 617.290  39
  -8  -4  -4 56305.6 654.550  37
  -8  -4  -4 57614.4 315.728  17
   8  -4   4 57093.2 339.821  43
  -8  -4  -4 58324.5 664.302  41
   8  -4   5 6609.34 101.444   3
   8   4   5 6687.06 101.441   3
   8  -4   5 6773.59 114.586  43
  -8  -4  -6 15113.1 134.600  17
   8   4   6 15079.7 150.942  15
   8  -4   6 14736.2 146.003  31
   8  -4   6 15110.2 140.031   3
   8   4   6 14894.2 136.901   3
  -8  -4  -7 416.141 24.1652  17
   8   4   7 484.791 36.2097  15
  -8   4  -7 455.259 31.0409  17
   8  -4   7 470.130 30.0383  31
  -8  -6  11 5548.28 58.5798  30
  -8  -6  11 5144.21 50.2890  24
  -8  -6  10 3402.52 65.7145  30
  -8  -6  10 3177.97 54.9489  14
  -8   6  10 3304.17 64.6924  15
  -8   6  10 3308.61 69.7191  24
  -8   6   9 184.451 44.7005  15
   8   6  -9 184.912 40.8813  19
  -8   6   9 150.500 37.1984  32
  -8   6   8 1354.93 62.6494  24
  -8   6   8 1398.31 66.7590  15
   8   6  -8 1326.35 62.3571  18
   8   6  -8 1324.85 64.7349  19
  -8   6   8 1452.53 61.5207  22
  -8  -6   8 1367.59 54.4658  42
  -8   6   8 1393.27 58.2473  33
  -8   6   8 1365.56 57.9296  32
  -8   6   7 84555.0 412.912  33
  -8   6   7 83491.6 400.497  32
  -8  -6   7 85538.6 411.522  42
  -8   6   7 85278.9 424.955  24
   8   6  -7 77935.2 725.677  36
   8   6  -7 78882.0 731.055  40
  -8   6   7 87832.9 430.842  15
   8   6  -7 83788.7 424.894  18
  -8  -6   7 86513.8 424.318  20
  -8   6   7 82990.5 392.266  21
  -8   6   7 85370.6 420.390  22
  -8  -6   6 2685.10 125.335  35
   8   6  -6 2849.86 140.846  36
  -8   6   6 3161.87 80.6927  33
  -8   6   6 3140.34 74.4732  32
  -8  -6   6 2865.66 73.9964  26
  -8   6   6 2863.50 76.7203  27
  -8   6   6 3033.02 76.9853  24
   8   6  -6 2836.29 142.203  40
   8   6  -6 2771.37 84.5728  18
  -8   6   6 2982.22 74.0094  22
  -8  -6   6 2914.68 77.2658  20
  -8   6   6 2915.42 74.0877  21
   8   6  -5 113705. 831.463  36
  -8  -6   5 115275. 819.369  35
  -8   6   5 118418. 499.120  33
  -8   6   5 118948. 463.758  11
  -8   6   5 121049. 890.856   8
  -8  -6   5 114663. 497.506  20
  -8   6   5 119340. 496.085  21
   8   6  -5 117265. 516.034  18
  -8   6   5 119074. 496.998  15
   8   6  -5 115757. 857.713  40
  -8  -6   4 1465.33 88.7243  41
   8   6  -4 1498.95 104.679  40
  -8   6   4 1607.46 47.0444  11
   8   6  -4 1498.94 103.981  36
  -8  -6   4 1525.10 101.592  35
  -8  -6   3 116.709 48.3565  41
  -8  -6   3 102.752 55.8444  35
   8   6  -3 156.032 54.3381  36
  -8   6   3 146.345 25.7592  11
  -8   6   3 138.247 24.3882  12
  -8   6   2 8974.73 92.6341  11
  -8   6   2 8836.26 97.7713  12
   8   6  -2 8886.58 208.961   6
   8  -6  -2 9710.48 186.155  38
  -8   6   2 8895.26 173.668  39
  -8  -6   2 9145.01 223.144  35
   8   6  -2 9356.42 209.898  36
  -8  -6   2 9615.32 216.673  41
  -8   6   1 23798.0 164.985  12
   8   6  -1 23567.5 343.687   6
   8  -6  -1 24726.9 323.450  38
  -8   6   1 24207.1 305.492  39
  -8  -6   1 24448.9 362.726  35
   8   6  -1 24933.3 349.072  36
  -8  -6   1 24649.4 352.225  41
   8   6   0 10191.1 106.454  13
   8   6   0 10719.5 123.976  10
   8  -6   0 10593.3 232.075  38
  -8   6   0 10087.6 211.339  39
   8   6   0 11449.4 256.742   6
  -8  -6   0 10963.6 244.423  35
   8   6   0 10156.2 229.358  36
  -8  -6   0 10182.2 242.414  41
   8   6   1 183910. 644.053  13
   8  -6   1 189801. 1110.29  38
  -8   6  -1 187086. 1059.31  39
   8   6   1 186968. 1127.93   6
   8   6   1 190504. 679.752  10
  -8  -6  -2 7933.43 100.083  17
   8   6   2 7755.89 111.527  10
   8  -6   2 8228.83 235.966  38
  -8   6  -2 8003.71 216.149  39
   8  -6   2 8137.04 115.684  43
  -8  -6  -2 8208.31 248.267  41
   8   6   2 8191.02 242.548   6
   8   6   3 22314.1 184.652  15
   8   6   3 21390.6 187.718  10
   8   6   3 21314.5 364.119   7
   8  -6   3 21857.4 394.183  38
  -8   6  -3 21223.9 366.632  39
   8  -6   3 22366.1 201.477  43
  -8  -6  -3 21430.3 389.607  41
  -8  -6  -3 22096.6 171.458  17
   8  -6   4 3117.19 81.4237  43
   8   6   4 3030.11 69.6313  10
  -8  -6  -4 3171.74 66.4483  17
   8   6   4 3137.47 77.6091  15
   8  -6   5 5496.13 98.1716  43
   8   6   5 5661.57 93.6995  15
  -8  -6  -5 5618.76 77.8993  17
   8  -6   6 1326.09 48.9360  43
   8   6   6 1258.75 47.1285  15
  -8   6  -6 1301.06 37.3949  12
   8   6   7 5316.32 58.7223  15
   8   6   7 5434.03 60.8092  33
  -8  -6  -7 5513.02 55.8927  26
  -8  -8  10 11907.8 89.9229  30
  -8  -8  10 11611.5 83.3035  24
  -8  -8   9 45222.3 243.150  30
   8   8  -9 43788.7 248.313  19
  -8  -8   8 11347.0 126.639  42
  -8  -8   8 11488.1 134.475  30
  -8   8   8 11576.4 127.335  33
  -8   8   7 15059.4 163.899  33
  -8  -8   7 14431.2 158.336  42
  -8   8   7 14985.9 163.092  15
  -8  -8   7 14290.7 163.460  20
   8   8  -7 14754.8 171.134  18
  -8   8   7 14622.4 152.381  21
   8   8  -7 14705.3 178.399  19
  -8   8   6 4838.28 102.360  33
   8   8  -6 4884.83 108.384  18
  -8   8   6 4874.09 99.2543  15
  -8  -8   6 4965.29 104.623  20
  -8   8   6 4851.10 98.9615  21
  -8  -8   5 15031.4 310.688  35
   8   8  -5 14548.0 292.277  36
  -8   8   5 15785.2 155.877  11
   8   8  -5 16460.7 339.414  40
  -8   8   5 16539.2 176.652  33
  -8   8   5 16313.9 172.312  34
   8   8  -5 16253.6 181.932  18
  -8   8   5 15289.4 150.954  16
  -8   8   5 15937.9 166.918  15
  -8  -8   5 16067.1 174.814  20
  -8   8   5 16465.1 177.193  21
  -8   8   4 76096.5 362.000  11
  -8   8   4 75234.2 377.751  16
   8   8  -4 74538.2 401.636  18
  -8   8   4 74409.1 389.663  34
   8   8  -4 70458.8 640.043  36
  -8  -8   4 72945.4 700.235  35
  -8  -8   4 71410.0 649.497  41
  -8   8   3 21850.6 180.301  12
  -8   8   3 21857.3 171.483  11
  -8   8   3 21601.6 191.182  16
  -8   8   3 21499.6 196.793  21
  -8   8   3 21430.2 199.557  33
  -8   8   2 37234.8 255.738  21
  -8   8   2 36794.9 237.042  12
   8   8  -2 36663.3 227.367  13
  -8   8   2 38017.5 229.433  11
  -8  -8   2 38149.9 485.121  41
  -8  -8   2 36015.8 485.717  35
   8  -8  -2 35553.8 436.796  35
   8   8  -2 34344.4 427.343  36
   8  -8  -1 10118.5 252.944  35
  -8  -8   1 10588.0 261.541  35
   8   8  -1 9954.50 227.368  36
  -8   8   1 10486.1 130.519  21
  -8  -8   1 10189.1 254.252  41
  -8   8   1 10113.7 130.697  16
   8   8  -1 10182.7 117.655  13
  -8   8   1 9950.60 112.442  11
  -8   8   1 9845.08 122.246  12
   8   8   0 12048.4 136.982  10
   8   8   0 12207.6 131.348  13
  -8   8   0 11481.6 133.095  12
   8  -8   0 12259.3 261.972  38
  -8   8   0 11980.3 261.688  39
   8   8   0 11339.3 243.915  36
   8  -8   0 12269.0 288.814  35
  -8  -8   0 12427.9 282.253  35
  -8   8   0 12481.0 143.908  16
  -8  -8   0 12096.7 287.824  41
   8  -8   1 60321.1 652.126  35
   8   8   1 58717.0 315.582  10
  -8   8  -1 60265.5 326.323  16
   8  -8   1 59682.3 617.053  38
  -8   8  -1 57842.6 598.902  39
   8   8   1 62595.7 665.309   6
   8   8   1 60313.1 321.564  13
  -8   8  -1 60585.5 324.847  12
   8  -8   2 8333.78 117.136  43
  -8   8  -2 8474.48 108.692  16
  -8  -8  -2 8388.59 103.287  26
  -8   8  -3 29714.6 213.970  12
   8  -8   3 29811.4 226.679  43
   8  -8   4 34519.6 232.513  43
  -8   8  -4 35175.7 218.862  12
  -8   8  -5 29400.5 172.882  12
  -8  -8  -5 29309.6 165.329  26
   8  -8   5 29285.6 192.747  43
  -8  -8  -6 416.952 17.0033  26
   8   8   6 372.452 18.4569  15
   8  -8   6 463.409 25.6578  31
   8   8   6 479.427 25.9227  34
   8   8   6 537.877 28.5955  33
   8  10  -9 9034.60 71.2930  19
  -8 -10   9 9593.89 67.9318  30
  -8 -10   8 2046.73 45.7874  42
   8  10  -8 2061.47 53.5325  19
  -8 -10   8 2042.99 46.9104  30
  -8  10   7 49.0362 32.5099  21
  -8 -10   7 36.9851 30.2810  30
  -8 -10   7 53.7213 32.6100  42
  -8  10   7 65.6940 38.7332  33
  -8  10   6 14642.1 151.730  21
   8  10  -6 14338.0 157.761  19
   8  10  -6 14854.1 140.310  29
  -8  10   6 14336.9 153.351  33
  -8 -10   6 14423.9 151.026  42
   8  10  -5 185.365 51.4432  18
  -8  10   5 193.605 32.3710  16
   8  10  -5 206.858 42.3811  29
  -8 -10   5 157.900 43.5132  20
  -8  10   4 1250.36 64.3668  33
  -8 -10   4 1168.67 58.1254  20
  -8  10   4 1197.93 63.1600  21
   8  10  -4 1178.78 65.8503  18
  -8  10   4 1176.94 53.4552  16
  -8  10   4 1066.46 50.6138  11
   8  10  -4 1225.80 62.9938  29
  -8  10   3 59189.8 341.485  21
  -8 -10   3 59332.2 335.301  20
   8  10  -3 59680.3 337.344  18
  -8  10   3 59523.0 336.695  16
   8  10  -3 59775.6 310.995  13
   8  10  -3 60307.3 355.491  29
   8  10  -2 74473.4 374.417  18
  -8 -10   2 75221.1 383.670  20
  -8  10   2 75472.1 355.487  11
   8  10  -2 74834.0 358.904  13
  -8  10   1 14228.4 149.569  21
   8  10  -1 14327.4 162.290  29
  -8  10   1 14375.9 153.144  12
   8  10  -1 14550.8 145.926  13
  -8  10   1 14171.0 137.451  11
  -8  10   1 14219.7 158.880  16
   8  10   0 16585.5 167.825  29
   8  10   0 17182.5 158.755  13
  -8  10   0 16780.6 167.406  16
   8  10   1 1637.85 56.5112  29
  -8  10  -1 1653.20 56.9064  16
  -8  10  -1 1529.94 57.3360  12
  -8  10  -1 1633.37 50.9314  11
  -8  10  -2 4597.34 75.9414  16
  -8  10  -2 4720.13 72.1054  11
   8  10   3 38957.5 209.177  33
   8 -10   3 38690.3 218.079  43
   8  10   4 17547.9 131.127  21
   8  10   4 17476.1 132.799  34
   8 -10   4 17294.2 122.207  43
   8 -10   5 23118.2 116.384  31
   8  10   5 21285.2 104.880  33
  -8 -12   7 19.4585 14.0303  42
  -8 -12   7 12.1159 12.3737  30
  -8  12   6 34870.6 177.572  21
  -8 -12   6 34442.0 175.861  30
  -8 -12   5 6340.65 83.3061  20
  -8  12   5 6694.70 85.8980  21
   8  12  -5 6219.57 76.3443  29
   8  12  -5 6058.23 68.6244  13
  -8 -12   5 6478.50 84.2198  42
  -8  12   4 23687.9 155.404  16
   8  12  -4 24114.5 153.952  13
  -8 -12   4 25208.9 174.379  20
  -8  12   4 24685.1 175.054  21
   8  12  -4 24428.7 167.092  18
   8  12  -4 25344.5 178.763  29
  -8  12   3 4761.02 77.3941  16
   8  12  -3 4630.39 71.0290  13
  -8 -12   3 4683.54 78.2214  20
  -8  12   3 4686.46 78.4131  21
  -8 -12   2 4988.99 79.6842  20
  -8  12   2 5098.65 83.1943  16
   8  12  -2 5058.93 75.2504  13
  -8  12   1 1098.98 46.5174  16
   8  12  -1 1047.45 42.1551  13
   8  12  -1 1156.52 51.5071  29
  -8 -12   1 1064.87 43.3744  20
   8  12  -1 1056.59 37.5378  21
   8  12   0 16299.2 133.036  29
  -8  12   0 16500.8 137.703  16
  -8 -12   0 16214.4 125.839  20
  -8  12  -1 1677.88 44.1352  16
   8  12   1 1523.78 41.3457  34
  -8 -12  -1 1567.95 38.1045  20
   8  12   1 1752.20 47.2997  21
   8  12   2 9984.79 85.4486  34
   8  12   2 10018.4 91.1204  21
   8  12   3 71.1769 16.1908  34
   8  12   3 66.8610 17.9617  21
  -9   1  12 578.992 25.5738  24
  -9  -1  12 667.115 25.0517  24
  -9   1  11 22690.4 167.562  14
  -9  -1  11 22400.3 163.927  14
  -9  -1  11 20344.1 144.018  22
  -9   1  11 20968.5 154.705  22
  -9  -1  11 22508.8 163.654  24
  -9   1  11 22937.7 169.540  24
  -9  -1  11 22945.0 167.329  30
  -9  -1  11 22068.0 175.189   4
  -9   1  11 22082.4 175.383   4
  -9  -1  10 2904.24 72.2616  14
  -9   1  10 2849.88 72.6785  22
  -9  -1  10 2878.19 69.4729  22
  -9  -1  10 2920.66 77.1744  23
  -9   1  10 2943.88 75.1014  24
  -9  -1  10 2973.18 74.4665  24
  -9  -1  10 2870.93 73.3392  30
  -9   1  10 2890.95 72.6454  30
  -9  -1  10 3048.30 82.8753   4
  -9   1  10 3132.52 82.2562   4
  -9  -1   9 7274.56 112.936  14
  -9   1   9 7640.13 124.396  23
  -9  -1   9 7540.03 118.947  23
  -9   1   9 7516.12 116.453  22
  -9  -1   9 7512.53 112.811  22
  -9   1   9 7281.99 126.753   4
  -9  -1   9 7542.72 125.502   4
  -9   1   9 7498.81 111.158  30
  -9  -1   9 7645.68 113.853  30
  -9  -1   8 36830.0 259.724   4
  -9   1   8 36407.2 262.053   4
   9  -1  -8 34988.7 439.135  36
   9   1  -8 34672.1 467.419  36
  -9   1   8 36184.6 240.712  30
  -9  -1   8 36168.7 243.185  30
  -9   1   8 36564.0 246.689  14
  -9   1   8 37376.6 263.487  23
  -9   1   8 36325.8 247.591  24
  -9  -1   8 36417.1 255.510  23
  -9  -1   8 35104.4 483.448   1
  -9   1   8 34210.3 486.423   1
  -9  -1   8 37746.6 268.436  27
  -9   1   8 38220.4 278.355  27
  -9   1   8 36665.1 253.550  22
  -9  -1   8 37021.8 254.067  22
  -9  -1   7 5039.66 92.9837   4
  -9   1   7 4972.98 92.1149   4
  -9   1   7 5065.24 96.9545  27
  -9  -1   7 5127.33 93.9988  28
  -9  -1   7 5287.15 94.6089  23
  -9   1   7 4899.17 86.7175  22
   9   1  -7 5060.60 172.756  36
   9  -1  -7 5002.22 158.511  36
   9   1  -7 5039.59 147.646  40
  -9  -1   7 4704.07 173.429   1
  -9   1   7 4652.35 173.618   1
  -9   1   6 176273. 627.762   4
  -9  -1   6 178654. 626.134   4
   9   1  -6 175794. 868.995  40
  -9  -1   6 180862. 1055.74   2
  -9   1   6 173120. 1015.43   2
  -9  -1   6 174626. 1004.24   1
  -9   1   6 175672. 1009.71   1
   9   1  -6 176450. 977.021  36
   9  -1  -6 174787. 912.000  36
  -9  -1   5 24299.9 167.093   4
  -9   1   5 23337.6 167.646   4
   9   1  -5 23951.4 306.500  36
   9  -1  -5 23623.7 279.235  36
  -9  -1   5 24669.1 322.592   1
  -9  -1   5 25009.3 342.180   2
  -9   1   5 23772.8 321.702   1
   9   1  -5 23801.0 258.741  40
   9   1  -4 422.840 56.4461  36
   9  -1  -4 453.510 51.9594  36
   9   1  -4 772.837 50.9473  40
  -9  -1   4 657.648 66.4202   2
   9   1  -3 33840.3 343.215  36
   9  -1  -3 34535.0 311.077  36
  -9  -1   2 394.502 41.3962  41
  -9   1   2 332.545 37.2981  41
   9   1  -2 410.532 60.3485  36
   9  -1  -2 438.784 49.1669  36
   9   1  -2 503.860 44.5741   6
  -9  -1   2 394.174 53.7715   2
   9   1  -1 8000.64 143.088   9
   9  -1  -1 8003.63 124.338   9
   9   1  -1 8356.82 177.308  36
   9  -1  -1 8415.81 156.280  36
  -9  -1   1 7823.05 152.964  41
  -9   1   1 7621.95 143.461  41
   9   1  -1 8318.91 146.993   6
  -9  -1   0 59408.7 474.882  41
  -9   1   0 58416.3 459.010  41
   9  -1   0 56879.6 266.169  10
   9   1   0 55062.4 276.895  10
   9   1   0 58200.2 443.143   9
   9  -1   0 56185.8 408.651   9
   9  -1   0 60038.6 460.865  36
   9   1   0 59379.1 498.098  36
  -9  -1   0 56177.7 410.675  37
  -9   1   0 55125.7 351.056  37
   9   1   0 56587.6 427.011   6
   9  -1   1 11701.6 122.326  10
   9   1   1 11086.7 123.206  10
   9   1   1 11220.7 209.691   9
   9  -1   1 11185.3 200.330   9
   9   1   1 11526.8 237.056  36
  -9  -1  -1 11586.2 231.069  41
  -9   1  -1 11629.4 225.642  41
  -9  -1  -1 10951.0 200.545  37
  -9   1  -1 10964.0 178.284  37
   9   1   1 12060.7 241.812  38
   9  -1   1 11556.6 237.476  38
   9   1   2 89489.0 745.368   7
   9  -1   2 93322.9 418.073  10
   9  -1   2 92575.0 711.887   7
   9   1   2 91102.5 692.308   9
   9  -1   2 91550.5 667.995   9
  -9  -1  -2 89273.0 674.158  37
  -9   1  -2 88402.9 622.460  37
   9   1   2 87276.6 681.286  38
   9  -1   2 89905.5 714.198  38
  -9   1  -2 90284.1 705.531  41
   9   1   3 175638. 1157.59   7
   9  -1   3 180264. 682.380  10
   9  -1   3 177513. 1109.99   7
   9   1   3 173581. 1075.62   9
   9  -1   3 180555. 1065.62   9
   9   1   3 176678. 657.719  31
   9   1   3 168243. 1023.70  38
   9  -1   3 169804. 1084.44  38
  -9  -1  -3 169216. 1045.84  37
  -9   1  -3 179212. 1040.48  37
  -9   1  -3 168577. 960.150  40
  -9  -1  -3 176618. 1121.30  41
  -9   1  -3 178479. 1110.79  41
   9  -1   3 175221. 665.486  43
  -9  -1  -4 7321.78 113.699  17
   9  -1   4 7268.78 117.770   3
   9   1   4 7221.37 114.444   3
   9  -1   4 6588.75 208.788  38
  -9  -1  -4 6501.25 204.770  37
  -9   1  -4 6519.54 197.700  37
   9   1   4 7159.62 123.696  10
   9   1   4 7184.77 223.615   9
   9   1   4 6916.63 235.780   7
   9  -1   4 7266.43 217.399   9
   9  -1   4 7276.62 227.941   7
   9   1   4 7238.59 225.732   1
   9  -1   4 7541.23 233.788   1
  -9   1  -4 6604.23 190.159  40
  -9  -1  -4 7203.52 232.055  41
   9  -1   4 7031.53 110.942  31
   9   1   4 6998.10 112.029  31
   9  -1   5 2445.75 76.7265   3
   9   1   5 2365.81 71.4002   3
   9   1   5 2298.01 69.0922  31
   9  -1   5 2242.58 69.2576  31
  -9  -1  -5 2424.44 72.2358  17
   9  -1   6 10282.6 130.499   3
   9   1   6 10227.0 126.647   3
   9   1   6 10648.1 124.673  31
   9  -1   6 10672.9 124.486  31
  -9  -1  -6 10517.7 121.614  17
   9  -1   7 1361.30 41.9123  15
   9   1   7 1389.49 45.0101  15
  -9  -1  -7 1399.99 41.3341  17
   9  -1   7 1402.00 44.4471   3
   9   1   7 1383.92 43.1449   3
  -9   3  12 69.2338 15.5639  24
  -9   3  11 23286.8 167.113  24
  -9  -3  11 23072.9 157.891  24
  -9   3  10 43589.0 271.121  24
  -9  -3  10 46874.1 272.087  24
  -9  -3  10 43815.9 262.189  23
  -9   3  10 46376.9 274.510  14
  -9  -3  10 45875.1 267.225  14
  -9  -3  10 43979.3 245.618  22
  -9   3  10 46555.8 282.150  22
  -9  -3  10 45136.2 272.855   4
  -9   3  10 45555.0 275.388   4
  -9  -3  10 46560.0 273.139  30
  -9  -3   9 72896.2 374.821  30
  -9  -3   9 72593.7 375.429   4
  -9   3   9 74056.3 381.980   4
  -9  -3   9 73004.9 376.671  23
  -9   3   9 73971.3 389.916  22
  -9  -3   9 71590.8 358.729  22
  -9   3   9 73625.5 376.008  14
   9   3  -8 7256.11 200.897  40
   9   3  -8 7004.53 223.980  36
  -9   3   8 7272.97 108.004  14
  -9  -3   8 7402.72 112.182  30
  -9   3   8 7570.00 129.441  27
  -9   3   8 7346.03 116.230  23
  -9  -3   8 7258.16 112.349  23
  -9   3   8 7289.22 112.424  24
  -9   3   8 7262.95 114.483  22
  -9   3   8 6417.37 211.111   1
  -9  -3   8 6282.67 208.053   1
  -9  -3   8 7108.94 110.910   4
  -9   3   8 7134.46 113.234   4
  -9   3   8 6952.35 104.950  15
  -9  -3   7 57051.4 308.236   4
  -9   3   7 56882.3 311.192   4
   9   3  -7 52805.6 518.903  40
   9   3  -7 54858.9 579.244  36
  -9   3   7 55454.7 291.233  30
  -9   3   7 55553.8 294.401  14
  -9  -3   7 56787.3 309.413  30
  -9  -3   7 57056.5 320.374  28
  -9   3   7 54595.8 298.606  15
  -9  -3   7 55936.7 567.513   1
  -9   3   7 55194.1 569.859   1
  -9   3   7 56482.4 312.062  22
  -9   3   7 55538.0 304.069  24
  -9   3   7 58455.9 319.586  23
  -9  -3   6 427.086 39.1058   4
  -9   3   6 461.578 40.3509   4
  -9  -3   6 435.818 67.4681   2
  -9  -3   6 471.281 69.1121   1
  -9   3   6 411.877 63.6498   2
  -9   3   6 504.875 73.0702   1
   9   3  -6 467.638 60.3344  40
   9   3  -6 431.052 67.8830  36
  -9  -3   5 30521.8 194.248   4
  -9   3   5 30445.0 195.762   4
  -9  -3   5 30070.1 330.525  35
   9   3  -5 30986.9 346.570  40
  -9  -3   5 30396.6 374.247   2
  -9   3   5 30600.0 366.059   2
   9   3  -4 122213. 759.473  36
  -9  -3   4 122547. 718.361  35
  -9   3   4 122441. 728.111   2
   9   3  -4 120896. 704.755  40
   9   3  -3 574069. 2030.84  36
  -9  -3   3 571294. 1948.15   2
  -9   3   3 567088. 1926.20   2
   9   3  -3 577662. 1953.37  40
   9   3  -2 1484.29 81.5251   6
   9   3  -2 1478.55 90.6695  36
  -9  -3   2 1351.49 85.5284  35
  -9  -3   2 1389.38 73.2562  41
  -9  -3   2 1306.94 72.3224   2
  -9   3   2 1315.22 73.5914   2
  -9   3   2 1535.87 59.7813  39
   9  -3  -2 1628.19 87.1932  38
   9   3  -1 7847.89 175.207   6
  -9  -3   1 8167.21 172.747  41
   9   3  -1 8040.43 185.514  36
  -9  -3   1 7814.28 162.366   2
  -9   3   1 7813.62 165.942   2
  -9   3   1 8426.67 153.793  39
   9  -3  -1 8303.66 184.282  38
  -9  -3   0 25813.8 343.368  41
   9  -3   0 26032.8 282.947   7
   9  -3   0 25791.5 163.822  10
   9   3   0 25693.6 333.044   9
   9   3   0 25864.6 326.946   6
  -9   3   0 25685.0 304.063  39
   9  -3   0 26066.0 344.715  38
  -9  -3  -1 16538.3 295.929  41
   9   3   1 16699.8 160.884  10
   9  -3   1 18118.4 149.433  10
   9  -3   1 17649.8 259.352   7
   9   3   1 17296.2 296.618   9
   9   3   1 17710.8 294.232   6
  -9   3  -1 16515.6 270.195  39
   9  -3   1 16065.6 289.501  38
  -9   3  -1 16166.8 212.955  37
  -9   3  -2 10403.4 196.502  37
   9   3   2 10210.2 133.649  10
   9   3   2 10254.1 249.743   9
   9  -3   2 11117.5 230.191   7
   9  -3   2 11313.6 233.471   9
   9  -3   2 10854.4 252.430  38
  -9   3  -2 10599.9 239.104  39
  -9  -3  -2 9868.93 239.519  37
   9   3   2 9893.68 212.145  38
   9  -3   3 95298.2 826.762  38
  -9   3  -3 90292.4 769.159  39
  -9  -3  -3 91902.6 802.511  37
  -9   3  -3 90228.8 675.149  37
   9   3   3 94198.0 453.209  31
  -9  -3  -3 94705.4 431.408  17
   9  -3   3 94335.5 749.986   7
   9   3   3 95861.4 470.910  10
   9   3   3 93772.8 839.879   7
   9   3   3 91837.7 809.153   9
   9  -3   3 93023.9 747.090   9
   9  -3   3 94342.1 446.021  43
  -9  -3  -3 92110.5 842.932  41
   9   3   3 95516.5 432.090   3
   9  -3   3 98437.5 443.503   3
   9   3   3 96002.9 767.982   1
   9  -3   3 96085.2 782.920   1
  -9  -3  -4 69344.7 363.103  17
   9  -3   4 69126.4 383.371  43
   9   3   4 69091.0 390.058  10
   9   3   4 69082.6 362.652   3
   9  -3   4 68782.0 372.022  31
   9   3   4 68725.3 379.713  31
   9  -3   5 27204.5 215.920   3
   9   3   5 27780.5 212.130   3
   9  -3   5 27707.7 225.806  43
   9  -3   5 26442.4 213.058  31
   9   3   5 28526.8 223.693  31
  -9  -3  -5 28261.7 211.623  17
   9   3   6 2037.87 64.8971  15
  -9  -3  -6 1946.23 54.0309  17
  -9   3  -6 1950.97 56.4895  17
   9  -3   6 1954.89 57.2730  31
   9  -3   6 2051.23 56.2281   3
   9   3   6 1986.34 54.3801   3
  -9  -3  -7 78.1570 20.5197  17
  -9   3  -7 38.2902 21.4253  17
   9  -3   7 57.3823 20.6131  31
  -9  -5  11 5600.76 66.8486  24
  -9   5  11 5574.20 72.0600  24
  -9   5  10 37090.0 216.485  15
  -9  -5  10 38130.5 221.661  14
  -9  -5   9 4354.61 87.6433  30
  -9   5   9 4278.76 87.7253  15
  -9  -5   9 4237.00 75.7474  22
   9   5  -9 4313.64 85.8286  19
  -9   5   9 4270.53 90.6466  24
  -9   5   8 1192.80 52.6996  14
  -9  -5   8 1106.52 54.8648  30
  -9   5   8 1153.66 57.0827  24
  -9  -5   8 1093.17 49.2354  23
   9   5  -8 1140.29 57.2753  18
   9   5  -8 1044.19 57.4344  19
  -9   5   8 1132.79 59.8660  15
  -9  -5   7 18133.3 163.007  42
   9   5  -7 17180.1 323.793  40
   9   5  -7 17552.3 336.517  36
  -9   5   7 18252.5 168.045  33
  -9  -5   7 18652.7 179.618  30
  -9  -5   7 18466.2 171.748  28
  -9   5   7 18838.1 187.484  27
  -9   5   7 17913.4 172.658  24
  -9   5   7 18534.1 169.748  23
  -9  -5   7 18347.5 171.112  20
  -9   5   7 18287.3 175.739  22
  -9   5   7 18219.3 351.692   8
  -9   5   7 18024.9 161.858  14
   9   5  -7 18296.7 178.092  18
  -9   5   7 18567.2 179.252  15
   9   5  -6 1222.96 100.751  36
  -9  -5   6 1148.19 86.7839  35
  -9   5   6 1302.02 56.0666  33
  -9   5   6 1349.14 59.5235  27
  -9  -5   6 1320.14 56.0349  26
  -9  -5   6 1330.59 50.8594  28
  -9   5   6 1277.24 48.2107  23
  -9   5   6 1507.58 54.6162  24
  -9   5   6 1448.66 52.1514  25
  -9   5   6 1432.12 53.3825  22
  -9  -5   6 1274.34 53.9726  20
  -9   5   6 1270.03 51.0901  21
   9   5  -6 1261.60 99.9643  40
  -9   5   6 1391.59 108.068   8
   9   5  -6 1220.76 60.7579  18
  -9   5   6 1399.12 60.3875  15
   9   5  -5 3990.23 151.535  40
  -9  -5   5 4056.27 146.963  35
   9   5  -5 4011.70 155.905  36
  -9   5   5 3837.01 129.562   2
   9   5  -4 91079.4 694.568  40
  -9   5   4 87437.1 592.002   2
  -9  -5   4 93902.6 705.686  35
   9   5  -4 93641.9 720.152  36
  -9  -5   4 85217.1 584.430  41
  -9  -5   3 304.594 54.3728  41
  -9   5   3 322.820 24.3325  12
   9  -5  -3 300.020 44.5957  38
  -9  -5   3 311.953 62.5177  35
   9   5  -3 383.499 66.8382  36
  -9  -5   3 346.311 46.2911   2
  -9   5   3 355.263 47.7084   2
   9   5  -2 210114. 1079.57   6
  -9  -5   2 204529. 1045.66  41
  -9   5   2 205989. 653.160  12
  -9   5   2 207018. 907.773  39
   9  -5  -2 206880. 1011.73  38
  -9  -5   2 207345. 921.277   2
  -9   5   2 211150. 936.742   2
   9   5  -2 205949. 1077.88  36
   9   5  -1 41444.3 448.211   6
  -9  -5   1 40057.0 450.733  41
  -9   5   1 40090.0 382.748  39
   9  -5  -1 39871.4 422.115  38
  -9   5   1 40519.6 364.967   2
  -9  -5   1 41193.1 468.689  35
   9   5  -1 40793.2 450.891  36
   9   5   0 150.025 59.5198   6
  -9  -5   0 94.3969 59.6226  41
   9   5   0 44.9431 30.6705  10
   9  -5   0 89.7901 49.1149  38
  -9   5   0 116.453 42.5270  39
  -9   5   0 26.3873 36.4828   2
  -9  -5  -1 127317. 948.904  41
   9   5   1 131673. 540.964  10
   9  -5   1 130319. 920.656  38
  -9   5  -1 127007. 849.061  39
   9   5   1 131304. 930.873   6
   9   5   1 126570. 888.059  36
   9   5   2 31326.0 386.982   1
   9  -5   2 32668.1 469.654  38
  -9   5  -2 32446.5 438.877  39
   9   5   2 31937.1 238.997  10
  -9  -5  -2 31248.6 213.154  17
   9   5   2 31500.5 463.159   6
   9   5   2 31813.9 205.538   3
   9  -5   2 32742.1 231.487  43
  -9   5  -3 5129.51 185.834  39
  -9  -5  -3 5020.64 196.632  37
   9   5   3 5308.68 102.675  10
   9   5   3 5155.20 193.719   7
   9  -5   3 5295.48 184.931   9
   9   5   3 5265.98 84.7468   3
   9  -5   3 5381.25 86.2028   3
  -9  -5  -3 5415.40 90.6896  17
   9  -5   3 5379.60 100.750  43
  -9  -5  -3 5312.24 206.190  41
  -9  -5  -4 38309.8 243.867  17
   9   5   4 38111.4 257.834  10
   9  -5   4 38564.3 271.194  43
   9  -5   4 37959.3 234.621   3
   9   5   5 177.014 42.2176  15
  -9   5  -5 100.693 31.0774  17
  -9  -5  -5 130.438 30.2531  17
   9  -5   5 66.2373 34.8826  31
   9  -5   5 203.895 41.3052  43
   9   5   6 1938.90 53.6928  15
  -9  -5  -6 1785.67 40.1044  17
  -9  -5  -7 4072.77 46.6765  26
   9   5   7 4088.19 49.1600  15
   9  -5   7 4219.93 49.2354  31
   9   5   7 3978.95 48.3641  33
  -9  -7  10 1811.28 36.7835  14
   9   7 -10 1596.86 42.4821  19
   9   7  -9 3183.99 75.7634  19
  -9   7   9 3197.51 74.2264  24
  -9   7   9 3253.27 74.3753  15
  -9  -7   8 1892.00 64.5398  30
  -9   7   8 1907.78 66.9491  24
  -9  -7   8 1844.90 59.0835  42
   9   7  -8 1871.14 73.8792  19
   9   7  -8 1872.21 72.2794  18
  -9   7   8 1846.29 70.7588  15
  -9   7   8 1850.21 61.5810  33
  -9   7   7 69390.9 373.899  24
  -9  -7   7 67795.4 364.754  42
  -9  -7   7 69703.3 379.673  20
  -9   7   7 69647.0 358.722  21
  -9   7   7 69021.6 366.888  22
   9   7  -7 68620.6 387.566  18
  -9   7   7 68515.7 364.743  33
  -9   7   6 499.637 52.2441  33
  -9   7   6 447.027 43.7780  27
  -9   7   6 527.388 47.3726  24
  -9  -7   6 445.472 75.7512  35
   9   7  -6 363.044 77.7122  36
  -9  -7   6 478.278 50.3185  20
  -9   7   6 522.390 47.5206  21
  -9   7   6 504.460 42.2960  22
   9   7  -6 691.293 64.8215  18
  -9   7   6 494.792 53.0261  15
   9   7  -6 447.686 81.5198  40
   9   7  -5 74585.9 727.466  40
  -9  -7   5 76431.4 701.238  35
   9   7  -5 75067.0 699.319  36
  -9   7   5 78151.4 398.602  33
  -9   7   5 73619.4 361.540  27
  -9   7   5 77558.6 380.917  24
  -9   7   5 78754.6 401.749  21
  -9  -7   5 77945.5 401.722  20
  -9   7   5 75378.8 362.181  22
  -9   7   5 77635.0 375.717  16
   9   7  -5 78509.7 419.480  18
  -9   7   5 78783.9 400.578  15
  -9   7   5 74669.6 350.924  11
  -9   7   4 22285.6 166.844  11
  -9   7   4 23419.7 192.192  16
  -9  -7   4 22729.1 197.605  20
  -9   7   4 23169.8 203.962  33
  -9  -7   4 21761.6 331.460  41
  -9  -7   4 21931.0 372.600  35
   9   7  -4 21685.4 358.027  36
   9   7  -3 382.705 76.1468   6
   9   7  -3 316.050 69.4018  36
  -9  -7   3 254.180 69.4489  35
  -9   7   3 338.355 42.4692  21
  -9   7   3 261.889 29.5405  12
  -9  -7   3 430.095 66.2014  41
  -9   7   3 258.564 36.8576  16
   9   7  -2 47983.6 535.159   6
   9   7  -2 47467.9 250.852  13
  -9   7   2 47623.6 266.846  12
   9  -7  -2 48828.5 514.462  35
  -9  -7   2 47915.1 551.687  35
   9   7  -2 47941.3 516.926  36
  -9   7   2 49959.6 295.951  21
  -9  -7   2 49149.7 280.961  17
  -9   7   2 47714.3 287.446  16
  -9  -7   2 48039.2 520.925  41
   9  -7  -1 1782.72 99.8217  38
  -9   7   1 1809.30 99.1626  39
   9   7  -1 1579.86 114.352   6
   9   7  -1 1680.80 50.9476  13
  -9   7   1 1611.50 53.5114  12
  -9  -7   1 1616.82 49.5756  26
  -9  -7   1 1814.18 117.444  35
   9   7  -1 1671.91 109.167  36
  -9   7   1 1752.17 57.8961  21
  -9  -7   1 1723.19 53.8173  17
  -9   7   1 1652.92 57.7717  16
  -9  -7   1 1614.22 113.016  41
  -9  -7   0 1530.07 109.496  35
   9   7   0 1614.91 110.060  36
   9   7   0 1667.82 119.851   6
   9   7   0 1512.00 58.9791  10
   9   7   0 1574.27 51.6160  13
  -9   7   0 1504.83 54.0884  12
  -9  -7   0 1449.51 48.9634  26
   9  -7   0 1520.32 100.435  38
  -9   7   0 1537.02 97.5115  39
  -9  -7   0 1507.37 111.548  41
  -9   7   0 1897.86 59.9536  16
  -9  -7   0 1476.12 50.0332  17
   9   7   1 56089.5 629.892   6
   9  -7   1 56840.3 613.714  38
  -9   7  -1 54110.6 561.030  39
  -9  -7  -1 57531.8 299.270  26
   9   7   1 53062.5 568.585  36
  -9   7  -1 55573.4 303.321  16
  -9  -7  -1 55886.4 291.230  17
   9   7   1 54563.1 314.624  10
  -9  -7  -2 610.867 37.6954  17
   9   7   2 574.472 43.6916  10
   9  -7   2 578.939 43.8150  43
  -9  -7  -3 24637.2 176.415  17
   9   7   3 24050.9 187.054  10
   9   7   4 8093.57 99.5227  15
  -9   7  -4 8400.03 106.256  12
   9  -7   4 8462.40 116.076  43
   9   7   5 4820.43 69.8901  15
   9  -7   5 4640.95 78.8408  43
   9  -7   5 4730.04 79.5073  31
  -9  -7  -6 788.914 25.5159  26
   9   7   6 750.032 32.7900  33
   9  -7   6 769.188 29.7829  31
   9   9  -9 2549.50 54.7089  19
  -9  -9   9 2681.06 49.4558  30
  -9  -9   8 2935.14 61.0834  42
  -9   9   8 3011.48 64.6679  33
   9   9  -7 1549.87 68.2198  18
  -9  -9   7 1444.47 60.5641  20
  -9   9   7 1453.37 55.9963  21
   9   9  -7 1443.54 68.3350  19
  -9  -9   7 1306.53 55.4419  42
  -9   9   7 1425.29 59.7509  33
  -9   9   6 42.5265 46.1257  33
   9   9  -6 10.6228 47.2816  18
  -9   9   6 50.6522 42.2467  21
  -9  -9   6 8.54153 42.8399  20
   9   9  -6 18.7971 35.4783  29
  -9   9   5 865.613 46.4197  11
  -9   9   5 936.053 48.5912  16
  -9   9   5 965.856 60.0600  21
   9   9  -4 73312.7 394.409  18
  -9   9   4 73065.5 376.469  16
  -9   9   4 73421.6 393.820  21
  -9   9   4 72829.8 395.691  33
   9   9  -3 60150.7 305.234  13
  -9   9   3 59707.3 347.642  21
  -9  -9   3 59225.3 340.604  20
   9   9  -3 60377.8 344.743  18
  -9   9   3 60342.6 344.828  16
  -9   9   2 11158.6 134.401  12
   9   9  -2 11472.4 125.302  13
  -9   9   2 11621.0 122.101  11
  -9   9   2 11481.5 142.823  21
   9   9  -2 11280.6 139.401  18
  -9   9   1 2254.35 71.9061  16
  -9   9   1 2257.74 67.5614  12
   9   9  -1 2178.42 67.1508  10
   9   9  -1 2335.08 62.4844  13
  -9   9   1 2381.83 59.3859  11
   9   9   0 1441.44 54.7770  10
  -9   9   0 1303.49 55.3613  12
  -9   9   0 1384.82 47.6611  11
   9   9   0 1308.96 53.2834  13
  -9   9   0 1383.13 57.7129  16
   9   9   1 1529.45 55.3517  29
  -9   9  -1 1609.99 56.3102  16
  -9   9  -1 1663.43 49.1160  11
  -9   9  -2 22521.9 182.213  12
  -9   9  -2 21415.9 161.634  16
   9   9   2 21615.7 166.221  33
   9  -9   2 22691.8 175.016  43
   9  -9   3 10249.2 111.812  43
  -9   9  -3 10266.7 114.015  12
   9   9   4 30414.8 175.525  33
  -9   9  -4 29963.9 176.681  12
   9  -9   5 12473.9 91.3563  31
   9   9   5 11933.8 85.5902  33
  -9 -11   8 11668.6 78.1091  30
  -9 -11   7 199.842 25.8256  42
   9  11  -7 227.248 30.7172  19
  -9 -11   6 3031.89 63.4152  42
   9  11  -6 2916.54 54.9056  29
   9  11  -6 3030.35 66.3966  19
  -9  11   6 3138.50 65.4796  21
   9  11  -5 6379.55 93.6563  29
   9  11  -5 6154.19 77.2734  13
   9  11  -5 6018.96 95.5603  18
  -9 -11   5 6375.73 96.8527  20
   9  11  -5 5967.91 93.1085  19
   9  11  -4 53.7973 40.2780  29
   9  11  -4 51.8970 40.2506  18
  -9  11   4 162.472 33.5341  16
   9  11  -4 68.0208 27.4588  13
  -9  11   4 83.5860 40.3612  21
  -9 -11   4 114.827 40.5596  20
   9  11  -3 81243.0 397.771  29
  -9  11   3 80266.0 378.920  16
   9  11  -3 78764.1 368.626  18
   9  11  -3 81036.3 349.891  13
  -9  11   3 79435.3 378.977  21
  -9 -11   3 81885.0 382.585  20
   9  11  -2 11667.9 138.918  29
   9  11  -2 11547.6 123.827  18
   9  11  -2 11733.8 118.265  13
  -9 -11   2 11930.0 131.379  20
   9  11  -1 358.879 44.0970  29
  -9  11   1 380.284 41.8787  16
   9  11  -1 380.346 36.2245  13
  -9 -11   1 416.567 40.5396  20
   9  11   0 34232.0 199.722  34
   9  11   0 34169.3 216.179  29
  -9  11  -1 955.953 42.9045  12
   9  11   1 1061.13 44.3392  34
  -9  11  -1 978.149 40.5042  16
   9  11   2 9522.06 96.8490  34
  -9  11  -2 10212.0 101.705  12
   9  11   3 26410.6 145.628  34
  -9 -13   5 270.147 18.7160  42
  -9 -13   5 230.646 15.7058  30
  -9 -13   4 374.315 24.5038  42
  -9 -13   4 372.295 23.2592  20
   9  13  -4 357.408 24.0259  29
  -9 -13   3 99.8834 20.5538  20
  -9  13   3 118.326 19.4548  16
   9  13  -3 142.099 24.7433  29
  -9 -13   2 2976.38 46.0184  20
   9  13  -2 3222.57 52.8559  29
  -9 -13   1 1617.99 32.0909  20
   9  13  -1 1731.55 37.1445  29
 -10   0  12 2247.89 41.9828  24
 -10   0  11 16.6126 28.0029  22
 -10   0  11 28.1995 30.8115  24
 -10   0  11 12.3730 29.2656  14
 -10   0  10 16003.3 157.636  22
 -10   0  10 16214.3 156.779  30
 -10   0  10 16534.4 170.228  23
 -10   0  10 16255.2 171.834   4
 -10   0   9 65.0810 37.6016  22
 -10   0   9 27.4319 49.6844   4
 -10   0   9 37.3138 37.3979  24
 -10   0   9 6.59334 39.6983  23
 -10   0   9 17.7052 34.1057  30
 -10   0   8 77392.3 739.413   1
 -10   0   8 84866.7 434.288  27
 -10   0   8 81106.4 411.823  23
 -10   0   8 83413.8 419.792   4
 -10   0   8 81623.3 383.910  30
  10   0  -8 77545.9 684.300  36
 -10   0   8 83817.5 410.793  22
 -10   0   7 67.7834 37.4608  27
 -10   0   7 10.6206 32.6626  28
 -10   0   7 60.5886 41.3795   4
  10   0  -7 11.9932 47.6705  36
 -10   0   7 26.8648 62.3833   1
 -10   0   6 82778.6 381.715   4
  10   0  -6 82287.3 623.839  36
 -10   0   6 82984.9 693.861   2
 -10   0   6 82337.2 678.351   1
  10   0  -5 50.5890 45.8153  36
 -10   0   5 5.73642 50.2111   2
  10   0  -4 39915.0 394.351  36
 -10   0   4 39898.0 419.190   2
  10   0  -3 298.060 53.6923  36
 -10   0   3 143.631 51.9990   2
 -10   0   2 47633.6 349.127  41
  10   0  -2 49580.2 428.929  36
 -10   0   1 1.47611 36.5598  41
  10   0  -1 9.58618 22.7362  10
  10   0  -1 24.7070 27.7395   9
  10   0  -1 79.0552 31.4359   6
  10   0  -1 23.2339 45.2052  36
  10   0   0 496790. 1410.56  10
 -10   0   0 498542. 1812.40  41
  10   0   1 47.7342 32.0748  10
  10   0   1 80.0794 42.3110   9
  10   0   1 48.3951 53.8320  38
 -10   0  -1 28.8400 49.8148  41
 -10   0  -1 60.7656 37.6350  37
 -10   0  -2 36812.6 461.611  41
 -10   0  -2 34341.5 398.319  37
  10   0   2 35539.7 456.254  38
 -10   0  -2 36730.5 238.089  17
  10   0   2 37619.0 483.491   7
  10   0   2 36257.0 259.993  10
  10   0   2 36825.6 440.708   9
  10   0   2 35575.7 238.361  31
 -10   0  -3-6.13660 45.8657  40
  10   0   3 59.1202 55.8477  38
  10   0   3 6.50363 67.4378   1
  10   0   3 12.2006 38.0336   3
 -10   0  -3 22.3527 37.1023  17
  10   0   3 64.0379 43.2114  10
  10   0   3 23.4802 60.7200   7
  10   0   3 21.7813 52.9613   9
 -10   0  -3 18.2399 45.6707  37
  10   0   4 41253.4 282.955   3
  10   0   4 38833.0 270.145  31
  10   0   5 4.46332 35.7182  31
  10   0   5 17.2107 37.8399   3
 -10   0  -6 22179.1 166.969  17
  10   0   6 22952.6 179.334   3
 -10   0  -7 54.1781 19.5667  17
  10   0   7 75.2555 22.1567  15
 -10  -2  12 8302.07 70.5337  24
 -10   2  12 8094.94 71.9634  24
 -10  -2  11 46263.6 240.724  14
 -10  -2  11 45982.0 242.659  30
 -10  -2  11 46463.7 243.693  24
 -10  -2  10 107.313 38.7408  23
 -10  -2  10 104.428 37.2390  24
 -10  -2  10 128.198 36.8191  30
 -10   2  10 115.106 39.7455  22
 -10  -2  10 160.483 33.8382  22
 -10  -2  10 108.638 42.4382   4
 -10   2  10 153.571 46.1193   4
 -10   2  10 93.4417 37.4085  14
 -10  -2  10 153.365 37.1035  14
 -10   2   9 57922.5 325.070  14
 -10  -2   9 58512.5 338.237  23
 -10   2   9 57136.9 329.683  24
 -10   2   9 58188.3 339.681  22
 -10  -2   9 57119.8 323.199  22
 -10  -2   9 57869.8 323.116  30
 -10   2   9 56979.8 316.231  30
 -10  -2   9 58147.8 343.574   4
 -10   2   9 59345.1 346.459   4
  10   2  -8 6299.58 208.564  36
 -10  -2   8 6795.57 104.026  30
 -10   2   8 6950.63 101.676  30
 -10   2   8 6758.68 103.399  14
 -10  -2   8 6684.20 115.262  28
 -10   2   8 7275.39 125.499  27
 -10  -2   8 6681.42 109.512  23
 -10   2   8 6990.82 113.554  23
 -10   2   8 6904.72 107.519  24
 -10  -2   8 6655.31 113.260   4
 -10   2   8 6993.76 117.043   4
 -10   2   8 6152.25 217.565   1
 -10  -2   7 1847.65 121.556   1
 -10   2   7 1889.83 121.191   1
  10   2  -7 1931.25 119.341  36
 -10   2   7 1939.79 56.0174  14
 -10  -2   7 1941.07 66.5060  26
 -10   2   7 1975.65 68.2318  27
 -10  -2   7 2127.53 57.5967  30
 -10  -2   7 2043.28 65.0218  28
 -10   2   7 1931.18 60.6458  23
 -10   2   7 1988.82 57.8096  24
 -10   2   7 1869.54 55.7198  15
 -10   2   7 1971.04 66.0595   4
 -10  -2   7 1923.82 66.0287   4
 -10   2   7 2061.56 61.8984  22
  10   2  -7 1844.91 99.9911  40
 -10  -2   6 6851.74 203.858   2
 -10   2   6 6927.87 195.667   2
 -10  -2   6 6916.78 197.820   1
 -10   2   6 6846.92 199.187   1
  10   2  -6 7044.18 195.079  36
 -10  -2   6 6915.11 100.961   4
 -10   2   6 6993.84 102.465   4
  10   2  -6 6927.33 166.924  40
 -10  -2   5 143248. 903.482   2
 -10   2   5 141384. 864.754   2
  10   2  -4 84003.5 550.593  40
  10   2  -4 88745.4 647.653  36
  10  -2  -4 84577.4 510.684  36
 -10  -2   4 88146.4 638.608   2
 -10   2   4 86108.6 612.092   2
 -10  -2   3 90602.9 499.667  41
 -10  -2   3 100600. 671.884   2
 -10   2   3 96693.1 635.965   2
  10   2  -3 95954.9 650.842  36
  10  -2  -3 93925.0 525.228  36
  10   2  -3 91647.8 566.827   6
 -10  -2   2 83.2996 37.3876  41
 -10  -2   2 131.494 47.1202   2
 -10   2   2 191.187 49.7660   2
 -10   2   2 100.527 27.6250  39
  10   2  -2 135.598 52.4251  36
  10  -2  -2 139.890 35.5967  36
  10   2  -2 141.801 42.6807   6
  10   2  -1 58544.2 465.265   6
 -10  -2   1 58362.6 477.384  41
  10  -2  -1 58379.1 426.552  36
 -10  -2   1 58580.3 493.377   2
 -10   2   1 59331.5 501.534   2
 -10  -2   0 17882.0 287.302  41
  10  -2   0 19742.3 152.267  10
  10   2   0 17738.9 276.207   9
  10  -2   0 18104.5 236.596   9
  10   2   0 17816.5 162.827  10
  10   2   0 18469.9 302.536  36
  10   2   0 19029.9 278.001   6
  10  -2   0 18836.8 306.658  38
 -10  -2  -1 1976.75 115.010  41
  10  -2   1 2106.33 104.566   7
  10  -2   1 2104.30 58.1083  10
  10   2   1 2068.64 114.122   9
  10  -2   1 1908.87 93.4761   9
  10   2   1 1898.10 116.725  36
 -10  -2  -1 1884.95 98.7429  37
  10   2   1 1934.61 113.549  38
  10  -2   1 1958.19 115.357  38
  10   2   1 1966.26 103.445   6
 -10   2  -2 7420.59 171.431  37
 -10  -2  -2 7527.74 208.047  37
  10   2   2 7150.32 198.243  38
  10  -2   2 7749.98 223.669  38
  10  -2   2 7876.75 108.579  31
  10   2   2 8265.19 241.169   7
  10  -2   2 8478.88 119.354  10
  10  -2   2 7963.26 209.834   7
  10   2   2 7397.92 213.165   9
  10  -2   2 7520.59 193.594   9
 -10  -2  -2 7627.07 106.484  17
  10  -2   2 7791.75 111.333  43
 -10  -2  -3 94926.3 439.533  17
  10   2   3 94515.6 792.305   1
  10  -2   3 95377.5 824.039   1
 -10  -2  -3 92826.3 788.214  37
  10  -2   3 93455.1 821.395  38
 -10   2  -3 96656.9 813.717  39
 -10  -2  -3 95640.0 838.197  41
  10  -2   3 97665.9 462.288   3
  10   2   3 95332.9 444.273   3
  10   2   3 95651.3 477.583  10
  10   2   3 94391.5 863.602   7
  10   2   3 98911.6 861.596   9
  10  -2   3 94821.5 767.478   9
  10  -2   3 93238.4 780.601   7
  10  -2   3 94618.6 443.550  31
  10   2   3 95610.8 457.815  31
  10  -2   4 2310.89 73.4874   3
  10   2   4 2353.79 71.4781   3
  10   2   4 2381.51 79.3703  10
  10   2   4 2503.02 75.8441  31
 -10  -2  -4 2528.52 71.3493  17
 -10   2  -4 2346.72 69.9074  17
 -10  -2  -5 18294.6 166.218  17
 -10   2  -5 18182.1 165.761  17
  10  -2   5 18314.2 176.348   3
  10   2   5 18357.0 170.093   3
  10   2   5 18413.1 176.128  31
  10  -2   5 18270.5 172.582  31
 -10  -2  -6 8634.89 98.5625  17
 -10   2  -6 8219.79 97.9339  17
  10  -2   6 8363.22 101.585  31
  10  -2   6 8475.14 104.044   3
  10   2   6 8345.16 99.4450   3
 -10  -2  -7 3609.87 46.4683  17
 -10   2  -7 3472.41 47.8534  17
 -10  -2  -7 3317.81 45.1457   5
 -10   2  -7 3198.91 44.4629   5
 -10  -4  11 7299.81 84.0739  24
 -10  -4  11 7175.77 80.5461  14
 -10  -4  11 7153.04 84.0288  30
 -10  -4  10 104041. 412.647  22
 -10   4  10 109255. 460.798  22
 -10  -4  10 102275. 422.342  23
 -10   4  10 107872. 456.236  24
 -10  -4  10 106349. 439.056  14
 -10  -4  10 107616. 444.176  30
 -10   4   9 543.842 44.6002  14
 -10   4   9 519.976 47.5345  24
 -10  -4   9 719.278 46.6899  23
 -10  -4   9 658.027 43.6059  22
 -10   4   9 535.445 45.9401  15
 -10  -4   9 609.223 45.4426  30
 -10   4   8 14229.3 147.166  14
 -10  -4   8 14065.0 153.455  30
 -10   4   8 14382.9 171.600  27
 -10   4   8 14622.8 160.395  23
 -10  -4   8 14203.0 155.319  23
 -10   4   8 13973.7 154.139  24
 -10   4   8 14212.7 159.641  22
 -10  -4   8 14134.7 151.473   4
 -10   4   8 14468.6 155.548  15
 -10   4   7 68995.2 337.229  14
 -10  -4   7 69463.2 390.279  26
 -10   4   7 70178.5 386.579  27
 -10  -4   7 70867.1 361.708  30
 -10  -4   7 70463.8 369.034  28
 -10   4   7 69208.6 353.289  24
 -10   4   7 71722.5 360.413  23
  10   4  -7 65914.6 621.840  40
  10   4  -7 68187.7 670.719  36
  10   4  -7 68340.4 354.280  18
 -10   4   7 71835.2 365.021  15
 -10   4   7 71663.9 365.424  22
  10   4  -6 7433.35 199.656  40
 -10  -4   6 7691.34 109.155  28
 -10   4   6 7710.29 114.660  27
 -10  -4   6 7839.51 115.985  26
 -10   4   6 7680.70 108.465  25
 -10   4   6 7598.69 103.746  22
  10   4  -6 7492.86 216.046  36
 -10   4   6 7790.20 107.797  15
 -10   4   6 7257.44 194.722   2
  10   4  -5 27467.8 366.591  40
 -10  -4   5 27890.3 356.974  35
  10   4  -5 27977.4 392.389  36
 -10  -4   5 27152.2 356.572   2
 -10   4   5 27300.3 355.880   2
  10   4  -4 226403. 1141.47  40
 -10  -4   4 224597. 1144.21  35
  10   4  -3 26620.5 335.809   6
  10  -4  -3 27042.2 326.675  38
 -10  -4   3 27347.1 322.531   2
 -10   4   3 27505.9 320.752   2
 -10  -4   3 27879.3 366.846  35
 -10  -4   2 80566.1 585.642  41
  10   4  -2 80804.9 607.830   6
 -10  -4   2 85879.6 591.705   2
 -10   4   2 88451.0 602.236   2
 -10   4   2 80511.3 497.842  39
  10  -4  -2 82159.7 624.565  38
 -10  -4   1 4799.58 155.684  41
 -10   4   1 4887.55 132.512  39
  10  -4  -1 4867.71 159.988  38
  10   4  -1 5227.74 158.874   6
 -10  -4   1 5075.21 137.669   2
 -10   4   1 5089.63 143.156   2
 -10  -4   0 23.1687 53.2662  41
  10   4   0 39.9191 34.9257  10
  10  -4   0 65.1725 54.9149  38
  10   4   0 51.3631 53.5766   6
 -10  -4   0 47.6741 41.3493   2
 -10   4   0 28.5656 40.6513   2
  10   4   1 9540.20 242.725   6
 -10  -4  -1 9629.88 247.840  41
  10  -4   1 9858.95 212.752   9
  10   4   1 9747.34 131.017  10
  10  -4   1 9300.43 243.788  38
 -10   4  -1 9174.15 218.127  39
 -10  -4  -1 9242.30 113.486  17
  10   4   1 9427.79 242.788  36
  10  -4   2 80098.0 666.045   9
 -10  -4  -2 80770.5 384.887  17
 -10   4  -2 80014.4 702.992  39
  10  -4   2 81130.1 397.092  43
  10   4   3 52190.3 334.093  10
  10  -4   3 51776.3 299.854   3
  10   4   3 52242.4 295.963   3
  10  -4   3 52433.9 320.237  43
 -10  -4  -3 52621.4 303.711  17
 -10  -4  -4 94731.3 426.830  17
  10  -4   4 93464.2 444.692  31
  10   4   4 92865.4 449.671  10
  10  -4   4 94399.2 454.325  43
  10  -4   4 93896.2 424.474   3
  10   4   4 93845.6 417.977   3
  10  -4   5 1469.25 48.1866   3
  10   4   5 1478.18 48.5042   3
 -10  -4  -5 1492.22 50.8638  17
 -10   4  -5 1435.58 49.9085  17
  10   4   5 1532.54 60.0442  15
  10  -4   6 436.794 31.9864  31
  10   4   6 453.330 36.9919  15
 -10  -4  -6 431.522 28.0414  17
 -10   4  -6 400.912 28.2884  17
  10   4   7 9251.16 64.8673  15
 -10  -6  11 1704.58 34.3494  24
 -10  -6  11 1516.98 34.3985  30
 -10  -6  10 5882.40 78.1209  14
 -10   6  10 6129.43 88.2431  24
 -10  -6  10 5870.42 82.3253  30
 -10   6   9 25545.5 201.298  24
  10   6  -9 25068.3 198.738  19
 -10  -6   9 24885.8 174.985  22
 -10   6   9 25743.5 202.268  22
 -10   6   9 25515.4 196.508  15
 -10  -6   9 25736.2 198.152  30
 -10   6   8 168.837 37.9128  33
 -10  -6   8 145.287 39.3528  30
 -10   6   8 186.399 42.6847  24
 -10  -6   8 121.110 32.1152  42
  10   6  -8 98.2319 45.8278  19
 -10   6   8 137.858 38.5232  22
  10   6  -8 102.983 44.6443  18
 -10   6   8 129.317 46.2998  15
 -10   6   7 70894.7 385.480  27
 -10   6   7 68851.2 368.158  24
 -10  -6   7 69565.1 357.655  42
 -10  -6   7 68259.6 369.498  20
 -10   6   7 69261.8 354.074  21
 -10   6   7 69446.0 365.773  22
 -10   6   7 69016.7 358.402  33
  10   6  -7 70353.9 388.610  18
 -10   6   7 70881.5 378.888  15
  10   6  -6 5878.66 204.169  36
 -10  -6   6 5485.58 182.298  35
 -10   6   6 6196.34 105.191  27
 -10   6   6 6030.73 99.7055  24
 -10  -6   6 5893.60 104.093  26
 -10   6   6 6084.30 102.953  33
 -10   6   6 6149.62 98.2105  22
 -10  -6   6 5888.35 102.871  20
 -10   6   6 6483.88 106.971  21
  10   6  -6 6216.07 116.053  18
  10   6  -6 5550.93 196.856  40
  10   6  -5 1496.34 114.128  36
 -10  -6   5 1487.15 105.577  35
 -10  -6   5 1436.61 52.2416  28
 -10   6   5 1418.58 55.6736  27
 -10   6   5 1556.59 53.6986  24
 -10  -6   5 1376.17 54.7529  26
 -10   6   5 1448.79 59.5051  33
 -10   6   5 1456.83 59.2303  21
 -10  -6   5 1460.35 58.9174  20
 -10   6   5 1561.34 54.4804  16
  10   6  -5 1491.12 69.8499  18
  10   6  -5 1400.47 111.853  40
 -10   6   4 7791.56 115.933  33
 -10  -6   4 7023.15 99.4198  28
 -10  -6   4 7556.13 104.177  26
  10   6  -4 7480.14 215.724  36
 -10  -6   4 7561.62 217.927  35
 -10   6   4 7417.60 106.335  16
 -10   6   4 7548.02 111.348  21
 -10   6   3 12273.8 118.140  12
  10   6  -3 12090.9 264.562  36
 -10  -6   3 11619.3 268.792  35
 -10   6   3 12451.9 139.228  21
  10   6  -3 11888.7 256.116   6
 -10   6   3 12059.8 134.909  16
 -10  -6   3 12118.5 137.037  17
 -10  -6   3 11350.0 233.710  41
  10  -6  -2 14493.9 255.886  38
  10   6  -2 16040.7 295.350   6
 -10   6   2 15719.9 137.494  12
 -10  -6   2 15847.2 314.172  35
  10   6  -2 14846.7 293.215  36
 -10   6   2 15765.2 154.097  21
 -10   6   2 15799.0 154.042  16
 -10  -6   2 14687.7 279.901  41
 -10  -6   1 70547.7 651.189  41
 -10  -6   1 70947.5 339.384  26
  10   6  -1 71110.8 649.512   6
  10  -6  -1 72311.1 630.925  38
 -10   6   1 68766.1 559.208  39
 -10   6   1 70445.6 351.993  16
 -10  -6   1 71052.8 344.191  17
 -10  -6   1 73161.3 682.766  35
  10   6  -1 70391.3 649.406  36
  10   6   0 1931.18 122.472  36
  10   6   0 2321.82 131.203   6
  10   6   0 2083.47 69.3511  10
 -10  -6   0 2133.30 59.7221  26
 -10   6   0 2283.59 61.7828  16
 -10  -6   0 2233.95 60.6794  17
  10  -6   0 2236.86 129.070  38
 -10   6   0 1981.32 107.410  39
 -10  -6   0 2054.06 126.873  41
  10   6   1 90710.6 803.729   6
  10   6   1 86940.3 766.743  36
  10   6   1 91761.3 438.491  10
  10  -6   1 91444.7 801.936  38
 -10   6  -1 87753.3 724.227  39
 -10   6  -1 88553.3 394.464  16
 -10  -6  -1 89247.2 401.383  17
 -10  -6  -1 89117.5 808.397  41
 -10  -6  -2 12234.6 132.788  17
  10   6   2 12399.6 149.154  10
  10  -6   2 12314.3 141.395  43
 -10  -6  -3 655.320 41.9116  17
  10   6   3 659.402 46.3639  15
  10   6   3 692.681 47.1185  10
  10  -6   3 678.354 48.9100  43
  10   6   4 374.102 34.3532  10
  10  -6   4 257.393 39.0630  43
 -10  -6  -4 380.335 33.8746  17
  10   6   4 348.925 39.7171  15
  10  -6   4 301.595 39.8285  31
 -10  -6  -5 18444.7 123.126  17
  10   6   5 18715.8 138.178  15
 -10   6  -5 18671.9 137.861  12
  10  -6   5 18866.1 153.287  31
  10   6   6 134.328 23.9116  33
 -10  -6  -6 113.116 18.3251  26
  10   6   6 139.036 20.3230  15
  10   8 -10 6756.27 61.3348  19
  10   8  -9 2599.99 64.0918  19
 -10  -8   9 2665.74 58.3574  30
 -10  -8   8 4505.62 84.0298  30
 -10  -8   8 4353.22 76.2473  42
  10   8  -8 4481.88 92.7042  18
 -10   8   8 4314.00 79.0110  33
 -10   8   7 29950.1 224.530  33
 -10  -8   7 30024.2 223.217  42
 -10  -8   7 30637.6 232.808  20
 -10   8   7 30344.6 220.962  21
  10   8  -7 30591.1 242.067  18
 -10  -8   6 24038.2 210.121  20
 -10   8   6 24851.8 214.039  21
  10   8  -6 24909.8 226.842  18
 -10   8   6 24213.8 213.108  33
 -10   8   5 3304.17 86.0888  21
 -10  -8   5 3258.62 82.9983  20
 -10   8   5 3295.22 77.3546  16
  10   8  -5 3350.41 92.6951  18
 -10   8   5 3139.08 85.3666  33
 -10   8   4 101528. 466.013  16
 -10  -8   4 100941. 470.787  20
  10   8  -3 21146.5 357.211  36
 -10  -8   3 20445.8 344.048  41
 -10   8   3 22798.8 203.594  21
 -10   8   3 22565.8 181.225  12
 -10   8   3 22435.6 200.839  16
  10   8  -3 22289.0 386.697   6
 -10  -8   2 160.511 68.6413  35
  10   8  -2 235.574 69.7488  36
 -10  -8   2 134.287 60.4933  41
 -10   8   2 353.355 46.1243  21
  10   8  -2 271.484 78.2871   6
 -10   8   2 150.891 40.5109  16
 -10  -8   1 111922. 890.209  41
 -10  -8   1 112625. 453.272  26
 -10   8   1 113445. 480.740  12
  10   8  -1 115202. 509.132  10
 -10  -8   1 112241. 906.510  35
  10  -8  -1 115952. 904.801  35
 -10  -8   1 114154. 481.016  17
 -10   8   1 113452. 502.475  16
  10   8  -1 114167. 908.096   6
 -10  -8   0 857.675 42.2024  26
 -10   8   0 878.896 49.2169  16
 -10  -8   0 790.057 42.3153  17
  10   8   0 755.226 50.2796  10
 -10   8   0 844.409 48.1798  12
 -10   8  -1 1245.17 50.6791  16
 -10  -8  -1 1227.78 46.0064  17
 -10  -8  -1 1348.50 48.9088  26
 -10  -8  -2 38962.6 228.388  26
 -10   8  -2 39063.3 247.249  12
 -10  -8  -3 13576.7 122.902  26
  10  -8   3 13345.0 131.936  43
  10  -8   4 16957.0 135.424  43
  10  -8   4 16812.6 138.769  31
  10   8   4 16623.8 131.049  33
 -10   8  -4 16963.3 131.361  12
  10   8   5 4751.18 56.8739  33
  10  -8   5 4652.43 59.0335  31
  10  10  -9 133.877 15.7118  19
  10  10  -8 14729.3 120.754  19
 -10 -10   8 14072.5 108.860  30
  10  10  -7 733.219 49.7078  18
 -10 -10   7 665.176 38.9149  42
 -10 -10   7 689.079 37.7921  30
 -10 -10   6 5338.85 91.1073  20
 -10  10   6 5353.75 91.9531  21
  10  10  -6 5270.38 83.8751  29
 -10 -10   6 5239.46 89.3259  42
  10  10  -5 48744.2 287.887  29
  10  10  -5 48211.8 294.455  18
  10  10  -4 36686.3 255.424  18
 -10  10   4 37058.9 247.232  16
 -10  10   4 37244.0 257.022  21
 -10 -10   4 36776.5 251.188  20
  10  10  -3 63677.0 342.027  18
 -10  10   3 63164.2 344.287  16
  10  10  -3 62777.9 352.046  29
 -10  10   3 62236.8 343.195  21
 -10 -10   3 63189.7 343.335  20
 -10  10   2 6701.49 100.893  12
  10  10  -2 6085.01 97.9229  10
  10  10  -2 6455.62 89.4277  13
  10  10  -2 7037.01 107.301  18
 -10  10   2 6857.92 109.626  16
  10  10  -2 7128.93 115.536  29
 -10  10   1 177.167 35.0219  12
  10  10  -1 89.4307 31.2520  13
  10  10  -1 155.087 32.1200  10
  10  10  -1 154.260 38.4964  18
 -10  10   1 153.204 39.9558  16
  10  10  -1 164.618 42.1623  29
 -10  10   0 10038.6 119.879  16
 -10  10   0 10058.3 119.688  12
 -10  10  -1 8156.48 97.4872  16
 -10  10  -2 2809.55 58.2119  12
  10  10   3 20800.4 137.231  34
 -10  10  -3 20365.0 133.666  12
  10  10   4 7720.25 63.8258  34
 -10 -12   6 3176.18 47.5596  42
 -10 -12   6 3126.99 44.6826  30
  10  12  -5 68.1180 23.9060  29
 -10 -12   5 33.4017 25.6544  20
 -10 -12   4 30.7209 27.9712  20
  10  12  -4 60.8704 31.2952  29
  10  12  -4 16.8847 27.7630  18
 -10 -12   3 9458.92 98.7888  20
  10  12  -3 9632.28 106.034  29
 -10  12   3 9425.94 98.0158  16
  10  12  -2 6694.70 89.5225  29
 -10 -12   2 6309.15 80.7455  20
 -10 -12   1 549.537 32.3976  20
  10  12  -1 505.457 25.5923  21
  10  12  -1 557.383 34.1352  29
 -10  12   1 633.352 33.5773  16
 -10  12   0 30567.1 163.776  16
 -10 -12   0 31571.4 158.632  20
 -10 -12  -1 382.827 18.5489  20
  10  12   1 373.471 23.9081  21
 -11  -1  12 5268.63 59.7342  14
 -11   1  12 5109.97 61.3566  24
 -11  -1  12 5215.99 59.4294  24
 -11  -1  11 2976.11 63.3026  14
 -11  -1  11 2994.80 61.3928  30
 -11   1  11 2903.05 62.0473  22
 -11  -1  11 2794.41 59.2431  22
 -11   1  10 11823.9 134.070  14
 -11  -1  10 11536.1 144.368   4
 -11   1  10 11689.1 145.699   4
 -11   1  10 11954.3 145.377  23
 -11  -1  10 11536.0 133.974  24
 -11  -1  10 11813.9 141.243  23
 -11   1  10 11941.4 136.172  24
 -11  -1  10 11863.3 130.609  30
 -11   1  10 11500.9 127.180  30
 -11   1  10 11985.6 138.933  22
 -11  -1  10 11651.8 132.081  22
 -11   1   9 4775.16 91.2320  14
 -11   1   9 4818.26 93.6391  24
 -11  -1   9 4642.49 97.9971  23
 -11  -1   9 4562.23 91.4943  24
 -11  -1   9 4594.01 103.205   4
 -11   1   9 4695.08 106.250   4
 -11   1   9 4880.88 97.1556  22
 -11  -1   9 4585.83 91.9564  22
 -11  -1   9 4616.26 86.8145  30
 -11   1   9 4718.11 86.1907  30
 -11  -1   8 107775. 481.678  22
 -11   1   8 105499. 445.257  30
 -11  -1   8 106297. 452.401  30
 -11  -1   8 108442. 502.822  28
 -11  -1   8 107799. 497.647  27
 -11   1   8 112478. 521.413  27
 -11  -1   8 107027. 489.835  23
 -11   1   8 106299. 488.995  23
 -11   1   8 107161. 468.058  24
  11   1  -8 105120. 835.797  36
 -11  -1   8 109410. 502.268   4
 -11   1   8 108390. 502.859   4
 -11  -1   8 103185. 880.799   1
 -11   1   8 102258. 884.145   1
 -11   1   8 107409. 465.244  14
 -11  -1   7 1076.34 57.7403   4
 -11   1   7 1244.51 60.8647   4
  11   1  -7 661.687 79.8677  36
 -11   1   7 621.427 45.1045  23
 -11   1   7 615.333 39.4568  24
 -11  -1   7 546.083 82.9563   2
 -11   1   7 449.476 78.9494   2
 -11  -1   7 656.064 47.8602  27
 -11   1   7 998.943 55.7478  27
 -11  -1   7 635.053 47.0168  26
 -11   1   7 731.403 48.1057  28
 -11  -1   7 686.052 47.2549  28
 -11  -1   7 633.223 35.6548  30
 -11   1   7 631.030 43.2507  22
  11   1  -6 479.580 71.2473  36
  11  -1  -6 483.744 62.5019  36
 -11  -1   6 400.817 71.1628   2
 -11   1   6 465.035 73.5872   2
  11   1  -5 145344. 892.666  36
  11  -1  -5 147126. 827.074  36
  11   1  -4 6026.12 168.672  36
  11  -1  -4 6049.84 150.085  36
 -11  -1   4 6293.47 176.405   2
  11   1  -3 16240.0 266.739  36
  11  -1  -3 16690.8 241.298  36
  11   1  -2 174372. 808.943   6
 -11  -1   2 181953. 856.627  41
 -11   1   2 180142. 819.872  41
  11  -1  -2 181229. 595.470  10
  11   1  -2 180806. 624.047  10
  11   1  -2 187049. 990.942  36
  11  -1  -2 187615. 911.609  36
 -11  -1   2 185707. 981.115   2
  11   1  -1 89387.4 564.187   6
  11   1  -1 91372.8 401.516  10
  11  -1  -1 92410.2 627.300  36
  11   1  -1 93265.8 688.990  36
  11  -1  -1 92210.4 379.912  10
 -11  -1   1 95678.3 687.817   2
 -11  -1   1 93579.5 634.875  41
 -11   1   1 90792.4 601.881  41
  11  -1   0 33331.6 219.304  10
  11   1   0 31098.7 224.805  10
  11   1   0 34839.5 397.863   9
  11  -1   0 31569.2 344.635   9
  11   1   0 33988.7 424.024  36
  11  -1   0 34216.4 389.282  36
 -11  -1   0 31609.2 328.864  37
 -11  -1   0 34031.0 399.887  41
 -11   1   0 34253.2 390.351  41
  11  -1   1 5879.24 185.006   7
  11   1   1 6133.94 107.018  10
  11  -1   1 6020.05 99.0935  10
  11   1   1 5641.44 172.307   9
  11  -1   1 5565.31 158.476   9
 -11  -1  -1 5857.42 183.129  41
 -11   1  -1 6097.21 183.382  41
  11   1   1 5821.52 191.898  38
  11  -1   1 6024.02 194.091  38
 -11  -1  -1 5471.08 154.743  37
 -11  -1  -2 7889.21 112.931  17
 -11   1  -2 8178.86 112.820  17
  11   1   2 7642.16 116.379  31
  11  -1   2 7682.55 112.750  31
  11   1   2 7730.16 241.030   7
  11   1   2 7862.84 128.265  10
  11  -1   2 8405.42 124.024  10
  11  -1   2 7956.61 227.821   7
  11   1   2 7520.18 213.694   9
  11  -1   2 7938.03 207.046   9
 -11  -1  -2 7029.72 191.853  37
  11   1   2 7028.97 210.214  38
  11  -1   2 7775.94 229.752  38
 -11  -1  -2 7710.52 227.057  41
 -11   1  -2 7933.91 226.241  41
 -11   1  -3 18544.3 175.803  17
  11  -1   3 19111.4 191.024  10
  11  -1   3 18120.0 355.977   7
  11  -1   3 18721.4 184.113  31
  11   1   3 18682.0 185.589   3
  11  -1   3 19160.0 192.053   3
  11  -1   3 18019.0 353.369  38
 -11  -1  -3 17893.3 325.657  37
  11   1   4 27752.6 223.573   3
  11   1   4 28125.3 228.856  31
 -11   1  -4 27600.9 213.623  17
  11  -1   5 2472.94 67.9934   3
  11   1   5 2391.29 65.6355   3
  11   1   5 2489.92 69.0320  31
  11  -1   5 2602.45 68.7485  31
 -11  -1  -5 2569.18 65.4958  17
 -11   1  -5 2535.85 65.2136  17
  11  -1   6 30572.4 188.541   3
  11   1   6 30250.1 184.190   3
 -11  -1  -6 30774.9 176.634  17
 -11   1  -6 30135.8 175.590  17
  11  -1   6 30509.0 185.998  31
 -11  -3  12 21952.3 113.345  24
 -11   3  11 42824.4 231.873  24
 -11   3  11 42448.9 228.841  22
 -11  -3  11 42756.3 222.961  14
 -11  -3  11 42554.3 220.590  30
 -11   3  10 8618.33 114.868  24
 -11  -3  10 8652.38 113.778  23
 -11  -3  10 8981.45 112.194  30
 -11   3  10 8754.56 119.583  22
 -11  -3  10 8708.15 108.451  22
 -11   3  10 8506.51 110.848  14
 -11  -3  10 8842.27 113.176  14
 -11  -3   9 3474.30 83.7648  23
 -11   3   9 3779.24 83.1523  24
 -11   3   9 3693.55 87.8053  23
 -11  -3   9 3731.68 80.3127  30
 -11  -3   9 3602.71 81.3375  22
 -11   3   9 3553.42 78.5639  14
 -11   3   9 3323.41 72.2275  15
 -11  -3   8 5595.25 107.461  28
 -11  -3   8 5688.71 96.8046  30
 -11   3   8 5789.25 112.754  27
 -11   3   8 5681.50 98.8721  24
 -11  -3   8 5677.69 103.787  23
 -11   3   8 6000.38 105.834  23
 -11   3   8 5764.78 103.071  22
 -11   3   8 5724.22 93.6003  14
 -11   3   8 5732.68 94.9006  15
 -11  -3   7 185.137 38.6444  28
 -11  -3   7 148.231 31.2094  30
 -11   3   7 237.795 34.0899  24
 -11   3   7 215.150 43.7631  25
 -11   3   7 301.900 37.8817  23
 -11  -3   7 154.761 41.5852  26
  11   3  -7 161.541 66.4793  36
 -11   3   7 226.251 36.1843  22
 -11   3   7 179.349 37.7208  15
 -11   3   6 14574.1 141.582  22
 -11  -3   6 14746.3 152.123  28
 -11   3   6 14860.8 154.338  25
 -11  -3   6 15097.3 157.486  26
  11   3  -6 14257.0 264.643  40
 -11  -3   6 14686.3 296.609   2
 -11   3   6 14466.3 286.572   2
  11   3  -6 14653.2 299.066  36
  11   3  -5 115947. 833.417  36
 -11  -3   5 117388. 821.471   2
  11   3  -4 86919.9 690.831  36
 -11   3   4 86929.3 647.698   2
 -11  -3   3 48756.7 405.279  41
 -11  -3   3 53696.4 497.565   2
 -11   3   3 52490.8 490.666   2
  11  -3  -3 53478.9 503.879  38
  11   3  -3 50327.2 502.538  36
  11   3  -3 49400.3 449.112   6
 -11  -3   2 49.7321 43.8078  41
 -11  -3   2 73.1300 45.3795   2
 -11   3   2 48.6585 45.1278   2
  11  -3  -2 39.2367 46.8505  38
  11   3  -2 35.1745 53.3135  36
  11   3  -2 76.0686 47.3787   6
  11   3  -1 5317.32 157.566   6
  11   3  -1 4988.84 93.7522  10
 -11  -3   1 4756.08 151.465  41
  11   3  -1 4905.96 167.808  36
 -11  -3   1 5504.45 164.291   2
 -11   3   1 5714.49 167.657   2
 -11   3   1 4662.28 130.554  39
  11  -3  -1 4981.00 167.236  38
 -11  -3   0 3762.10 148.276  41
  11  -3   0 4135.71 73.4357  10
  11   3   0 4088.03 161.296  36
  11   3   0 4184.48 152.057   6
 -11   3   0 3673.15 133.028  39
  11  -3   0 3966.64 158.557  38
  11  -3   1 809.805 43.4555  31
  11   3   1 796.370 48.7078  31
  11   3   1 740.257 81.2814   6
 -11  -3  -1 795.285 92.1037  41
  11  -3   1 923.866 44.4344  43
  11  -3   1 814.412 44.0271  10
  11   3   1 808.025 88.8881   9
  11   3   1 1018.01 104.145  36
 -11  -3  -1 861.108 46.0317  17
 -11   3  -1 967.929 82.4166  39
 -11  -3  -1 687.777 77.1340  37
  11   3   1 809.336 85.8531  38
  11  -3   2 55583.7 631.474  38
 -11   3  -2 55369.2 586.674  39
 -11  -3  -2 52029.6 581.818  37
  11   3   2 54942.5 349.586  10
  11  -3   2 53681.8 543.762   9
 -11  -3  -2 57255.7 649.810  41
  11  -3   2 57272.2 328.914  43
  11  -3   2 55744.7 319.920  31
 -11  -3  -2 55246.4 313.254  17
 -11   3  -2 54711.1 300.659  17
 -11  -3  -3 107347. 475.805  17
  11  -3   3 106934. 493.790  43
  11  -3   3 107679. 489.809   3
  11   3   3 106806. 474.690   3
  11   3   3 106821. 514.709  10
  11  -3   3 106049. 485.182  31
  11   3   3 108301. 515.812  31
  11  -3   4 39708.5 261.472   3
  11   3   4 39318.6 253.024   3
  11  -3   4 38947.9 264.433  31
 -11  -3  -4 39914.0 255.043  17
 -11   3  -4 38485.7 244.319  17
  11   3   4 38683.1 270.069  10
 -11  -3  -5 3740.48 71.1145  17
 -11   3  -5 3695.03 68.0769  17
  11  -3   5 3753.55 72.0264   3
  11   3   5 3797.42 70.0369   3
 -11  -3  -6 124.467 22.0593  17
 -11   3  -6 144.700 21.6463  17
  11   3   6 160.959 29.8907  15
  11  -3   6 145.046 24.8362  31
 -11  -3  -6 126.457 19.6397   5
 -11   3  -6 109.171 21.4208   5
 -11  -5  11 119.465 22.8092  30
 -11   5  11 157.303 25.7747  24
 -11  -5  11 173.225 24.7269  24
 -11  -5  11 140.838 21.0906  14
 -11  -5  10 32197.0 203.044  30
 -11   5  10 32123.8 210.044  24
  11   5  -9 35154.0 239.490  19
 -11  -5   9 34748.9 227.467  22
 -11   5   9 35536.7 246.241  22
 -11   5   9 36093.8 239.560  15
 -11  -5   9 35962.1 238.494  30
 -11   5   9 35190.8 241.553  24
 -11  -5   9 34052.3 225.110  23
 -11   5   8 1703.85 61.9626  24
 -11  -5   8 1768.67 61.9085  23
 -11   5   8 1776.24 55.6346  14
 -11   5   8 1946.44 67.6553  15
 -11  -5   8 1646.32 61.0645  28
 -11   5   8 1857.82 74.6422  27
 -11  -5   8 1754.98 62.3219  30
 -11   5   8 1782.00 64.8406  22
  11   5  -8 1711.16 63.7687  18
 -11   5   7 22741.9 183.572  33
 -11   5   7 23683.0 194.100  24
 -11   5   7 24493.4 192.316  23
 -11  -5   7 25012.1 204.705  30
 -11  -5   7 24185.9 218.470  26
 -11  -5   7 24233.3 204.793  28
 -11   5   7 24813.4 217.291  27
  11   5  -7 24572.0 212.498  18
 -11   5   7 25337.3 210.012  15
  11   5  -7 22126.0 370.999  40
 -11   5   7 24594.5 201.175  22
 -11  -5   7 22933.6 189.800  20
 -11   5   6 24611.8 194.578  33
 -11  -5   6 24888.2 213.517  26
 -11   5   6 24123.1 194.343  25
 -11   5   6 23845.3 186.519  24
  11   5  -6 23493.7 375.136  40
 -11   5   6 24123.7 189.507  22
 -11   5   6 24999.6 198.848  21
 -11  -5   6 23995.6 194.859  20
  11   5  -6 24813.2 214.546  18
 -11  -5   6 24078.4 199.861  28
 -11   5   6 23922.7 207.354  27
 -11  -5   5 25826.7 202.554  28
 -11   5   5 25859.2 203.007  27
 -11  -5   5 26693.9 210.305  26
 -11   5   5 25382.7 193.047  25
 -11   5   5 24962.2 346.166   2
  11   5  -5 26330.8 397.576  40
 -11   5   5 27084.1 207.297  21
 -11  -5   5 25753.7 201.484  20
 -11  -5   5 25635.2 382.579  35
 -11  -5   4 54626.5 303.799  26
 -11  -5   4 54965.5 576.393  35
 -11   5   4 55620.1 305.166  16
  11   5  -3 43507.8 476.294   6
  11   5  -3 42416.9 492.517  36
 -11  -5   3 44049.7 509.147  35
 -11   5   3 42147.2 221.962  12
  11  -5  -3 41591.5 440.144  38
 -11   5   3 42408.3 422.537   2
 -11   5   2 33710.8 381.705   2
  11   5  -2 32886.3 434.756  36
 -11  -5   2 31880.7 399.672  41
  11  -5  -2 33525.8 413.417  38
  11   5  -2 32481.1 414.363   6
 -11   5   1 66799.2 540.001  39
  11  -5  -1 67635.0 631.480  38
  11   5  -1 67485.1 644.742  36
  11   5  -1 68384.5 629.112   6
  11   5  -1 67041.1 368.376  10
 -11  -5   1 66389.8 622.368  41
 -11  -5   1 68309.0 339.294  26
 -11   5   1 66586.1 335.911  16
 -11  -5   1 68043.6 335.746  17
 -11   5   1 69497.1 558.780   2
  11   5   0 4052.50 167.763  36
 -11   5   0 3766.36 135.486   2
  11   5   0 3882.64 162.547   6
 -11  -5   0 3987.37 80.3424  26
  11   5   0 3784.86 87.0789  10
 -11  -5   0 4104.37 168.735  41
 -11   5   0 3660.86 72.9722  16
 -11  -5   0 3811.10 77.4341  17
  11  -5   0 4388.95 171.946  38
 -11   5   0 3812.33 139.069  39
  11   5   1 37.6259 65.4244   6
  11   5   1 95.8913 67.7928  36
  11   5   1 181.008 45.6140  10
  11  -5   1 36.1356 30.0969  43
 -11  -5  -1 75.0000 63.3197  41
 -11  -5  -1 34.8739 31.8819  17
  11  -5   1 71.9394 59.3867  38
 -11   5  -1 43.9183 48.8238  39
  11   5   2 7688.79 123.068  10
 -11  -5  -2 7609.84 109.260  17
  11  -5   2 7792.76 104.104   3
  11   5   2 7470.36 100.639   3
 -11   5  -2 7556.59 99.2539   5
  11  -5   3 11143.5 139.080  31
  11   5   3 11358.7 142.468  10
 -11  -5  -3 11506.5 130.399  17
  11  -5   3 11179.9 139.221  43
  11  -5   3 11289.9 121.874   3
  11   5   3 11414.8 120.222   3
 -11  -5  -3 11583.1 117.899   5
  11   5   4 47515.7 264.080  15
 -11  -5  -4 48120.5 259.232  17
  11   5   4 45119.5 263.615  10
 -11  -5  -4 46970.5 234.346   5
  11  -5   4 45952.7 276.639  31
  11  -5   5 28797.6 188.772  31
  11   5   5 28731.2 175.330  15
 -11  -5  -5 29104.6 165.425  17
  11   5   6 3736.56 44.5398  15
 -11  -5  -6 3538.69 44.5377  26
 -11  -7  10 10183.0 92.8172  30
 -11  -7  10 10284.8 88.4020  14
  11   7  -9 53275.2 288.076  19
 -11  -7   9 52567.7 245.795  22
  11   7  -8 4413.51 92.1801  18
  11   7  -8 4686.16 100.172  19
 -11   7   8 4434.81 85.0422  24
 -11  -7   8 4486.19 86.4421  30
 -11   7   7 50409.4 302.977  27
 -11   7   7 50417.5 294.453  24
 -11   7   7 51283.7 292.450  22
 -11  -7   7 50397.4 295.724  42
 -11  -7   7 50956.9 308.824  20
 -11   7   7 50921.1 295.138  21
 -11   7   7 51397.1 302.470  33
 -11  -7   6 6437.22 104.849  26
 -11   7   6 6816.62 107.260  27
 -11   7   6 6657.30 97.7231  22
 -11   7   6 7079.26 114.583  21
 -11  -7   6 6858.44 114.107  20
 -11   7   6 6908.51 114.423  33
  11   7  -6 7080.76 124.724  18
 -11  -7   5 381.170 38.8065  26
  11   7  -5 357.194 81.0491  36
 -11  -7   5 298.401 69.7346  35
  11   7  -5 411.863 58.2404  18
 -11   7   5 443.757 42.5817  16
 -11   7   5 378.022 47.6193  21
 -11  -7   5 396.115 45.5446  20
 -11  -7   5 347.591 35.3218  28
 -11   7   5 321.894 37.8507  27
 -11   7   4 751.016 38.2136  12
 -11  -7   4 1047.99 47.0243  28
 -11  -7   4 916.236 46.6846  26
 -11   7   4 817.684 50.3436  16
 -11  -7   4 949.623 98.9735  35
  11   7  -4 883.987 97.8930  36
  11   7  -4 886.443 92.4076   6
 -11   7   3 5095.82 82.7344  12
 -11  -7   3 4857.26 86.3938  28
 -11  -7   3 4925.32 85.4409  26
 -11  -7   3 4741.97 190.277  35
  11   7  -3 4616.90 179.359  36
 -11   7   3 5111.41 98.3264  21
  11   7  -3 5395.04 189.038   6
 -11  -7   3 4145.18 157.493  41
 -11   7   2 329.064 34.4625  12
 -11  -7   2 357.671 36.0971  26
  11   7  -2 385.977 79.4129   6
 -11   7   2 410.065 43.3013  16
 -11  -7   2 326.876 38.6511  17
 -11  -7   2 508.729 85.2348  35
  11   7  -2 392.807 80.8757  36
 -11  -7   2 356.287 69.6399  41
  11   7  -1 170891. 1103.81  36
 -11  -7   1 166437. 1104.16  41
 -11  -7   1 175201. 637.868  26
  11   7  -1 180508. 694.308  10
 -11   7   1 177457. 641.259  12
 -11   7   1 176050. 663.848  16
 -11  -7   1 175025. 653.754  17
  11   7  -1 178823. 1144.33   6
  11  -7  -1 170108. 1055.82  38
 -11  -7   0 2824.93 68.4422  26
 -11   7   0 2928.46 72.7099  16
 -11  -7   0 2707.34 67.5967  17
  11   7   0 2844.90 77.8782  10
 -11   7   0 2933.92 70.8417  12
 -11  -7  -1 8311.95 110.492  26
 -11   7  -1 8209.46 111.964  12
 -11  -7  -1 8131.37 107.590  17
 -11   7  -1 8089.02 104.913  16
  11   7   1 8349.56 123.166  10
 -11  -7  -2 2547.62 65.1009  26
 -11   7  -2 2454.24 65.2611  12
  11   7   2 2655.55 71.0443  10
 -11  -7  -2 2427.18 60.7705  17
  11  -7   2 2400.54 63.7655  43
 -11   7  -3 546.495 37.3412  12
  11  -7   3 378.280 37.4792  31
 -11  -7  -3 426.864 36.7989  26
 -11  -7  -3 494.214 33.3193  17
  11  -7   3 396.173 37.1246  43
 -11  -7  -4 5805.31 75.7379  26
 -11   7  -4 5647.03 75.9906  12
 -11  -7  -5 18833.3 108.708  26
  11   7   5 18596.2 114.988  33
  11   9  -9 1487.26 40.1497  19
 -11  -9   9 1563.59 36.6644  30
 -11  -9   8 58.4263 26.4581  30
  11   9  -8 108.637 37.0053  19
 -11  -9   7 5570.41 90.8469  20
  11   9  -7 5816.54 100.016  18
 -11  -9   7 5735.31 90.0710  30
  11   9  -6 11968.3 147.119  18
  11   9  -6 11729.1 133.494  29
 -11  -9   6 12009.7 138.938  20
 -11   9   6 11757.4 139.291  21
 -11  -9   5 8441.77 121.972  20
 -11   9   5 8521.98 114.631  16
 -11   9   4 72886.5 384.806  21
 -11   9   4 73088.5 378.721  16
  11   9  -4 72783.5 389.774  18
 -11   9   3 1821.60 57.3791  12
  11   9  -3 1646.90 70.1105  18
 -11   9   2 42640.1 261.000  12
 -11   9   2 43094.2 280.932  16
 -11   9   1 7198.50 105.200  12
 -11   9   1 7069.50 109.257  16
 -11  -9   0 377.330 30.9078  26
  11   9   0 390.945 40.1108  29
 -11   9   0 392.541 37.7181  12
 -11   9   0 421.530 39.9332  16
  11   9   0 385.630 38.6065  10
 -11  -9  -1 26458.6 167.107  26
 -11   9  -1 26552.9 180.349  16
 -11   9  -2 23536.2 170.390  12
 -11  -9  -2 23233.2 145.969  26
 -11   9  -3 9203.62 91.7970  12
 -11  -9  -3 8258.74 71.1766  26
  11  -9   3 8823.38 85.8446  31
  11   9   3 7829.44 74.0234  33
  11   9   4 12195.0 86.4296  34
  11  -9   4 10454.0 73.1113  31
 -11 -11   7 958.440 28.6536  30
 -11 -11   7 912.302 29.3539  42
  11  11  -6 67.3728 29.9673  19
  11  11  -6 23.7001 24.0767  29
 -11 -11   6 20.7354 24.8096  42
  11  11  -5 23886.7 171.529  18
  11  11  -5 24362.5 171.417  29
  11  11  -4 3989.63 78.5842  29
 -11 -11   4 4042.87 75.5922  20
 -11  11   4 4093.66 71.9036  16
  11  11  -4 3970.31 75.4433  18
 -11 -11   3 33565.7 212.914  20
 -11  11   3 34039.5 215.895  16
  11  11  -3 33646.9 207.922  18
 -11 -11   2 20800.8 161.810  20
  11  11  -2 20455.2 166.521  29
 -11 -11   1 104.864 32.2824  20
  11  11  -1 57.8342 30.9685  29
 -11  11   1 58.5111 30.0855  16
 -11 -11   0 31650.0 181.907  20
 -11  11   0 31923.3 188.835  12
 -11 -11  -1 3178.44 51.4692  20
  11  11   1 2995.42 46.1757  34
  11  11   2 90.1045 19.7270  21
  11  11   2 107.111 17.3633  34
 -11 -13   3 2651.93 35.8704  42
 -12   0  12 5742.17 54.8498  22
 -12   0  11 67.8359 28.8622  22
 -12   0  11 20.3475 27.9128  14
 -12   0  11 24.0511 29.4093  24
 -12   0  10 22603.8 187.913  22
 -12   0  10 22448.8 183.237  14
 -12   0  10 22931.2 186.348  24
 -12   0  10 22378.9 194.337  23
 -12   0   9 14.6733 38.4522  22
 -12   0   9 18.9465 41.5856  23
 -12   0   9 40.5320 35.7521  24
 -12   0   9 31.3348 30.7546  30
 -12   0   9 7.52834 37.1580  14
 -12   0   8 209217. 717.184  30
 -12   0   8 211627. 745.637  24
 -12   0   7-3.61500 36.7253  27
 -12   0   7 49.4563 61.8646   2
 -12   0   7 1.65689 38.8247  25
 -12   0   7 1.50735 35.0212  26
 -12   0   6 62.9487 32.8278  28
 -12   0   6 47.1723 36.3835  25
  12   0  -6 73.9600 55.0897  36
 -12   0   6 41.2215 61.8715   2
  12   0  -5 78.8057 52.1090  36
 -12   0   5 1.35556 54.4765   2
  12   0  -4 35.6659 47.6990  36
 -12   0   4 306.776 66.8669   2
  12   0  -3-7.26803 47.3446  36
 -12   0   3 17.4868 56.9020   2
  12   0  -3 12.8959 24.2260  10
  12   0  -2 340738. 1019.25  10
 -12   0   2 344050. 1520.39   2
  12   0  -1 144.860 30.7386  10
  12   0  -1 72.6228 54.8954  36
 -12   0   1 208.172 60.8016   2
 -12   0   1 49.1579 42.7654  41
  12   0   0 65218.7 344.503  10
  12   0   0 65196.1 609.807  36
  12   0   0 64387.4 646.002  38
  12   0   1 28.5625 53.4637  38
  12   0   1 20.3183 29.8444  31
  12   0   1 23.1907 51.8213   7
  12   0   1 103.632 37.9036  10
  12   0   1 37.8747 45.9758   9
 -12   0  -1 20.0695 30.3898  17
 -12   0  -1 12.9842 56.9890  41
  12   0   2 2038.89 129.519  38
 -12   0  -2 2244.70 134.085  41
 -12   0  -2 2410.72 68.3989  17
  12   0   2 2500.66 78.0615  10
  12   0   2 2329.20 140.436   7
  12   0   2 2132.11 119.568   9
  12   0   2 2224.41 69.6343  31
  12   0   3 7.15531 44.4982  10
  12   0   3 44.2074 40.2857   3
  12   0   3-2.45903 36.9264  31
 -12   0  -3 42.7869 36.3953  17
  12   0   4 53121.9 313.830   3
 -12   0  -4 51595.4 291.192  17
  12   0   5 59.5687 29.9444   3
  12   0   5 138.807 33.5445  31
 -12   0  -6 27189.8 144.464   5
  12   0   6 26173.3 146.198  15
 -12  -2  12 9984.87 77.0695  14
 -12   2  12 9710.31 78.0303  24
 -12   2  11 7674.25 95.1606  22
 -12  -2  11 7634.96 87.5683  30
 -12   2  11 7887.95 92.8862  14
 -12  -2  11 7604.13 92.1506  14
 -12   2  11 7813.97 94.9916  24
 -12   2  10 40601.4 259.307  22
 -12  -2  10 37988.7 240.978  22
 -12  -2  10 38739.9 237.008  30
 -12   2  10 39567.1 242.623  14
 -12  -2  10 38416.1 245.905  24
 -12   2  10 39437.5 248.475  24
 -12   2  10 39263.7 257.859  23
 -12  -2  10 37994.7 253.620  23
 -12  -2   9 49929.3 309.537  23
 -12   2   9 50185.4 296.102  24
 -12   2   9 50337.7 312.942  23
 -12  -2   9 49606.4 282.934  30
 -12  -2   9 50694.9 306.648  22
 -12   2   9 50840.1 334.752  27
 -12   2   9 50117.0 290.298  14
 -12   2   8 5743.47 104.547  23
 -12   2   8 5446.28 93.7613  24
 -12  -2   8 5663.29 106.667  23
 -12  -2   8 5349.57 88.4980  30
 -12   2   8 5451.28 111.022  27
 -12  -2   8 5521.57 106.425  28
 -12   2   8 5724.50 102.763  22
 -12   2   8 5567.06 91.7219  14
 -12   2   7 9339.56 110.584  14
 -12   2   7 9754.17 136.279  27
 -12   2   7 9897.81 131.031  28
 -12  -2   7 9557.85 129.400  28
 -12  -2   7 9912.96 264.588   2
 -12   2   7 9670.19 125.561  23
 -12   2   7 9656.79 136.226  25
 -12   2   7 9684.05 114.399  24
 -12   2   7 9751.05 124.159  22
  12   2  -7 9309.64 246.729  36
 -12  -2   6 57161.2 320.918  28
 -12   2   6 56767.3 323.604  27
 -12   2   6 58287.4 312.724  28
 -12  -2   6 59272.8 320.476  25
 -12   2   6 57757.1 329.122  25
  12   2  -6 56518.0 596.492  36
 -12  -2   6 57338.4 610.423   2
 -12   2   6 56342.3 587.491   2
 -12   2   6 58431.9 306.455  22
  12   2  -5 56331.0 570.882  36
 -12   2   5 55500.6 558.617   2
  12   2  -4 1875.84 112.644  36
 -12  -2   4 1564.08 103.308   2
 -12   2   4 1730.86 103.490   2
 -12  -2   3 30597.0 396.578   2
 -12   2   3 32126.0 401.533   2
  12   2  -2 48662.1 436.584   6
  12   2  -2 49354.6 291.693  10
  12  -2  -2 52123.1 543.921  38
  12   2  -2 50668.1 526.256  36
 -12  -2   2 51722.4 506.630   2
 -12   2   2 51901.2 513.712   2
 -12  -2   2 50114.7 452.180  41
  12   2  -1 14821.6 249.447   6
 -12   2   1 14884.5 241.808  39
  12  -2  -1 15546.1 303.582  38
  12  -2  -1 16084.7 142.535  10
  12   2  -1 15278.2 159.776  10
  12   2  -1 15387.9 296.208  36
 -12  -2   1 15444.7 271.216  41
 -12  -2   1 16420.3 297.726   2
 -12   2   1 16412.8 302.352   2
  12   2   0 4525.15 148.334   6
 -12  -2   0 4553.07 83.5098   5
 -12  -2   0 4596.54 83.5209  17
  12   2   0 4233.99 169.924  36
  12   2   0 4280.31 94.1580  10
  12  -2   0 4313.81 148.725   7
  12  -2   0 4704.77 83.5034  10
  12   2   0 4117.12 150.895   9
 -12  -2   0 4419.93 163.865  41
  12   2   0 4347.42 89.8109  31
 -12   2  -1 38434.8 242.381  17
  12  -2   1 38639.2 255.542  31
  12   2   1 39592.4 279.415  31
  12   2   1 39557.5 292.502  10
  12  -2   1 40294.6 265.469  10
  12  -2   1 38621.5 466.058   7
 -12  -2  -1 38391.1 493.588  41
 -12   2  -1 37377.7 463.943  39
  12   2   1 36499.0 486.382  38
  12  -2   1 38330.6 515.892  38
 -12   2  -2 78005.0 379.955  17
  12   2   2 77758.1 417.849  31
  12  -2   2 77821.5 396.785  31
  12   2   2 77127.6 785.475   7
  12  -2   2 80245.8 406.353  10
  12  -2   2 76934.8 702.000   7
 -12  -2  -2 76493.0 744.604  41
  12  -2   2 75197.0 747.850  38
 -12   2  -2 75731.7 708.969  39
  12  -2   3 129180. 554.145   3
  12   2   3 127347. 540.765   3
  12  -2   3 124368. 540.617  31
 -12  -2  -3 125366. 527.157  17
 -12   2  -3 123318. 513.270  17
  12  -2   4 11333.4 135.882   3
  12   2   4 11589.2 132.211   3
 -12  -2  -4 11578.6 129.871  17
 -12   2  -4 11371.2 124.897  17
  12   2   4 11817.2 145.951  31
  12  -2   4 11635.3 138.660  31
 -12  -2  -5 2432.52 56.4662  17
 -12   2  -5 2523.85 54.7381  17
  12  -2   5 2395.96 57.4820   3
 -12  -2  -6 3473.56 44.2056   5
 -12  -2  -6 3679.87 46.5965  17
 -12   2  -6 3479.41 44.1477  17
  12   2   6 3497.97 50.9260  15
  12  -2   6 3513.10 51.3681  31
 -12   4  11 109.519 28.3566  22
 -12  -4  11 66.6505 18.3969  22
 -12  -4  11 101.330 23.3965  30
 -12  -4  11 148.985 25.2921  14
 -12   4  11 78.2445 27.3464  24
 -12  -4  10 10249.7 111.978  22
 -12  -4  10 10502.1 114.158  30
 -12   4  10 10488.8 119.587  24
 -12   4   9 8351.90 120.073  22
 -12  -4   9 7956.32 111.737  22
 -12  -4   9 8233.56 109.926  30
 -12   4   9 8005.00 104.410  14
 -12   4   9 7860.72 112.015  24
 -12  -4   9 7956.99 113.793  23
 -12   4   8 4516.90 87.5052  24
 -12  -4   8 4755.51 98.4435  23
 -12   4   8 4744.57 91.3348  23
 -12  -4   8 4508.85 85.8206  30
 -12  -4   8 4435.25 96.1897  28
 -12   4   8 4674.62 92.6666  22
 -12   4   8 4556.73 79.9723  14
 -12  -4   7 1857.89 58.1091  30
 -12   4   7 1800.22 70.1190  27
 -12  -4   7 1788.70 71.2287  26
 -12  -4   7 1871.42 66.9686  28
 -12   4   7 1866.51 58.1908  24
 -12   4   7 1752.76 63.7429  25
 -12   4   7 1770.92 57.9315  23
  12   4  -7 1758.14 128.363  36
  12   4  -7 1826.28 67.2724  18
 -12   4   7 1910.49 62.0219  22
 -12  -4   6 54387.4 318.422  28
 -12  -4   6 53590.3 288.157  30
 -12   4   6 54442.9 322.598  27
 -12  -4   6 54561.9 327.320  26
 -12   4   6 52992.8 311.134  25
 -12   4   6 52765.7 281.199  23
  12   4  -6 51942.0 603.399  36
 -12  -4   6 51362.0 551.446   2
 -12   4   6 51218.2 548.247   2
  12   4  -6 51193.2 544.321  40
 -12   4   6 53839.1 290.890  22
 -12  -4   5 66965.5 355.583  26
 -12   4   5 65049.8 338.693  25
 -12   4   5 65427.3 345.110  27
 -12  -4   5 65170.7 346.692  28
 -12  -4   5 64934.8 606.012   2
 -12   4   5 67055.0 613.279   2
  12   4  -5 67596.0 658.363  36
 -12   4   5 63446.2 323.523   5
 -12  -4   5 66093.3 334.364   5
  12   4  -4 148131. 898.420   6
 -12  -4   4 151753. 584.504  26
 -12  -4   4 153471. 917.976   2
 -12   4   4 152244. 916.874   2
 -12  -4   4 146196. 575.700  28
  12   4  -4 149295. 995.490  36
  12  -4  -4 151092. 916.381  38
 -12  -4   3 4429.69 147.085   2
 -12   4   3 4718.40 153.903   2
  12  -4  -3 4805.80 161.015  38
  12   4  -3 4866.58 173.145  36
  12   4  -3 4267.82 149.321   6
  12   4  -2 31127.5 404.566   6
 -12  -4   2 31079.1 389.712   2
 -12   4   2 32886.8 404.967   2
 -12  -4   2 30072.2 213.793  26
  12  -4  -2 28663.2 392.363  38
 -12  -4   2 29259.1 378.630  41
 -12  -4   2 30213.2 212.681  17
 -12   4   2 28708.9 207.666  16
  12   4  -2 29708.8 422.920  36
  12   4  -1 5021.88 182.352  36
 -12  -4   1 5400.49 160.523   2
 -12   4   1 5348.23 167.299   2
  12   4  -1 4921.46 99.7280  10
 -12  -4   1 5196.16 90.0923  26
 -12  -4   1 5224.71 89.3903  17
 -12   4   1 4911.70 143.886  39
  12  -4  -1 5156.24 181.747  38
  12   4  -1 5081.85 170.760   6
 -12  -4   1 4904.33 169.539  41
 -12  -4   0 14931.5 151.026  17
  12  -4   0 15296.7 148.107  31
 -12  -4   0 15317.0 282.656   2
 -12   4   0 14352.3 282.979   2
 -12  -4   0 15001.7 154.003  26
  12   4   0 14294.6 296.374   6
 -12  -4   0 14428.2 138.598   5
 -12   4   0 14228.0 139.193   5
 -12   4   0 15304.7 283.464  39
  12  -4   0 15293.7 318.461  38
 -12  -4   0 14797.3 307.486  41
  12  -4   1 411.886 39.8790  31
 -12  -4  -1 508.633 67.2761   2
 -12   4  -1 651.007 75.8695   2
  12  -4   1 498.055 81.7001  38
 -12   4  -1 433.647 70.5635  39
 -12  -4  -1 400.237 70.2013  37
  12   4   1 334.863 49.5467  10
 -12  -4  -1 491.747 41.4619  17
 -12  -4  -1 429.253 82.6226  41
  12  -4   1 444.544 40.8894  43
 -12  -4  -1 480.839 38.0885   5
 -12   4  -1 526.703 39.9667   5
  12   4   2 26542.6 205.147   3
  12  -4   2 26828.4 210.826   3
 -12  -4  -2 26647.7 197.395   5
  12  -4   2 26565.7 214.673  31
  12   4   2 26910.2 236.336  10
  12  -4   2 26628.5 214.939  43
 -12  -4  -2 25991.5 208.467  17
  12   4   3 6903.82 115.173  10
 -12  -4  -3 7051.05 105.178  17
 -12   4  -3 6414.84 90.1160  17
  12   4   3 6582.24 97.9802   3
  12  -4   3 6866.22 101.813   3
  12  -4   3 6947.43 109.579  31
 -12  -4  -4 24696.7 178.771  17
  12  -4   4 25134.4 179.217   3
  12   4   4 24470.3 172.505   3
  12  -4   4 24815.3 193.139  31
 -12  -4  -4 24972.6 166.945   5
  12   4   5 22103.4 145.985  15
 -12  -4  -5 21943.4 139.719  17
 -12  -4  -5 21230.0 125.117   5
  12  -4   5 21196.8 153.346  31
  12  -4   6 805.939 22.1694  31
 -12  -6  11 4446.81 46.4850  30
 -12  -6  11 4465.17 45.5775  14
 -12  -6  10 68.5752 19.9059  22
 -12  -6  10 43.7360 24.5544  30
 -12   6  10 92.2926 28.5030  24
  12   6  -9 94881.0 422.523  19
 -12  -6   9 96859.8 401.972  22
 -12   6   9 98964.1 420.640  22
 -12   6   9 97735.1 414.890  24
 -12  -6   9 93609.5 378.385  23
 -12  -6   9 98456.1 411.982  30
  12   6  -8 5119.37 96.7967  18
 -12   6   8 5425.00 92.3711  22
 -12   6   8 5593.79 94.2028  24
 -12  -6   8 5360.14 89.5404  23
 -12  -6   8 5026.30 85.1706  28
 -12   6   8 5620.40 105.720  27
 -12  -6   8 5572.75 94.5056  30
  12   6  -7 7691.98 126.823  18
 -12  -6   7 7453.23 110.942  20
 -12   6   7 7530.51 107.452  22
 -12   6   7 7444.40 106.553  24
 -12  -6   7 7750.13 112.709  30
 -12  -6   7 7148.55 117.545  26
 -12  -6   7 7352.45 109.195  28
 -12   6   7 7635.00 120.225  27
  12   6  -6 736.943 63.1493  18
 -12  -6   6 549.293 48.7529  20
 -12   6   6 533.086 38.5454  22
 -12  -6   6 670.794 46.2182  28
 -12   6   6 527.092 48.4881  27
 -12   6   6 495.941 40.9350  25
 -12  -6   6 539.327 47.9106  26
 -12  -6   5 14160.7 154.113  26
 -12   6   5 13609.7 139.939  25
  12   6  -5 14546.7 299.229   6
 -12  -6   5 14090.0 154.359  20
  12   6  -5 13735.2 308.317  36
 -12  -6   5 13557.2 295.840  35
 -12  -6   5 14142.4 150.616  28
 -12   6   5 13643.1 149.119  27
 -12  -6   4 18429.8 171.279  26
 -12   6   4 18051.4 161.840  25
 -12  -6   4 18124.3 169.299  28
 -12   6   4 17338.4 162.625  27
 -12  -6   4 17808.6 345.018  35
  12   6  -4 16991.1 334.087  36
 -12   6   4 18890.9 179.366  16
  12   6  -4 19550.3 344.016   6
 -12   6   3 270154. 848.207  12
 -12  -6   3 273367. 922.917  17
  12   6  -3 274054. 1410.79   6
 -12  -6   3 273841. 893.799  26
  12   6  -3 271900. 1460.07  36
  12   6  -2 15.9117 69.7797  36
 -12   6   2 79.6954 26.5292  12
 -12  -6   2 56.5115 32.5196  26
  12   6  -2 2.99936 67.0227   6
  12  -6  -2 66.8901 52.3815  38
 -12   6   2 61.0046 35.1793  16
 -12  -6   2 30.6467 33.2077  17
 -12  -6   2 78.3863 57.0393  41
  12   6  -1 97170.4 823.872  36
 -12  -6   1 100081. 822.162  41
 -12  -6   1 101741. 447.742  26
  12  -6  -1 100039. 813.953  38
 -12   6   1 101111. 451.791  16
 -12  -6   1 100921. 448.906  17
  12   6  -1 98468.3 806.302   6
  12   6  -1 97417.6 482.668  10
 -12   6   1 101248. 430.114  12
 -12  -6   0 12316.6 138.830  17
 -12  -6   0 12610.4 140.125  26
  12   6   0 12604.7 155.924  10
 -12  -6  -1 13481.9 145.027  26
  12   6   1 13203.8 158.448  10
 -12  -6  -1 13027.8 140.931  17
  12  -6   1 13203.2 142.508  31
 -12  -6  -2 2087.43 63.2809  26
  12  -6   2 2066.61 61.4151  43
  12  -6   2 1993.80 61.7113  31
 -12  -6  -2 1908.42 58.9460  17
  12   6   2 1928.34 66.3228  10
  12  -6   3 4275.89 80.2257  31
 -12  -6  -3 4198.20 76.7375  26
  12   6   3 4066.19 68.5647  15
 -12  -6  -3 4183.40 73.3017  17
  12   6   3 4009.70 77.8002  10
  12  -6   4 662.009 36.7046  31
 -12  -6  -4 710.017 35.5366  26
 -12   6  -4 636.322 32.3618  12
 -12  -6  -4 620.071 30.8512  17
  12   6   4 672.298 32.4156  15
 -12  -6  -5 21820.1 118.235  26
  12  -6   5 22337.9 129.473  31
 -12  -8  10 2729.20 36.1596  30
 -12  -8   9 60748.8 263.517  30
  12   8  -9 60354.5 279.291  19
 -12  -8   8 17886.2 148.305  30
  12   8  -8 17402.2 157.122  18
  12   8  -8 17895.9 166.786  19
 -12  -8   7 3361.94 73.3902  30
  12   8  -7 3328.81 69.6291  29
  12   8  -7 3598.37 87.9857  18
 -12  -8   7 3495.30 78.1723  20
 -12  -8   6 7497.51 113.243  20
 -12  -8   6 7020.92 97.6707  26
  12   8  -5 19867.9 196.271  18
 -12  -8   5 19670.1 184.027  20
 -12  -8   4 4379.17 91.7110  20
 -12  -8   4 4313.72 79.5739  26
 -12  -8   4 4404.12 78.0238  28
 -12   8   4 4497.70 93.4280  16
 -12  -8   3 8319.78 108.448  26
 -12  -8   3 8378.00 107.655  28
 -12   8   3 8427.02 107.678  12
 -12   8   2 36353.7 256.729  16
 -12   8   2 36333.9 235.387  12
  12   8  -2 35990.1 266.565  10
 -12   8   1 27893.8 216.515  16
 -12  -8   1 27585.6 194.539  26
  12   8  -1 27467.4 222.963  10
  12   8   0 5218.51 95.9179  10
 -12   8   0 5377.04 89.8988  16
 -12  -8   0 5343.03 85.2141  26
 -12   8   0 5290.22 90.5586  12
 -12  -8  -1 12745.2 124.553  26
 -12   8  -1 12770.9 133.594  12
 -12  -8  -2 30540.4 183.754  26
  12  -8   2 30098.0 188.699  31
  12   8   3 102.977 25.3081  33
  12  -8   3 160.222 23.8485  31
 -12  -8  -3 123.814 24.1438  26
 -12   8  -3 93.8976 22.0123  12
 -12  -8  -4 7580.66 57.0768  26
  12  -8   4 7812.91 65.4979  31
  12  10  -8 523.168 30.7018  19
 -12 -10   8 524.118 22.7756  30
 -12 -10   7 7862.59 83.7125  42
 -12 -10   7 8290.40 85.0967  30
  12  10  -6 12633.6 129.267  18
  12  10  -6 12902.4 121.378  29
 -12 -10   6 12899.6 125.356  20
  12  10  -5 37333.8 236.799  29
 -12 -10   5 35882.4 226.790  20
  12  10  -4 7466.71 110.441  29
  12  10  -4 7571.99 109.793  18
 -12  10   4 7325.71 103.706  16
  12  10  -3 7982.60 108.154  10
  12  10  -3 8320.46 112.614  18
 -12 -10   3 8081.99 109.521  20
 -12 -10   2 9665.94 117.411  20
  12  10  -2 9216.30 117.924  29
  12  10  -2 9545.20 112.918  18
 -12  10   2 9422.76 117.322  16
 -12  10   1 26.3986 31.3610  16
 -12  10   1 43.3815 28.2255  12
  12  10  -1 40.2220 33.1999  29
 -12  10   0 713.954 35.6901  12
 -12 -10   0 666.827 30.1625  28
  12  10   1 21712.2 136.015  34
 -12  10  -1 22034.1 148.573  12
  12  10   2 13465.4 94.8616  34
  12  12  -5 645.379 25.0081  29
 -12 -12   5 620.029 24.5597  42
 -12 -12   4 166.953 23.4987  20
  12  12  -4 132.717 25.9458  29
 -12 -12   3 9565.92 84.5087  20
 -12 -12   2 42072.7 187.966  20
  12  12  -2 40807.8 188.207  29
 -12 -12   1 2073.90 36.5954  20
 -13   1  12 32.8035 15.9636  22
 -13  -1  12 35.0947 18.1386  24
 -13   1  11 2032.50 54.5398  22
 -13  -1  11 1906.91 50.9589  22
 -13  -1  11 1910.49 54.0945  23
 -13   1  11 2026.91 52.7402  24
 -13  -1  11 2014.98 52.3157  24
 -13   1  11 1980.11 51.0881  14
 -13  -1  11 1927.36 50.5584  14
 -13   1  10 96014.7 430.887  22
 -13  -1  10 94908.9 423.035  22
 -13  -1  10 95175.3 434.659  23
 -13   1  10 95049.6 414.448  24
 -13  -1  10 95692.0 415.637  24
 -13   1  10 94570.0 409.090  14
 -13  -1  10 94730.2 416.140  14
 -13  -1   9 64547.8 365.869  27
 -13   1   9 68146.4 391.657  27
 -13  -1   9 68468.3 367.008  22
 -13   1   9 68308.4 369.236  23
 -13  -1   9 65550.9 361.775  23
 -13   1   9 67590.9 345.158  24
 -13  -1   9 68549.9 350.001  24
 -13  -1   9 66646.9 324.365  30
 -13   1   9 68226.2 343.437  14
 -13   1   8 19609.1 184.494  22
 -13   1   8 18963.4 167.294  14
 -13   1   8 19306.2 169.177  24
 -13   1   8 19469.7 187.849  23
 -13  -1   8 18683.8 184.577  23
 -13   1   8 19808.8 201.487  27
 -13  -1   8 19180.3 192.156  28
 -13  -1   8 19037.8 187.423  27
 -13   1   7 24136.8 206.186  23
 -13  -1   7 23600.3 211.527  25
 -13   1   7 23202.6 216.532  25
 -13   1   7 22858.4 174.715  24
 -13  -1   7 21993.7 405.323   2
 -13   1   7 21750.9 394.054   2
  13   1  -7 22239.0 377.801  36
 -13   1   7 23640.0 195.269  22
 -13  -1   7 23348.0 204.292  27
 -13   1   7 23474.7 212.105  27
 -13  -1   7 23029.6 206.259  26
 -13   1   7 24100.6 207.741  28
 -13   1   6 53624.7 299.654  26
 -13  -1   6 53908.0 317.207  25
 -13   1   6 53490.5 322.488  25
 -13  -1   6 52863.6 307.168  26
 -13  -1   6 53156.8 310.328  27
 -13   1   6 53182.5 302.773  28
 -13   1   6 52466.2 314.446  27
 -13   1   6 51841.3 312.942   5
 -13  -1   6 52037.8 323.611   5
 -13  -1   6 55810.2 627.144   2
 -13   1   6 54521.7 608.315   2
  13   1  -6 52497.0 566.009  36
 -13   1   5 8929.04 123.197  25
 -13   1   5 8544.13 117.165   5
 -13  -1   5 8550.61 119.710   5
  13   1  -5 8983.03 226.554  36
 -13  -1   5 8857.51 240.555   2
 -13   1   5 8401.33 227.273   2
 -13  -1   5 8821.67 114.439  28
 -13   1   5 8587.07 117.055  27
  13   1  -4 80722.0 667.331  36
  13  -1  -4 80486.3 605.955  36
 -13   1   4 80608.2 699.725   2
  13   1  -3 6457.11 96.9376  10
 -13  -1   3 6610.10 201.353   2
 -13   1   3 6337.22 198.535   2
  13   1  -3 6367.69 189.101  36
  13  -1  -3 6732.75 171.088  36
  13  -1  -2 107486. 437.605  10
  13   1  -2 108336. 463.718  10
  13   1  -2 107006. 797.124  36
  13  -1  -2 106357. 723.866  36
 -13  -1   2 109346. 813.850   2
 -13   1   2 106616. 806.381   2
  13   1  -1 22196.5 365.906  36
  13  -1  -1 21947.9 329.974  36
 -13  -1   1 23374.0 377.347   2
 -13   1   1 22876.6 375.568   2
 -13  -1   1 21689.8 183.736   5
 -13   1   1 21765.1 183.490   5
 -13  -1   1 21366.7 175.603  26
  13  -1  -1 21107.4 380.338  38
  13   1  -1 21042.6 189.909  10
  13  -1  -1 22120.2 181.470  10
 -13  -1   1 21443.6 322.873  41
 -13  -1   1 21346.8 175.943  17
 -13  -1   0 145.711 55.7746  41
  13   1   0 33.2261 39.4184  10
  13  -1   0 108.813 35.6782  10
  13   1   0 221.410 68.5066  36
  13   1   0 97.9567 34.7204  31
  13  -1   0 103.065 32.8269  31
 -13  -1   0 91.8301 60.6624   2
 -13   1   0 55.7311 61.8343   2
 -13   1   0 100.123 28.3039  26
 -13  -1   0 94.7800 33.6824  26
 -13   1   0 220.320 34.2281  17
 -13  -1   0 99.0871 34.6777  17
 -13  -1   0 75.0493 34.5938   5
 -13   1   0 94.9234 37.1946   5
  13   1   0 167.123 67.6126  38
  13  -1   0 143.324 62.9069  38
 -13  -1  -1 9451.81 248.652  41
 -13   1  -1 9405.49 111.051  26
  13   1   1 9283.31 267.261   7
  13   1   1 10007.4 145.780  10
  13  -1   1 9493.75 133.216  10
  13  -1   1 8930.89 243.511   7
  13   1   1 9770.68 138.351  31
  13  -1   1 9638.06 129.468  31
 -13  -1  -1 9723.33 126.470  17
 -13   1  -1 9792.97 123.321  17
  13   1   1 9242.87 255.199  38
  13  -1   1 9441.84 263.448  38
 -13  -1  -2 773.780 49.9221  17
 -13   1  -2 819.784 48.2524  17
  13   1   2 740.009 56.5867  10
  13  -1   2 732.765 53.4551  10
  13   1   2 742.593 52.9427  31
  13  -1   2 752.438 50.1387  31
 -13   1  -2 744.298 41.1529  26
  13  -1   3 3080.32 79.0318  31
 -13  -1  -3 2924.59 73.7252  17
 -13   1  -3 2929.48 71.1401  17
  13   1   3 3103.23 85.2268  10
  13  -1   3 3102.56 80.7978   3
  13   1   3 3176.41 78.2087   3
 -13   1  -3 2798.24 59.4225  26
  13  -1   4 51501.4 289.962   3
  13   1   4 52456.9 286.397   3
 -13   1  -4 51394.6 269.007  17
  13   1   4 52802.4 304.271  31
  13  -1   4 51147.4 293.110  31
 -13  -1  -5 8061.29 83.3402   5
  13  -1   5 7975.86 89.7767   3
  13   1   5 7753.98 86.2772   3
 -13   1  -5 7944.08 82.2585  17
  13  -1   5 8041.57 93.2332  31
 -13   3  11 49.9229 26.5464  22
 -13  -3  11 25.7124 22.3802  22
 -13   3  11 72.5146 27.0512  24
 -13  -3  11 93.6389 26.6018  24
 -13  -3  11 115.203 26.6747  14
 -13  -3  10 960.338 45.2045  22
 -13  -3  10 971.436 46.2680  24
 -13   3  10 968.749 46.8465  24
 -13  -3  10 989.079 49.3339  23
 -13  -3  10 965.956 42.5522  30
 -13   3  10 967.481 42.7287  14
 -13   3   9 1545.81 70.7341  27
 -13   3   9 1581.49 60.9207  22
 -13  -3   9 1469.20 59.0906  22
 -13   3   9 1517.81 55.8043  24
 -13   3   9 1552.24 60.3588  23
 -13  -3   9 1502.72 60.1176  23
 -13  -3   9 1498.58 51.3939  30
 -13   3   9 1527.09 51.5854  14
 -13   3   8 4386.12 99.0249  27
 -13  -3   8 4491.20 98.3216  28
 -13   3   8 4473.25 84.2114  24
 -13   3   8 4513.55 90.6543  23
 -13   3   8 4492.02 90.8202  22
 -13   3   8 4331.99 77.3080  14
 -13  -3   8 4301.69 78.3298  30
 -13   3   7 20820.2 168.413  24
 -13   3   7 21843.1 184.453  23
 -13   3   7 20747.2 198.281  25
 -13  -3   7 21653.6 206.978  26
  13   3  -7 20412.8 379.992  36
 -13   3   7 21437.0 184.088  22
 -13  -3   7 18315.3 352.144   2
 -13   3   7 19500.7 356.691   2
 -13  -3   7 21458.2 199.157  28
 -13   3   6 30937.1 212.829  23
 -13  -3   6 31839.3 223.490  25
 -13   3   6 31701.3 238.938  25
 -13  -3   6 32671.6 246.295  26
  13   3  -6 31865.6 466.484  36
 -13   3   6 31727.9 214.822  22
 -13  -3   6 31016.6 446.350   2
 -13   3   6 30657.7 435.393   2
 -13  -3   6 31906.5 238.948  28
 -13   3   6 31555.7 221.556  28
 -13  -3   5 78032.9 389.307  28
 -13   3   5 78396.2 389.929  27
 -13  -3   5 77229.0 394.133  26
 -13   3   5 77721.6 394.300  25
  13   3  -5 79691.1 716.952  36
 -13  -3   5 78595.1 703.281   2
 -13   3   5 78015.7 690.803   2
 -13   3   5 75935.1 371.682   5
 -13  -3   5 78142.8 387.069   5
 -13  -3   4 44.1216 29.4549   5
 -13   3   4 42.2229 29.8633   5
 -13  -3   4 149.335 35.1767  28
  13   3  -4 121.071 66.2161  36
 -13  -3   4 64.6364 31.3813  17
 -13  -3   4 52.5701 50.7343   2
 -13   3   4 83.0783 56.0546   2
  13  -3  -4 44.6828 56.0046  38
  13   3  -3 11711.6 267.991  36
  13  -3  -3 12547.9 280.461  38
 -13  -3   3 12301.5 137.495  17
 -13  -3   3 13207.2 271.169   2
 -13   3   3 13175.6 274.407   2
  13  -3  -2 1483.13 108.215  38
  13   3  -2 1587.72 114.636  36
 -13  -3   2 1708.40 54.4172   5
 -13   3   2 1780.80 55.0955   5
  13   3  -2 1571.20 66.2006  10
 -13  -3   2 1427.44 90.3828  41
 -13  -3   2 1664.91 56.9690  17
 -13  -3   2 1770.54 108.887   2
 -13   3   2 1926.49 112.598   2
 -13  -3   1 8475.83 215.848   2
 -13   3   1 7421.84 207.512   2
 -13  -3   1 8391.50 109.093   5
 -13   3   1 7220.41 103.973   5
 -13  -3   1 7137.38 106.446  26
 -13  -3   1 7271.49 203.583  41
  13   3  -1 7595.65 123.986  10
  13  -3  -1 7185.20 218.767  38
  13   3  -1 7297.44 223.416  36
  13   3   0 47336.4 576.732  36
  13  -3   0 48871.4 287.232  31
 -13  -3   0 50588.2 555.778   2
 -13   3   0 50414.2 564.371   2
 -13  -3   0 48066.4 290.833  26
  13   3   0 46171.8 324.456  10
  13  -3   0 48669.2 280.098  10
 -13  -3   0 46910.9 552.188  41
 -13  -3   0 47947.8 282.293   5
 -13   3   0 48492.1 286.343   5
 -13   3   0 45812.3 492.305  39
  13   3   0 46717.9 577.141  38
  13  -3   0 46658.6 573.241  38
 -13  -3  -1 26999.3 213.438  17
 -13   3  -1 26453.2 192.012  17
 -13  -3  -1 26924.5 205.304   5
 -13   3  -1 27027.5 209.835   5
  13  -3   1 27421.7 215.827  31
 -13  -3  -2 39152.7 259.917  17
 -13   3  -2 38753.7 239.453  17
  13  -3   2 40736.6 275.461   3
  13   3   2 39229.8 261.464   3
 -13  -3  -2 40436.1 254.977   5
 -13   3  -2 40436.5 258.872   5
  13  -3   2 39024.1 266.941  31
 -13  -3  -3 49916.4 283.504  17
  13  -3   3 49032.1 295.307  31
  13  -3   3 48999.1 292.149   3
  13   3   3 49711.6 284.773   3
 -13  -3  -3 50371.4 274.513   5
 -13   3  -3 49578.5 277.233   5
  13   3   3 49852.9 313.378  10
 -13  -3  -4 2098.03 53.7861  26
  13  -3   4 2142.00 55.1551   3
 -13  -3  -4 2157.19 51.0971   5
 -13   3  -4 2096.52 51.5895   5
  13   3   4 2121.43 53.1647   3
 -13  -3  -4 2166.31 54.7560  17
 -13   3  -4 2057.68 48.3223  17
  13  -3   4 2204.43 60.4282  31
  13   3   5 31.7997 25.1653  15
 -13  -3  -5 10.5177 17.0538   5
 -13   3  -5 14.7775 18.3841   5
  13  -3   5 21.8343 22.0498  31
 -13  -3  -5 46.4622 20.0277  17
 -13  -3  -5 31.4940 19.6719  26
 -13  -5  11 16290.9 108.972  24
 -13  -5  11 15898.5 107.170  14
 -13  -5  10 1535.64 45.2042  22
 -13   5  10 1620.27 50.4412  22
 -13  -5  10 1618.18 45.2618  30
 -13   5  10 1597.06 48.7082  24
 -13  -5  10 1473.98 42.6442  23
 -13  -5   9 17862.8 159.457  22
  13   5  -9 17552.1 163.058  19
 -13  -5   9 17902.1 151.480  30
 -13   5   9 17907.4 156.034  24
 -13  -5   9 17354.4 155.830  23
 -13   5   8 2194.98 65.9965  22
  13   5  -8 2290.86 71.2743  18
 -13   5   8 2210.50 63.7856  24
 -13  -5   8 2119.99 67.3424  28
 -13   5   8 2262.81 75.2634  27
 -13  -5   8 2174.83 60.8300  30
 -13   5   7 3595.92 76.7798  22
  13   5  -7 3668.10 90.9954  18
 -13   5   7 3543.29 80.0202  25
 -13   5   7 3787.40 89.3866  27
 -13  -5   7 3626.45 75.3089  30
 -13  -5   7 3618.68 90.4176  26
 -13  -5   7 3652.53 85.1055  28
 -13   5   6 23901.2 180.630  22
 -13  -5   6 23279.5 189.125  20
  13   5  -6 25337.3 221.401  18
 -13   5   6 24151.3 200.366  25
 -13  -5   6 25125.8 217.679  26
 -13  -5   6 24927.3 212.433  28
 -13   5   6 24829.8 212.740  27
 -13  -5   5 187.513 40.3229  28
 -13   5   5 187.016 40.6811  27
 -13  -5   5 139.349 39.4940  26
 -13   5   5 313.090 43.1523  25
 -13  -5   5 182.445 39.3132  20
  13   5  -5 222.042 64.2199   6
  13   5  -5 194.449 75.8272  36
 -13  -5   4 139668. 569.280  26
 -13   5   4 137076. 556.780  25
  13   5  -4 137892. 919.208   6
 -13   5   4 137478. 558.140  27
 -13  -5   4 138562. 567.715  28
  13  -5  -3 123977. 881.146  38
 -13   5   3 121767. 458.820  12
 -13   5   3 123221. 510.471  27
  13   5  -3 125023. 877.257   6
 -13  -5   3 124358. 521.625  26
 -13  -5   3 126664. 531.279  17
 -13  -5   2 1044.49 51.4404  17
  13   5  -2 981.692 61.1890  10
 -13  -5   2 1047.78 52.4289  26
 -13   5   2 991.899 85.1844   2
  13  -5  -2 997.565 94.4646  38
 -13  -5   2 947.632 87.3114  41
 -13  -5   1 8005.97 225.009  41
  13  -5  -1 8409.62 239.055  38
  13   5  -1 8623.56 236.032   6
 -13   5   1 8256.81 101.314   5
 -13  -5   1 8607.42 119.686  26
 -13  -5   1 9019.29 120.658  17
 -13   5   0 20685.7 165.438   5
  13   5   0 20696.7 203.529  10
 -13  -5  -1 17441.9 167.146  17
 -13   5  -1 17377.5 148.772   5
  13  -5   1 17902.9 158.329   3
  13   5   1 18036.4 189.810  10
 -13  -5  -1 17921.5 170.198  26
  13  -5   1 17946.8 167.105  31
 -13  -5  -2 15819.9 153.810  17
  13  -5   2 15358.2 139.477   3
  13   5   2 15508.3 137.552   3
 -13  -5  -2 15469.7 132.425   5
 -13   5  -2 15375.0 133.677   5
  13   5   2 15302.2 166.796  10
 -13  -5  -2 15757.4 153.680  26
  13  -5   2 15684.5 155.000  31
  13   5   3 17263.7 139.964  15
 -13  -5  -3 17573.9 148.655  17
 -13  -5  -3 17249.8 126.379   5
 -13  -5  -3 17305.9 147.828  26
  13  -5   3 17392.4 155.610  31
  13  -5   4 10907.2 107.358  31
 -13  -5  -4 10885.2 97.2168  17
  13   5   4 10669.9 92.9869  15
 -13  -5  -4 10842.1 99.4753  26
 -13  -5  -5 12601.2 78.7172  26
  13  -5   5 13140.9 89.6681  31
  13   7 -10 330.833 20.8345  19
 -13  -7  10 390.961 24.3115  14
 -13  -7   9 118614. 428.606  30
  13   7  -9 118144. 455.091  19
 -13  -7   9 118426. 425.954  22
  13   7  -8 67.1003 41.8859  18
 -13  -7   8 40.7791 25.5027  23
 -13  -7   8 34.5990 29.1312  30
 -13  -7   7 6289.97 99.8175  20
 -13  -7   7 6135.04 93.5764  30
 -13   7   7 6118.86 100.207  27
 -13  -7   6 4116.21 88.2141  20
  13   7  -6 4231.60 98.3076  18
 -13  -7   6 3980.16 83.8747  26
 -13   7   6 4064.49 83.6754  27
 -13  -7   6 4157.77 78.9205  28
 -13  -7   5 2628.34 74.0167  20
 -13  -7   5 2531.15 69.1099  26
 -13  -7   5 2571.18 67.8853  28
 -13   7   5 2576.64 67.8504  27
  13   7  -5 2683.86 86.3047  18
 -13  -7   4 11448.5 133.446  26
 -13   7   4 10897.6 121.444  25
 -13  -7   4 11356.2 132.563  28
 -13   7   4 10947.3 123.118  27
 -13   7   3 92156.3 397.070  12
 -13  -7   3 92099.0 419.576  26
 -13   7   3 92300.5 406.563  25
 -13  -7   3 93474.9 428.620  28
 -13  -7   2 2899.49 77.0900  17
 -13   7   2 3115.33 79.3771  16
 -13  -7   2 3105.64 72.8454  26
 -13   7   2 3153.65 69.7555  12
  13   7  -2 2990.78 85.9657  10
  13   7  -1 44391.9 302.023  10
 -13  -7   1 44721.1 278.531  17
 -13  -7   1 45664.8 273.378  26
 -13   7   1 45779.8 266.839  12
  13   7   0 891.193 54.6874  10
 -13  -7   0 784.596 45.9671  17
 -13  -7   0 821.442 46.2614  26
 -13   7   0 889.192 44.9728  12
 -13   7  -1 6002.95 92.1597  12
  13  -7   1 5949.08 85.9809  31
 -13  -7  -1 5958.59 90.9227  26
  13   7   1 5724.14 98.2507  10
  13  -7   2 19674.2 151.323  31
 -13  -7  -2 19746.7 152.136  26
 -13  -7  -2 18638.2 144.412  17
  13   7   2 17950.3 151.531  10
  13  -7   3 7441.07 82.9786  31
 -13  -7  -3 7493.36 81.0902  26
 -13  -7  -4 1442.86 29.6308  26
  13  -7   4 1409.92 29.5110  31
  13   9  -9 3177.55 45.7553  19
 -13  -9   8 13946.9 104.059  30
  13   9  -8 14835.7 125.699  19
 -13  -9   7 22284.3 151.868  30
 -13  -9   7 22725.2 160.877  20
 -13  -9   6 42791.1 249.094  20
  13   9  -6 44566.2 269.595  18
 -13  -9   5 6283.47 97.8864  20
 -13  -9   4 11022.0 128.986  20
  13   9  -4 10910.8 137.353  18
 -13  -9   3 2471.75 55.9345  28
  13   9  -3 2412.03 71.4177  10
  13   9  -3 2624.66 75.9107  18
 -13   9   3 2554.36 71.3962  16
 -13  -9   3 2580.79 56.4495  26
 -13  -9   2 2224.43 53.9926  28
 -13   9   2 2176.55 65.2309  16
  13   9  -2 2105.29 65.0422  10
 -13   9   2 2082.44 55.6011  12
 -13  -9   2 2150.00 52.2372  26
 -13  -9   1 297.167 31.8177  28
 -13  -9   1 269.752 28.3735  26
 -13   9   1 279.137 31.7440  12
  13   9  -1 226.755 35.8135  10
 -13  -9   0 4439.75 64.2777  26
 -13   9   0 4536.39 74.2987  12
 -13  -9  -1 34374.7 173.489  26
 -13   9  -1 36818.6 202.526  12
 -13  -9  -2 11901.9 78.8045  26
  13  11  -7 7210.60 62.8179  19
 -13 -11   6 455.370 23.6858  42
 -13 -11   6 472.432 27.4420  20
  13  11  -6 512.549 28.4483  19
  13  11  -6 490.348 25.6346  29
 -13 -11   5 4412.98 63.6535  20
  13  11  -5 4429.34 65.5992  29
  13  11  -4 484.112 35.0694  18
  13  11  -4 483.703 35.5192  29
  13  11  -3 8033.54 91.4664  29
 -13 -11   3 8048.34 89.0739  20
  13  11  -2 43705.7 215.200  29
 -13 -11   2 44437.1 215.742  20
 -13 -11   1 3929.85 58.4214  20
  13  11   0 7137.56 64.6464  21
 -13 -11   0 8368.98 72.5324  20
 -14   0  12 841.012 24.0922  22
 -14   0  12 901.423 25.4278  24
 -14   0  11 47.5982 28.5100  22
 -14   0  11 19.3039 26.2115  24
 -14   0  11-9.28632 29.3980  23
 -14   0  11 30.0977 25.4517  14
 -14   0  10 134951. 530.792  22
 -14   0  10 135248. 510.910  14
 -14   0   9 45.4717 32.8490  24
 -14   0   9 17.4846 43.6093  27
 -14   0   9 40.5303 34.1946  14
 -14   0   8 16482.4 179.385  27
 -14   0   8 16674.9 179.747  28
 -14   0   8 16767.0 173.859  23
 -14   0   8 16789.5 153.731  24
 -14   0   7 8.79816 42.2424  27
 -14   0   7 5.97637 37.7315  28
 -14   0   7 24.9147 62.4826   2
 -14   0   7 52.0197 38.0686  26
 -14   0   7 31.3155 45.0896  25
 -14   0   6 1356.43 63.0817   5
 -14   0   6 1360.66 118.396   2
 -14   0   6 1531.05 58.6469  26
 -14   0   6 1558.72 64.4965  25
 -14   0   6 1515.18 58.8448  28
 -14   0   5 20.0668 34.1745  27
 -14   0   5-9.59314 31.5081  28
 -14   0   5-13.2243 35.0445   5
 -14   0   5 45.1992 30.9771  26
  14   0  -5-17.4082 49.5465  36
 -14   0   5 23.7080 60.2093   2
 -14   0   4 174941. 635.468  26
 -14   0   4 175709. 665.109   5
 -14   0   3 24.5668 62.9590   2
 -14   0   3 43.8367 30.7827  26
 -14   0   3-7.13118 34.1035   5
  14   0  -3 6.29835 53.5929  36
  14   0  -3 58.3341 30.3296  10
 -14   0   2 228784. 1290.07   2
 -14   0   2 222581. 781.251   5
 -14   0   2 219384. 750.346  26
 -14   0   2 219435. 751.025  17
  14   0  -2 224805. 769.369  10
  14   0  -2 217471. 1208.04  36
 -14   0   1 15.7736 44.4483  41
  14   0  -1 9.41022 35.2176  10
  14   0  -1-8.65412 52.6833  36
  14   0  -1 7.69563 30.2660  31
 -14   0   1 117.129 65.0526   2
 -14   0   1 47.0169 31.1396  26
 -14   0   1 4.91117 30.6401  17
 -14   0   1 38.7749 35.4768   5
  14   0  -1 98.7112 68.9189  38
  14   0   0 109.054 67.8288  38
 -14   0   0 65.7847 38.3403   5
 -14   0   0 66.4989 57.7461  41
 -14   0   0 96.6773 33.5089  26
 -14   0   0 184.563 36.6090  17
 -14   0   0 77.6637 61.5538   2
  14   0   0 70.8742 41.6934  10
  14   0   0 98.7291 38.6436  31
  14   0   1 82.8873 35.7742  31
 -14   0  -1 1.80165 37.0766  17
  14   0   1 33.1442 42.7250  10
 -14   0  -1 9.28507 37.3644   5
  14   0   2 20320.7 197.793  31
 -14   0  -2 20104.2 164.691  26
 -14   0  -2 21461.1 183.726  17
  14   0   2 22291.2 206.369  10
  14   0   2 22131.0 201.615   3
 -14   0  -2 22505.7 193.390   5
 -14   0  -3 21.9783 35.0911   5
  14   0   3 18.4307 33.9136   3
 -14   0  -3 85.9776 28.6212  26
 -14   0  -3 53.8453 33.8172  17
  14   0   3 28.2180 39.3755  31
 -14   0  -4 121754. 443.844  17
 -14   0  -4 122963. 449.623   5
  14   0   4 122853. 466.676   3
 -14   0  -5 29.4271 16.3180  17
 -14   0  -5 45.4823 18.3844   5
 -14  -2  11 2084.82 49.1094  14
 -14   2  11 2074.97 45.9348  14
 -14   2  11 1991.88 47.3602  24
 -14  -2  11 2017.46 51.8991  23
 -14  -2  11 2083.33 48.6564  24
 -14   2  11 2000.24 50.9419  22
 -14  -2  11 2009.36 48.7069  22
 -14   2  10 13104.6 123.391  14
 -14  -2  10 13181.5 133.290  14
 -14  -2  10 12889.9 139.219  23
 -14   2  10 12968.9 126.707  24
 -14   2  10 13447.9 140.872  23
 -14  -2  10 13260.4 130.831  24
 -14  -2  10 13194.0 135.997  22
 -14   2   9 13411.0 136.627  24
 -14   2   9 13737.3 151.564  23
 -14  -2   9 13172.9 151.296  23
 -14  -2   9 13319.5 138.347  24
 -14   2   9 13557.9 162.948  27
 -14   2   9 13267.3 131.188  14
 -14   2   9 13510.9 149.620  22
 -14  -2   9 13783.5 154.488  22
 -14   2   8 4060.13 87.5707  23
 -14   2   8 3928.35 75.6521  24
 -14   2   8 4134.83 87.0704  22
 -14   2   8 3866.35 95.2851  27
 -14  -2   8 3967.77 93.7809  28
 -14  -2   8 3786.94 82.0388  27
 -14   2   8 3922.50 72.6061  14
 -14   2   7 37431.0 252.181  23
 -14  -2   7 36453.4 249.725  27
 -14   2   7 36150.5 268.374  27
 -14   2   7 37353.9 260.033  28
 -14  -2   7 36690.9 265.880  28
 -14   2   7 36799.8 246.050  22
  14   2  -7 34638.9 483.298  36
 -14  -2   7 34558.7 508.819   2
 -14   2   7 33589.7 486.927   2
 -14  -2   6 48414.9 305.694  26
 -14  -2   6 49601.3 298.755  25
 -14  -2   6 48410.9 289.528  27
 -14   2   6 47816.5 278.491  26
 -14   2   6 48263.8 287.455  28
 -14   2   6 48466.4 308.268  27
 -14   2   6 47970.1 274.632  22
 -14  -2   6 50202.6 603.434   2
 -14   2   6 47574.3 576.221   2
 -14   2   5 39747.8 270.486  27
 -14  -2   5 40125.3 256.338  27
 -14   2   5 40376.7 247.441  28
 -14  -2   5 40964.3 271.991  26
 -14  -2   5 40731.8 257.984  25
  14   2  -5 39695.7 500.227  36
 -14   2   5 40436.2 267.669   5
 -14  -2   5 41755.7 277.782   5
 -14  -2   5 42333.1 533.431   2
 -14   2   5 41834.2 520.226   2
 -14   2   4 37976.2 228.389  28
 -14  -2   4 38810.7 256.733  28
 -14  -2   4 38907.5 258.093  26
 -14  -2   4 38227.5 242.032  25
  14   2  -4 38520.3 490.539  36
 -14  -2   4 39110.3 259.938  17
 -14  -2   4 38752.6 257.139   5
 -14   2   4 38408.1 252.819   5
 -14  -2   4 39801.7 501.324   2
 -14   2   4 40202.3 498.651   2
 -14  -2   3 9135.72 242.653   2
 -14   2   3 9639.33 253.284   2
  14   2  -3 8896.72 240.681  36
  14   2  -3 8727.63 124.996  10
 -14  -2   3 8593.33 118.465  28
  14  -2  -3 9353.81 260.833  38
 -14  -2   3 8555.11 116.512  17
 -14  -2   3 8713.15 118.267  26
 -14  -2   3 8353.83 114.117   5
 -14   2   3 8640.85 116.535   5
  14   2  -2 1656.63 118.562  36
 -14  -2   2 1892.50 120.491   2
 -14   2   2 1803.93 119.588   2
 -14  -2   2 1808.00 60.2653   5
 -14   2   2 1863.38 61.2323   5
 -14  -2   2 1726.85 60.3350  26
  14  -2  -2 1530.79 117.738  38
  14   2  -2 1741.04 66.9710  10
 -14  -2   2 1762.26 59.4322  17
  14   2  -1 112514. 900.757  36
 -14  -2   1 120904. 886.703   2
 -14   2   1 118218. 891.416   2
 -14  -2   1 117907. 498.339   5
 -14   2   1 117215. 502.896   5
 -14  -2   1 115422. 497.146  26
  14  -2  -1 105119. 875.510  38
  14   2  -1 115474. 531.935  10
  14  -2  -1 119001. 487.920  10
 -14  -2   1 106036. 795.789  41
 -14  -2   1 117338. 500.127  17
 -14  -2   0 10426.9 254.769  41
 -14   2   0 10105.7 233.144  39
  14   2   0 10196.5 272.768  38
  14   2   0 10686.9 278.558  36
  14  -2   0 11352.6 138.023  31
 -14  -2   0 10994.7 133.739  26
 -14  -2   0 11014.0 135.273  17
 -14   2   0 10861.4 122.224  17
 -14  -2   0 11600.3 277.868   2
 -14   2   0 10963.0 276.111   2
  14   2   0 11014.0 152.965  10
  14  -2   0 11274.7 134.981  10
 -14  -2   0 11297.8 136.147   5
 -14   2   0 11221.6 137.949   5
  14   2   1 58436.4 368.389  31
  14  -2   1 59629.6 340.362  31
 -14  -2  -1 60613.2 334.376  17
 -14   2  -1 58689.5 313.944  17
  14   2   1 63020.8 378.943  10
  14  -2   1 59077.7 333.539  10
 -14  -2  -1 61712.1 333.093   5
 -14   2  -1 61256.0 337.618   5
 -14  -2  -1 60746.7 331.032  26
  14  -2   2 4277.09 89.5186  31
 -14   2  -2 4105.88 78.4842  17
  14   2   2 4510.44 100.034  10
  14  -2   2 4415.02 93.6172   3
  14   2   2 4375.36 88.7165   3
 -14  -2  -2 4449.74 84.6743   5
 -14   2  -2 4452.02 86.8483   5
 -14  -2  -2 4360.79 83.6715  26
 -14  -2  -3 320.772 36.3098   5
 -14   2  -3 310.205 36.6446   5
  14  -2   3 305.336 37.6684   3
  14   2   3 379.998 37.0840   3
 -14  -2  -3 233.612 34.5812  26
 -14   2  -3 335.502 34.4296  17
  14  -2   3 191.473 37.5503  31
 -14  -2  -4 23085.1 149.816   5
 -14   2  -4 22773.6 151.075   5
  14  -2   4 23167.5 162.933   3
  14   2   4 22697.6 156.209   3
 -14  -2  -4 22508.2 151.704  17
 -14   2  -4 22485.6 141.723  17
  14  -2   4 23268.2 170.367  31
  14   2   5 10496.2 76.9221  15
 -14  -2  -5 10910.0 76.3074  17
 -14  -4  11 10813.0 92.7160  14
 -14   4  11 10870.9 96.1014  22
 -14  -4  11 10895.6 91.0947  24
 -14  -4  10 224.217 32.0874  22
 -14   4  10 170.094 33.2519  22
 -14  -4  10 273.090 32.6904  24
 -14  -4  10 173.855 32.4217  23
 -14   4  10 186.063 30.7303  24
 -14   4   9 133.688 37.5118  22
 -14  -4   9 84.2485 36.5471  22
 -14   4   9 174.567 34.2176  24
 -14   4   9 152.809 34.9839  23
 -14  -4   9 100.918 37.8025  23
 -14   4   8 65580.0 322.221  24
 -14   4   8 66485.9 334.041  23
 -14  -4   8 65801.8 369.106  28
 -14   4   7 46598.4 272.963  22
  14   4  -7 47855.9 298.893  18
 -14   4   7 45650.5 264.118  23
 -14  -4   7 47463.2 316.849  26
 -14   4   7 46423.4 295.848  25
 -14   4   7 47313.5 308.643  27
 -14  -4   7 46040.7 302.733  28
  14   4  -6 32850.1 486.143  36
 -14  -4   6 34232.3 260.220  26
 -14   4   6 35180.1 252.464  25
 -14  -4   6 28355.3 418.391   2
 -14   4   6 30452.7 433.044   2
 -14  -4   6 33592.3 253.477  28
 -14   4   6 34209.9 253.667  27
 -14   4   5 1742.83 65.9756  27
 -14  -4   5 1749.45 66.2605  28
 -14  -4   5 1707.46 65.9406  26
 -14   4   5 1771.02 65.0081  25
  14   4  -5 1643.40 125.194  36
 -14   4   5 1644.13 58.6739   5
 -14  -4   5 1615.25 58.4058   5
 -14  -4   5 1779.75 112.643   2
 -14   4   5 1747.16 112.833   2
 -14  -4   4 9934.37 133.058  28
 -14   4   4 9851.43 127.801  27
 -14  -4   4 9695.92 132.266  26
 -14   4   4 9722.08 121.503   5
 -14  -4   4 9971.25 122.177   5
  14   4  -4 9452.01 259.997  36
 -14  -4   4 10102.5 135.792  17
 -14  -4   4 9487.06 231.867   2
 -14   4   4 9562.49 236.895   2
  14   4  -3 96513.4 825.479  36
 -14  -4   3 97998.1 455.314  26
  14   4  -3 98015.1 486.796  10
 -14  -4   3 97139.6 423.222   5
 -14   4   3 96348.0 425.960   5
  14  -4  -3 94924.3 803.178  38
 -14  -4   3 95102.6 746.072   2
 -14   4   3 98248.9 771.452   2
  14   4  -2 2577.95 141.452  36
 -14  -4   2 2499.89 62.3419   5
 -14   4   2 2495.80 64.5950   5
  14   4  -2 2566.30 80.5980  10
  14  -4  -2 2762.77 144.365  38
 -14  -4   2 2692.89 74.8006  26
 -14  -4   2 2515.93 126.024   2
 -14   4   2 2532.39 131.264   2
 -14  -4   1 4186.37 159.150   2
 -14   4   1 4112.82 160.189   2
 -14  -4   1 4211.36 79.4901   5
 -14   4   1 4076.10 79.7268   5
  14   4  -1 4367.49 180.629  36
  14   4  -1 4385.93 100.284  10
 -14  -4   1 4263.86 165.514  41
  14  -4  -1 4330.88 180.849  38
 -14  -4   1 4289.16 88.5690  17
 -14  -4   0 71745.5 374.514  17
 -14  -4   0 71489.9 349.494   5
 -14   4   0 71284.1 354.486   5
 -14  -4  -1 23405.7 195.539  17
  14  -4   1 22978.0 192.531  31
 -14  -4  -1 23392.5 181.033   5
 -14   4  -1 23405.6 184.807   5
 -14  -4  -2 20988.8 175.644  17
  14   4   2 20389.4 191.525  10
  14  -4   2 20546.4 178.039  31
  14  -4   2 20691.0 171.273   3
  14   4   2 20696.9 166.490   3
 -14  -4  -2 20790.9 160.339   5
 -14   4  -2 20520.7 162.351   5
 -14  -4  -3 2806.15 62.0863  17
  14   4   3 2699.31 55.2769   3
  14  -4   3 2847.11 57.8203   3
 -14  -4  -3 2903.97 54.8692   5
 -14   4  -3 2830.63 55.2968   5
  14   4   3 2818.32 65.1900  10
  14  -4   3 2792.57 64.9732  31
  14  -4   4 5655.57 73.3470  31
  14   4   4 5575.64 65.2002  15
 -14  -4  -4 5693.76 66.9909  17
 -14  -4  -4 5489.61 66.0061  26
 -14  -6  10 54.6808 19.8949  22
 -14  -6  10 21.1288 21.4494  24
 -14  -6   9 24264.4 171.650  22
  14   6  -9 23041.1 174.095  19
 -14  -6   9 23424.8 158.712  23
 -14   6   9 24010.8 166.140  22
 -14   6   8 6188.31 88.2619  22
  14   6  -8 6308.17 100.628  18
 -14  -6   8 6806.57 100.564  23
 -14  -6   8 5989.78 92.4891  28
 -14   6   8 6750.90 107.290  27
 -14  -6   7 86.5545 34.6000  20
  14   6  -7 139.210 47.0384  18
 -14  -6   7 115.274 38.9831  26
 -14  -6   7 63.8082 28.2982  30
 -14   6   7 68.6136 39.9339  27
 -14  -6   7 97.6980 35.5651  28
 -14  -6   6 2989.63 72.9123  20
  14   6  -6 3081.35 86.8330  18
 -14   6   6 2972.49 72.7488  25
 -14  -6   6 3031.17 78.7454  26
 -14  -6   6 3139.58 77.7942  28
 -14   6   6 2988.50 77.9622  27
 -14  -6   5 17619.1 169.350  20
 -14  -6   5 18053.5 177.075  26
 -14   6   5 17616.6 166.662  25
 -14  -6   5 18036.5 175.593  28
 -14   6   5 18094.0 172.100  27
 -14  -6   4 2553.99 72.7536  26
 -14   6   4 2352.41 68.4316  25
 -14   6   4 2455.39 68.0439  27
 -14  -6   4 2334.81 69.4540  28
 -14   6   3 48345.8 257.931  12
  14   6  -3 48916.6 325.143  10
 -14  -6   3 48761.9 293.845  26
 -14   6   3 49277.4 284.513  27
 -14  -6   3 50053.4 305.309  28
 -14  -6   3 49535.3 309.857  17
 -14   6   2 13356.8 131.945  12
 -14  -6   2 13350.4 152.585  17
 -14   6   2 13560.4 138.277  27
  14   6  -1 10748.1 144.575  10
 -14  -6   1 10294.2 130.788  17
 -14  -6   1 10839.7 133.430  26
 -14   6   1 10480.0 121.525  12
  14   6   0 18848.3 184.950  10
 -14  -6   0 18468.3 169.707  17
 -14  -6   0 19190.2 171.151  26
 -14   6   0 18888.1 161.438  12
  14  -6   1 512.740 35.5238  31
 -14  -6  -1 607.796 43.9009  26
 -14  -6  -1 500.748 39.8976  17
  14   6   1 548.587 47.3242  10
 -14   6  -2 10532.2 108.834  12
 -14  -6  -2 10781.5 112.484  26
 -14  -6  -2 10547.4 110.867  17
  14   6   2 10517.9 118.609  10
  14  -6   2 10791.1 111.127  31
 -14  -6  -3 42634.9 206.474  26
 -14  -6  -3 41939.5 199.490  17
 -14  -6  -4 1182.91 26.1995  26
 -14  -8   9 9906.35 74.0916  22
  14   8  -9 9296.46 86.9352  19
  14   8  -8 16253.5 135.079  18
  14   8  -8 16824.2 145.531  19
 -14  -8   7 16335.7 139.696  20
  14   8  -7 17029.4 156.524  18
 -14  -8   6 18913.0 160.948  20
  14   8  -6 20140.3 181.188  18
 -14  -8   6 16828.1 146.455  26
 -14  -8   6 17541.3 138.192  28
 -14  -8   5 1339.70 49.3151  26
 -14  -8   5 1420.90 47.9668  28
 -14  -8   5 1433.27 56.5620  20
  14   8  -5 1465.00 67.9624  18
  14   8  -4 83.9732 43.2112  10
 -14  -8   4 96.0900 39.5113  20
 -14  -8   4 59.2455 30.3821  28
 -14  -8   4 23.0365 29.9382  26
 -14  -8   3 53309.6 283.194  28
 -14  -8   3 53393.1 283.564  26
 -14  -8   2 32616.6 215.413  28
  14   8  -2 31935.8 237.916  10
 -14  -8   2 31574.5 206.390  26
 -14   8   2 32278.8 205.278  12
 -14  -8   1 335.755 33.0762  26
  14   8  -1 373.166 42.0547  10
 -14   8   1 364.494 33.8950  12
 -14  -8   1 302.658 35.3239  17
 -14  -8   0 29096.9 182.369  26
  14   8   0 28716.4 202.508  10
 -14   8   0 29193.3 190.790  12
 -14   8  -1 10392.0 102.619  12
 -14  -8  -1 10151.4 96.9542  26
 -14  -8  -2 6057.78 64.0068  26
  14  10  -8 4016.62 45.6620  19
  14  10  -7 39807.2 186.163  18
  14  10  -7 29722.3 137.269  29
  14  10  -6 2407.62 52.3826  10
 -14 -10   6 2429.56 50.3287  20
  14  10  -6 2484.99 56.3463  18
  14  10  -6 2513.07 51.5152  29
 -14 -10   5 6718.83 84.5039  20
  14  10  -5 6721.20 86.7334  10
  14  10  -5 6921.24 90.1902  29
  14  10  -4 245.796 30.4634  10
  14  10  -4 216.409 36.2840  29
 -14 -10   4 251.282 33.5068  20
  14  10  -4 271.580 38.5549  18
  14  10  -3 1034.44 46.4009  29
  14  10  -3 1029.16 46.0624  18
  14  10  -3 1010.77 41.0210  10
  14  10  -2 77.4742 29.9140  29
  14  10  -2 91.4244 29.8982  18
 -14 -10   1 15785.5 99.4188  28
 -14 -10   0 9066.21 66.9344  28
 -14 -10  -1 9120.08 68.4047  20
 -15   1  11 1254.84 36.7796  14
 -15  -1  11 1265.60 38.9941  14
 -15  -1  11 1246.57 44.5632  23
 -15  -1  11 1233.29 37.7308  24
 -15   1  11 1350.84 43.6938  22
 -15  -1  11 1222.58 41.8684  22
 -15   1  10 3888.20 67.8135  14
 -15  -1  10 3768.60 70.5635  14
 -15  -1  10 3796.20 79.1362  23
 -15   1  10 4070.05 70.2797  24
 -15   1  10 4070.06 80.9788  23
 -15  -1  10 3809.42 68.8579  24
 -15  -1  10 3979.97 78.9869  22
 -15   1   9 21471.3 188.559  23
 -15   1   9 21039.5 164.632  24
 -15  -1   9 21514.9 167.352  24
 -15   1   9 20800.9 197.688  27
 -15   1   9 20640.3 161.752  14
 -15  -1   9 21127.9 172.174  14
 -15   1   9 21964.1 188.413  22
 -15  -1   8 472.057 35.8303  24
 -15   1   8 400.872 44.5982  23
 -15  -1   8 414.307 47.8156  27
 -15   1   8 384.867 52.1030  27
 -15   1   8 422.025 48.1149  28
 -15   1   8 435.758 34.9370  14
 -15   1   8 493.292 44.1853  22
 -15  -1   8 435.940 44.2603  22
 -15   1   7 30905.1 226.129  22
 -15  -1   7 29979.7 241.029  25
 -15   1   7 30641.8 252.678  25
 -15  -1   7 30558.2 241.786  26
 -15  -1   7 29819.8 235.009  27
 -15   1   7 29889.6 243.708  27
 -15   1   7 30346.4 235.731  28
 -15  -1   7 29232.4 235.114  28
 -15  -1   6 1172.43 57.7812  28
 -15  -1   6 1270.03 59.2863  27
 -15   1   6 1161.82 60.7243  27
 -15   1   6 1179.51 54.2869  28
 -15  -1   6 1244.21 61.4928  25
 -15   1   6 1182.09 65.1716  25
 -15   1   6 1289.66 54.1053  26
 -15  -1   6 1152.72 57.4981  26
  15   1  -6 1129.96 101.459  36
 -15  -1   6 1289.94 118.998   2
 -15   1   6 1159.18 110.789   2
 -15   1   6 1143.97 46.7423  22
 -15   1   6 1131.53 60.2492   5
 -15  -1   6 1188.22 62.1527   5
 -15   1   5 3475.64 77.0567  28
 -15  -1   5 3676.14 84.4163  28
 -15   1   5 3468.97 83.7424  27
 -15  -1   5 3442.79 83.1675  27
 -15   1   5 3416.32 74.4387  26
 -15  -1   5 3448.45 81.0492  26
 -15  -1   5 3495.34 82.7288  25
 -15   1   5 3697.18 91.0536  25
  15   1  -5 3714.94 82.2360  10
 -15  -1   5 3741.25 172.015   2
 -15   1   5 3350.16 163.359   2
  15   1  -5 3741.19 160.681  36
 -15   1   5 3451.45 85.2089   5
 -15  -1   5 3647.74 88.1781   5
  15   1  -4 106658. 838.790  36
 -15   1   4 106319. 452.836  28
 -15  -1   4 107261. 475.114  28
 -15   1   4 106552. 446.995  26
 -15  -1   4 106443. 472.917  26
 -15  -1   4 107658. 476.705  25
 -15  -1   4 108085. 474.321  17
 -15  -1   4 108118. 889.482   2
 -15   1   4 108129. 884.972   2
 -15  -1   4 107841. 491.079   5
 -15   1   4 107747. 488.261   5
 -15  -1   3 30108.0 229.691   5
 -15   1   3 30141.6 229.887   5
 -15   1   3 28581.7 200.288  28
 -15  -1   3 29037.4 217.498  28
 -15   1   3 28742.1 200.195  26
 -15  -1   3 29313.5 219.497  26
  15   1  -3 28812.8 420.832  36
 -15  -1   3 31999.1 477.085   2
 -15   1   3 31947.1 479.493   2
 -15  -1   3 29420.1 219.518  17
  15   1  -3 31219.5 232.516  10
  15   1  -2 21400.2 194.822  10
  15  -1  -2 21536.5 183.241  10
 -15  -1   2 22266.9 387.346   2
 -15   1   2 21408.8 383.850   2
 -15  -1   2 21263.2 190.832   5
 -15   1   2 21287.4 192.369   5
 -15   1   2 19530.3 161.163  26
 -15  -1   2 20483.6 181.690  26
  15   1  -2 19841.3 360.458  36
 -15   1   2 20150.3 167.303  17
 -15  -1   2 20879.9 182.149  17
  15  -1  -2 20886.4 399.311  38
  15   1  -1 9868.79 288.447  38
  15   1  -1 9848.69 260.823  36
  15  -1  -1 9891.78 132.224  31
 -15   1   1 9150.97 109.866  26
 -15  -1   1 9604.84 123.086  26
 -15  -1   1 9989.31 127.660  17
 -15   1   1 9450.05 117.448  17
 -15  -1   1 9895.13 256.900   2
 -15   1   1 9686.14 257.542   2
 -15  -1   1 9961.22 130.546   5
 -15   1   1 9788.51 131.709   5
  15   1  -1 9700.55 137.849  10
  15  -1  -1 9732.86 128.498  10
 -15  -1   0 1409.06 57.2266  17
 -15   1   0 1366.96 53.1104  17
 -15  -1   0 1518.36 60.2559   5
 -15   1   0 1542.77 60.7305   5
  15   1   0 1519.18 69.1784  10
  15  -1   0 1454.38 59.7299  10
 -15   1   0 1348.33 48.0852  26
 -15  -1   0 1504.29 57.1150  26
  15   1   0 1272.18 63.9025  31
  15  -1   0 1360.59 59.1399  31
 -15  -1  -1 6240.75 100.050  17
 -15   1  -1 6304.93 97.0183  17
 -15  -1  -1 6661.48 106.314   5
 -15   1  -1 6345.11 105.514   5
  15   1   1 6468.22 116.819  10
  15  -1   1 6396.41 107.652  10
 -15   1  -1 5955.19 83.4570  26
 -15  -1  -1 6394.10 97.6480  26
  15   1   1 6353.94 115.818  31
  15  -1   1 6718.58 113.272  31
 -15  -1  -2 7474.33 102.728  17
 -15   1  -2 7451.45 99.0219  17
  15  -1   2 7178.13 111.501   3
  15   1   2 7070.59 106.878   3
 -15  -1  -2 7451.22 105.261   5
 -15   1  -2 7213.07 104.872   5
  15   1   2 7551.71 117.477  10
 -15  -1  -2 7270.27 95.6067  26
  15   1   2 7434.52 119.018  31
  15  -1   2 7605.52 115.206  31
  15  -1   3 8061.84 108.231  31
 -15  -1  -3 7796.11 94.0016  17
 -15   1  -3 7787.79 89.4474  17
  15  -1   3 8107.83 102.425   3
  15   1   3 7893.52 99.6087   3
 -15  -1  -3 8180.43 97.2961   5
 -15  -1  -4 48777.6 214.106  17
 -15   1  -4 49110.1 216.347   5
 -15  -3  11 1361.55 38.1469  14
 -15  -3  11 1270.62 38.7947  23
 -15  -3  11 1277.00 34.8549  24
 -15  -3  11 1319.77 37.6302  22
 -15   3  11 1305.14 39.0103  22
 -15  -3  10 4130.03 72.4615  14
 -15   3  10 4189.39 75.7702  22
 -15  -3  10 4176.72 75.8038  22
 -15  -3  10 4081.79 76.6807  23
 -15  -3  10 4105.57 68.0085  24
 -15   3   9 26263.5 217.446  27
 -15   3   9 26721.3 200.220  22
 -15  -3   9 26547.4 206.185  22
 -15  -3   9 26290.7 208.245  23
 -15  -3   9 25859.1 183.606  24
 -15   3   9 26649.7 196.862  23
 -15   3   8 36421.6 271.241  27
 -15  -3   8 36169.0 265.979  28
 -15   3   8 36433.0 240.795  22
 -15   3   8 36848.4 240.973  23
 -15  -3   7 59372.6 351.996  28
 -15   3   7 59036.0 310.916  22
 -15   3   7 58710.7 311.661  23
 -15   3   7 59894.5 354.673  25
 -15   3   6 15197.8 150.206  28
 -15   3   6 15335.7 142.727  23
 -15  -3   6 15149.7 152.794  25
 -15  -3   5 1746.71 56.9741  25
 -15   3   5 1871.34 70.3080  25
 -15  -3   5 1586.58 115.615   2
 -15   3   5 1903.91 124.446   2
 -15   3   5 1655.66 61.4795   5
 -15  -3   5 1634.80 62.9748   5
  15   3  -5 1615.82 122.963  36
 -15  -3   5 1929.58 69.2648  28
  15   3  -4 10282.1 140.867  10
 -15  -3   4 9894.04 130.692   5
 -15   3   4 10164.7 131.336   5
  15   3  -4 10433.5 271.468  36
 -15  -3   4 10076.9 252.725   2
 -15   3   4 9959.68 256.706   2
 -15  -3   4 10767.2 140.639  17
  15  -3  -4 11202.1 282.667  38
  15  -3  -3 1366.82 110.609  38
  15   3  -3 1525.34 121.670  36
  15   3  -3 1241.82 61.3183  10
 -15  -3   3 1275.84 58.8248  28
 -15  -3   3 1178.52 51.3174   5
 -15   3   3 1256.41 55.3236   5
 -15  -3   3 1418.97 60.1700  26
 -15  -3   3 1333.51 57.3280  17
 -15  -3   3 1220.96 100.561   2
 -15   3   3 1284.92 107.373   2
  15   3  -2 38114.2 283.671  10
 -15  -3   2 38882.0 497.363   2
 -15   3   2 40107.5 519.335   2
 -15  -3   2 37604.6 250.536   5
 -15   3   2 37368.3 251.384   5
 -15  -3   2 38463.2 265.064  26
  15   3  -2 35752.8 497.919  36
  15  -3  -2 35438.8 502.191  38
 -15  -3   2 38037.2 260.813  17
 -15  -3   1 50832.1 307.686  17
 -15  -3   1 50304.2 303.812  26
 -15  -3   1 50579.3 294.953   5
 -15   3   1 50372.3 298.635   5
  15   3  -1 50769.1 335.516  10
  15   3   0 66951.1 395.979  10
 -15  -3   0 68611.5 350.640   5
 -15   3   0 68003.2 352.890   5
 -15  -3   0 67014.7 357.274  26
  15  -3   0 67546.6 354.689  31
  15   3   1 8582.14 133.396  10
  15  -3   1 8915.42 119.776  31
 -15  -3  -1 8770.60 112.227   5
 -15   3  -1 8605.48 114.154   5
 -15  -3  -1 8920.34 116.938  26
 -15  -3  -2 966.602 47.5941  17
  15  -3   2 841.375 45.6571  31
  15  -3   2 1002.41 45.8819   3
  15   3   2 905.901 42.7659   3
 -15  -3  -2 998.592 43.1446   5
 -15   3  -2 993.167 44.4602   5
 -15  -3  -2 945.710 45.7169  26
 -15  -3  -3 907.496 39.2454  17
  15  -3   3 860.489 41.4171  31
  15   3   3 901.182 36.0320   3
  15  -3   3 857.866 36.6742   3
 -15  -3  -3 872.984 35.2127   5
 -15   3  -3 801.918 34.7807   5
 -15  -3  -3 855.473 36.6587  26
  15   3   4 1088.17 28.6354  15
 -15  -3  -4 1064.96 29.1092  17
 -15  -3  -4 1017.76 26.3037  26
 -15  -3  -4 993.059 24.2137   5
  15  -3   4 1081.14 33.0398  31
 -15  -5  11 29269.6 136.917  14
 -15  -5  10 77.6537 22.4627  24
 -15  -5  10 98.8998 23.2110  23
 -15   5  10 39.9930 24.7042  22
 -15  -5  10 34.3206 24.7387  22
 -15  -5   9 634.406 40.5190  23
 -15   5   9 519.239 47.5492  27
 -15  -5   9 627.606 41.7284  22
  15   5  -9 650.891 44.9302  19
 -15   5   9 529.627 36.4230  22
 -15   5   8 93558.7 442.734  27
 -15   5   8 92562.9 391.827  22
  15   5  -8 93420.9 413.916  18
 -15   5   7 2103.93 72.6678  27
 -15  -5   7 2136.68 69.9845  28
 -15  -5   7 2126.41 73.4395  26
 -15   5   7 2073.09 67.2005  25
  15   5  -7 2194.72 72.9375  18
 -15   5   6 7698.65 116.740  25
 -15  -5   6 7952.08 124.697  26
 -15  -5   6 7960.92 122.097  28
 -15   5   6 7904.49 121.641  27
 -15  -5   5 57761.5 310.002  20
 -15  -5   5 59170.3 346.260  26
 -15   5   5 58730.0 334.013  25
 -15  -5   5 58861.1 342.887  28
 -15   5   5 58751.1 336.976  27
  15   5  -4 53.7400 47.2865  10
 -15   5   4 102.543 31.6139   5
 -15  -5   4 41.9612 38.9524  28
 -15   5   4 27.9395 39.6007  27
 -15   5   4 103.735 43.8110  25
 -15  -5   4 20.6248 39.4038  26
 -15  -5   3 6336.60 107.265  26
  15   5  -3 6605.78 120.145  10
 -15  -5   3 6088.25 107.877  17
 -15   5   3 6136.12 92.6679   5
 -15  -5   3 6458.86 110.568  28
 -15   5   3 6250.03 102.961  27
 -15   5   2 26006.0 182.847  12
 -15  -5   2 25948.1 216.254  17
  15   5  -2 26221.1 233.851  10
 -15   5   2 25386.6 186.337   5
 -15  -5   1 4603.54 91.2950  17
 -15  -5   1 4547.07 75.6173   5
 -15   5   1 4507.33 77.0789   5
 -15  -5   0 27138.4 208.752  17
 -15  -5   0 26724.2 179.294   5
 -15   5   0 26856.1 181.384   5
 -15  -5  -1 1450.00 53.6173  26
 -15  -5  -1 1461.80 42.7621   5
 -15  -5  -1 1522.53 54.2888  17
  15   5   1 1506.93 60.4304  10
  15  -5   1 1419.69 48.4689  31
 -15  -5  -2 2565.51 58.1224  17
  15   5   2 2666.02 63.2402  10
 -15  -5  -2 2544.21 57.4633  26
  15  -5   2 2584.99 56.3623  31
  15  -5   3 35487.2 185.241  31
 -15  -5  -3 37437.5 180.999  17
 -15  -7  10 3927.78 45.9457  14
  15   7  -9 6058.54 75.5340  19
 -15  -7   9 7060.26 77.2400  22
 -15  -7   8 7305.63 84.3916  23
  15   7  -8 6859.94 91.3025  18
  15   7  -7 10307.1 125.533  18
 -15  -7   7 9862.17 116.922  26
 -15   7   7 10284.8 116.294  27
 -15  -7   7 9809.03 108.091  28
 -15  -7   6 3338.24 71.4698  20
 -15  -7   6 3387.90 75.1732  26
  15   7  -6 3458.78 83.5816  18
 -15   7   6 3339.54 73.7419  27
 -15  -7   6 3430.44 70.9599  28
 -15  -7   5 13079.3 137.841  28
 -15   7   5 12883.6 132.896  27
 -15  -7   5 13061.0 137.215  20
 -15  -7   5 12938.4 140.136  26
  15   7  -4 215.055 46.6867  10
 -15  -7   4 218.340 38.6867  26
 -15   7   4 261.477 37.6540  25
 -15  -7   4 251.167 39.1734  28
 -15   7   4 326.993 35.9931  27
 -15  -7   3 149292. 566.502  26
 -15  -7   3 149915. 570.944  28
 -15  -7   2 15801.9 149.624  26
 -15  -7   2 15410.5 158.329  17
  15   7  -2 15834.6 168.951  10
 -15   7   2 15859.4 137.036  12
 -15  -7   1 2105.72 59.4722  26
 -15  -7   1 2106.64 61.7355  17
  15   7  -1 2164.89 67.0618  10
 -15  -7   0 499.451 37.1446  26
 -15  -7   0 460.432 36.7835  17
  15   7   0 478.587 41.2042  10
 -15   7   0 458.737 33.3146  12
 -15  -7  -1 478.276 32.7585  26
 -15  -7  -1 430.305 31.6722  17
  15   7   1 474.805 34.4971  10
 -15   7  -1 533.415 30.8592  12
 -15  -7  -2 3029.02 46.1218  17
 -15  -7  -2 3344.34 50.4634  26
 -15  -9   8 33908.6 148.776  22
  15   9  -8 34752.0 171.009  19
  15   9  -7 19620.2 137.939  18
  15   9  -7 17803.2 118.829  29
  15   9  -6 15652.8 138.352  18
  15   9  -6 15371.7 129.806  29
  15   9  -5 11654.3 122.863  10
  15   9  -5 11529.6 123.781  18
 -15  -9   5 11343.0 112.375  20
  15   9  -4 5137.22 84.7199  10
 -15  -9   4 5208.46 79.8228  20
 -15  -9   3 21.7521 22.3933  26
 -15  -9   3 86.2900 33.0134  20
  15   9  -3 24.1684 30.9894  10
  15   9  -3 39.5332 37.2654  18
 -15  -9   3 53.8057 23.6032  28
  15   9  -2 23273.4 167.378  10
  15   9  -2 23291.4 163.202  18
 -15  -9   2 23267.8 148.399  28
 -15  -9   1 57065.2 244.120  28
 -15   9   1 58277.8 249.145  12
  15   9  -1 55571.4 246.111  18
  15   9  -1 53265.0 257.611  10
 -15  -9   1 54259.6 231.351  26
 -15  -9   0 26908.4 143.221  28
 -15  -9   0 24922.1 129.210  26
 -15  -9  -1 752.029 22.0876  28
  15  11  -5 664.301 23.4670  29
 -15 -11   5 731.226 22.2519  20
  15  11  -5 685.952 24.4698  18
  15  11  -4 7781.53 63.7879  18
 -15 -11   4 8916.10 70.5965  20
  15  11  -3 1101.61 28.9146  29
 -16   0  11 36.7171 24.7933  22
 -16   0  10 55997.5 261.105  14
 -16   0   9 24.8126 26.5524  14
 -16   0   9 39.6720 38.2569  23
 -16   0   9 9.74176 35.6186  22
 -16   0   8 3691.99 68.4400  14
 -16   0   8 3849.98 83.2778  22
 -16   0   8 3679.67 84.9522  23
 -16   0   8 3515.27 88.6325  27
 -16   0   8 3696.03 89.6666  28
 -16   0   7 10.2561 32.1211  22
 -16   0   7 28.4081 38.3486  26
 -16   0   7-28.1171 45.8502  25
 -16   0   7 31.7419 43.6279  27
 -16   0   7 10.8326 39.6687  28
 -16   0   6 2035.26 75.4090  25
 -16   0   6 2186.95 69.3190  26
 -16   0   6 2331.79 73.8876  27
 -16   0   6 2222.25 70.4678  28
 -16   0   6 2044.06 74.3132   5
 -16   0   5 5.32501 64.5488   2
 -16   0   5 35.1290 43.5774  25
 -16   0   5 85.8266 36.1802  26
 -16   0   5 80.9502 36.7783  28
 -16   0   5 120.063 42.9357  27
 -16   0   5 28.4447 42.3141   5
 -16   0   4 98589.5 445.044  28
 -16   0   4 100324. 447.576  26
 -16   0   4 99905.1 467.797  25
 -16   0   4 97516.9 435.382  17
 -16   0   4 98116.3 866.471   2
 -16   0   4 99996.7 475.602   5
 -16   0   3 154.228 34.9061  28
 -16   0   3 46.6498 34.0198  26
 -16   0   3 17.8878 30.5971  17
 -16   0   3 89.7364 70.0932   2
  16   0  -3 35.2110 35.0434  10
 -16   0   3 50.2080 39.0118   5
 -16   0   2 3912.24 79.2331  26
 -16   0   2 3800.20 76.1936  28
 -16   0   2 3809.84 80.5164  17
  16   0  -2 4243.11 90.4988  10
 -16   0   2 4308.57 89.8383   5
 -16   0   1 7.99867 32.8359  26
 -16   0   1 65.5409 29.5666  28
 -16   0   1 4.07436 32.3702  17
  16   0  -1 64.8002 38.4044  10
 -16   0   1 21.1472 39.2193   5
  16   0   0 12618.9 156.667  31
 -16   0   0 12681.8 138.253  17
  16   0   0 12998.3 153.158  10
 -16   0   0 12849.9 146.760   5
 -16   0  -1-1.01062 35.7688   5
  16   0   1 8.11952 37.6679  31
  16   0   1 9.54181 37.6014  10
 -16   0  -1 54.0168 28.0478  26
 -16   0  -1 28.3426 32.5988  17
 -16   0  -2 50964.3 259.219  17
  16   0   2 50421.3 279.494   3
 -16   0  -3 18.1174 21.5004  17
 -16   0  -3 15.5151 24.0840   5
  16   0   3 18.7230 22.5410   3
  16   0   4 25250.1 118.076  15
 -16   0  -4 25178.7 115.454   5
 -16  -2  11 1176.02 33.8550  14
 -16   2  11 1214.76 37.8187  22
 -16  -2  11 1220.97 37.3629  22
 -16  -2  11 1195.95 39.5539  23
 -16   2  10 16430.2 141.932  22
 -16  -2  10 16670.1 145.243  22
 -16  -2  10 16327.3 146.849  23
 -16   2  10 16278.1 141.902  23
 -16   2   9 73706.5 351.498  22
 -16   2   9 74442.9 356.227  23
 -16   2   8 24820.7 192.866  22
 -16   2   8 24430.3 193.780  23
 -16  -2   8 24789.9 214.877  28
 -16   2   7 58052.4 306.628  22
 -16   2   7 57151.7 313.058  23
 -16  -2   7 57438.2 328.557  25
 -16  -2   7 58712.6 352.738  26
 -16  -2   7 57588.2 319.151  27
 -16   2   7 58113.7 349.240  27
 -16   2   7 59008.1 327.866  28
 -16   2   6 23266.4 182.651  26
 -16   2   6 23967.5 194.336  28
 -16  -2   6 24093.4 200.345  27
 -16   2   6 24217.4 214.617  27
 -16   2   6 23375.6 175.150  22
 -16   2   6 23738.0 212.914   5
 -16  -2   6 23715.7 216.816   5
 -16  -2   6 24029.6 215.226  26
 -16  -2   6 23889.9 201.643  25
  16   2  -6 24737.0 205.802  10
 -16  -2   5 6775.86 114.800  26
 -16  -2   5 6403.17 103.866  25
 -16   2   5 6667.86 120.778  25
  16   2  -5 6680.71 111.357  10
 -16   2   5 6609.58 114.336   5
 -16  -2   5 6548.55 114.516   5
 -16  -2   5 6561.98 112.749  28
 -16   2   5 6596.44 114.812  27
 -16  -2   5 6493.97 105.539  27
 -16   2   5 6239.09 95.7045  28
  16   2  -4 51837.1 601.264  36
  16   2  -4 56060.8 329.403  10
 -16  -2   4 53976.7 324.389  28
 -16  -2   4 54673.1 327.315  26
 -16  -2   4 53670.9 304.241  25
  16  -2  -4 56921.6 684.895  38
 -16  -2   4 54988.3 328.663   5
 -16   2   4 54716.8 328.638   5
 -16  -2   4 54813.8 328.566  17
 -16  -2   3 59113.4 336.973  26
 -16  -2   3 57621.5 312.003  25
 -16  -2   3 59107.5 336.683  28
 -16  -2   3 59772.8 338.183   5
 -16   2   3 59475.9 339.387   5
  16   2  -3 59893.2 353.221  10
 -16  -2   3 60940.8 342.038  17
 -16  -2   2 11897.6 142.023   5
 -16   2   2 12147.6 144.988   5
  16   2  -2 12088.0 156.182  10
 -16  -2   2 11934.2 142.972  26
 -16  -2   2 12015.1 143.507  17
 -16  -2   1 82775.7 403.967   5
 -16   2   1 82288.2 406.664   5
 -16  -2   1 82090.8 403.577  26
 -16  -2   1 81953.5 402.464  17
 -16  -2   0 7009.39 107.973  17
 -16   2   0 6559.70 90.9759  17
 -16  -2   0 7176.86 107.636   5
 -16   2   0 7194.41 109.238   5
 -16  -2   0 6791.02 102.906  26
  16   2   0 7198.93 121.748  10
  16  -2   0 7259.87 104.271  10
  16  -2   0 7015.42 109.628  31
 -16  -2  -1 10924.3 125.574  17
 -16  -2  -1 11392.1 126.019   5
 -16   2  -1 11316.7 127.950   5
  16  -2   1 10897.0 133.600   3
  16   2   1 10819.8 127.017   3
 -16  -2  -1 10900.7 119.886  26
  16   2   1 11002.8 141.367  10
  16  -2   1 11362.6 134.220  31
 -16  -2  -2 20029.1 154.418  17
 -16  -2  -2 19276.0 143.544  26
  16  -2   2 20519.4 164.210   3
  16   2   2 19609.8 155.399   3
 -16  -2  -2 20523.9 152.560   5
 -16   2  -2 20811.5 156.092   5
  16  -2   2 21024.6 170.242  31
  16   2   2 19723.5 168.859  10
 -16  -2  -3 278.846 24.0266   5
 -16   2  -3 246.315 25.1189   5
 -16  -4  11 7643.36 65.3310  14
 -16  -4  11 6966.17 61.8972  22
 -16  -4  10 1061.27 38.8051  14
 -16  -4  10 1067.24 41.0305  23
 -16  -4  10 1065.96 40.7755  22
 -16   4  10 1059.93 37.7346  22
 -16  -4   9 21388.2 174.294  23
 -16   4   9 21032.0 157.673  22
 -16  -4   9 21424.9 174.035  22
 -16   4   8 96231.9 399.867  22
 -16  -4   8 96457.2 451.030  28
  16   4  -7 8008.85 117.757  18
 -16   4   7 7800.50 119.506  25
 -16  -4   7 7960.04 127.035  26
 -16   4   7 7963.29 123.094  27
 -16  -4   7 7875.75 122.392  28
 -16   4   6 7839.39 123.613  25
 -16  -4   6 7864.38 126.040  26
 -16  -4   6 7975.51 124.649  28
 -16   4   6 7875.86 124.100  27
 -16  -4   5 25759.4 221.499  26
 -16   4   5 25650.3 220.827  25
  16   4  -5 26079.2 223.666  10
 -16   4   5 25486.2 217.831  27
 -16  -4   5 25629.0 220.166  28
 -16   4   4 4332.33 96.9950  25
 -16  -4   4 4197.29 92.4581  26
 -16   4   4 4143.28 86.0128   5
 -16  -4   4 4123.48 85.0048   5
 -16  -4   4 4370.69 96.1948  17
  16   4  -4 4209.04 99.7283  10
 -16  -4   4 4530.31 96.0436  28
 -16   4   4 4316.29 93.5123  27
 -16  -4   3 55.4492 32.7059   5
 -16   4   3 25.9017 33.2405   5
 -16  -4   3 36.6656 37.2478  17
  16   4  -2 58161.2 356.599  10
 -16  -4   2 57773.4 307.318   5
 -16   4   2 57698.5 310.719   5
 -16  -4   1 19993.2 166.106   5
 -16   4   1 20168.5 169.640   5
 -16  -4   0 26850.0 185.942   5
 -16   4   0 27685.0 191.044   5
 -16  -4   0 26696.5 203.106  17
  16   4   0 27642.2 225.963  10
 -16  -4  -1 128.591 34.2061  26
  16  -4   1 90.4276 28.9195  31
 -16  -4  -1 44.3308 25.8923   5
 -16   4  -1 70.4256 26.8887   5
  16   4   1 61.5949 25.9861   3
 -16  -4  -1 56.5816 33.0203  17
  16  -4   2 3410.02 62.2649  31
 -16  -4  -2 3592.95 61.4910  26
  16   4   2 3672.80 53.4812  15
 -16  -4  -2 3509.76 52.7118   5
  16  -4   2 3555.10 56.8581   3
 -16  -4  -2 3552.61 62.6138  17
  16   4   2 3569.01 67.0619  10
 -16  -4  -3 12755.6 90.0796  17
 -16  -4  -3 12474.5 86.7702  26
 -16  -6  10 530.673 22.6287  22
  16   6  -9 75.1423 27.8344  19
 -16  -6   9 77.2321 26.4573  22
 -16  -6   9 110.386 23.8037  23
 -16  -6   8 1865.72 54.9436  23
 -16  -6   8 1726.16 51.6359  28
 -16   6   8 1845.18 58.4979  27
 -16   6   7 2044.74 64.8252  27
 -16  -6   7 1947.66 62.3936  26
 -16  -6   7 1965.25 59.1778  28
  16   6  -7 1977.19 64.5104  18
 -16   6   6 8808.55 113.963  25
 -16  -6   6 9133.75 124.707  26
  16   6  -6 9066.18 124.453  18
 -16  -6   6 8919.42 119.141  28
 -16   6   6 8913.48 118.274  27
 -16  -6   5 83316.1 378.428  20
  16   6  -5 89580.7 438.879  10
 -16  -6   5 88386.0 414.710  28
 -16   6   5 84765.7 397.905  27
 -16  -6   5 87276.3 415.180  26
 -16   6   5 85480.0 399.709  25
  16   6  -4 9752.70 138.643  10
 -16  -6   4 9457.06 125.862  28
 -16   6   4 9080.39 116.438  27
 -16  -6   4 9465.12 125.383  26
 -16   6   4 9341.47 122.553  25
 -16   6   3 36992.4 233.564  27
 -16  -6   3 38043.5 252.896  28
 -16  -6   3 37270.6 259.911  17
 -16  -6   3 38424.0 251.191  26
 -16   6   3 37605.7 245.359  25
 -16  -6   2 1077.99 53.2336  17
 -16  -6   2 1189.34 54.4605  28
 -16   6   2 1244.27 47.7001  27
 -16  -6   2 1216.75 53.5626  26
 -16  -6   1 726.204 44.6606  26
 -16   6   1 719.084 36.1111  12
 -16  -6   1 713.342 44.5302  17
 -16  -6   0 1838.86 53.9859  26
 -16   6   0 1767.85 47.4624  12
 -16  -6   0 1726.42 54.1926  17
  16   6   0 1796.00 59.4609  10
 -16   6  -1 10133.4 95.3266  12
 -16  -6  -1 10264.9 101.714  17
 -16  -6  -2 2652.60 44.1047  26
 -16  -6  -2 2520.12 42.6274  17
  16   8  -8 9675.66 85.2165  18
  16   8  -8 10402.8 95.1864  19
  16   8  -7 391.204 37.4920  18
  16   8  -7 300.257 33.3361  10
 -16  -8   6 1811.29 43.6297  28
 -16  -8   6 1762.44 47.1779  26
  16   8  -6 1951.24 56.5537  10
  16   8  -6 1945.69 60.8011  18
 -16  -8   5 182.395 30.2076  26
 -16  -8   5 167.508 28.0937  28
  16   8  -5 218.807 43.5494  18
 -16  -8   5 275.825 33.2423  20
 -16  -8   4 10166.3 109.865  20
 -16  -8   4 10268.0 106.792  28
  16   8  -3 2117.10 61.4155  10
 -16  -8   3 2181.88 53.3822  26
 -16  -8   3 2230.01 54.5392  28
  16   8  -2 38086.2 231.410  10
 -16  -8   2 37974.3 207.861  26
 -16  -8   2 37419.8 209.373  28
  16   8  -1 17409.2 140.637  10
 -16  -8   1 16944.5 128.561  28
 -16  -8   0 6253.70 70.2199  28
 -16  -8   0 6214.80 66.7979  26
 -16  -8  -1 4390.28 48.0626  28
 -16  -8  -1 4201.40 44.0281  26
  16  10  -6 1275.30 33.5936  18
  16  10  -6 1208.50 28.8185  29
 -16 -10   5 8753.50 72.1358  20
  16  10  -5 8644.05 81.0238  29
 -16 -10   4 5070.01 59.8635  20
  16  10  -4 5491.95 65.4502  18
 -16 -10   3 5791.67 61.8384  20
  16  10  -3 5539.01 60.5190  18
 -16 -10   2 2144.88 37.7846  20
 -17  -1  11 28897.4 163.045  23
 -17  -1  11 29390.2 160.400  22
 -17   1  10 4642.15 75.3505  23
 -17   1  10 4829.40 75.7818  22
 -17   1   9 7649.72 104.357  23
 -17  -1   9 7708.63 108.401  23
 -17   1   9 7672.01 100.859  22
 -17  -1   9 8038.15 107.121  22
 -17  -1   9 6629.33 97.6544  27
 -17   1   9 7005.12 110.613  27
 -17  -1   8 648.354 50.9106  23
 -17   1   8 727.013 46.1304  23
 -17  -1   8 693.639 46.5282  22
 -17  -1   8 609.060 47.2745  27
 -17   1   8 684.623 54.7078  27
 -17   1   8 645.064 48.2904  28
 -17  -1   8 661.838 53.0988  28
 -17  -1   7 3252.17 84.4489  25
 -17   1   7 3251.26 91.1450  25
 -17   1   7 3321.09 77.9765  23
 -17  -1   7 3308.74 84.1294  26
 -17  -1   7 3158.27 80.0757  27
 -17   1   7 3322.43 88.1778  27
 -17   1   7 3178.96 78.9672  28
 -17  -1   7 3301.54 84.6285  28
 -17   1   7 3148.00 69.3827  22
 -17  -1   6 57813.9 333.736  25
 -17   1   6 57343.1 352.218  25
 -17   1   6 56903.8 311.853  26
 -17  -1   6 58101.0 337.691  26
 -17  -1   6 57893.1 339.569  28
 -17  -1   6 56890.5 332.947  27
 -17   1   6 57527.9 346.561  27
 -17   1   6 57546.3 319.431  28
 -17   1   6 55795.8 287.876  22
 -17   1   6 57926.6 350.255   5
 -17  -1   6 58352.7 352.326   5
 -17  -1   5 33.7017 43.0773   5
 -17   1   5-7.75211 43.5900   5
 -17   1   5 73.9335 33.5907  26
 -17  -1   5 33.0883 38.3968  26
 -17  -1   5 62.3905 40.7612  25
 -17   1   5 32.3568 33.1594  28
 -17  -1   5 148.770 40.9645  28
 -17   1   5 111.510 45.4425  27
 -17  -1   5 22.6994 41.5168  27
 -17   1   4 42039.4 255.642  28
 -17  -1   4 43002.6 278.446  28
 -17  -1   4 44916.7 296.541   5
 -17   1   4 44138.0 296.952   5
  17   1  -4 45391.8 284.097  10
 -17   1   4 42347.8 253.057  26
 -17  -1   4 43983.2 282.336  26
 -17  -1   4 43507.3 279.377  25
 -17   1   4 44499.4 299.375  25
 -17  -1   4 42596.3 276.990  17
 -17   1   3 26077.6 188.703  28
 -17  -1   3 27255.1 210.336  28
 -17  -1   3 27822.0 224.479   5
 -17   1   3 27752.0 225.410   5
  17   1  -3 27789.9 223.167  10
 -17   1   3 27088.2 192.355  26
 -17  -1   3 27478.1 212.095  26
 -17  -1   3 27587.8 213.385  25
 -17  -1   3 26712.1 212.815  17
 -17  -1   2 4457.78 84.5268  28
 -17  -1   2 4525.89 91.4457   5
 -17   1   2 4627.51 93.4831   5
  17   1  -2 4680.63 96.0056  10
 -17  -1   2 4357.75 85.2108  26
 -17   1   2 4180.09 76.7429  17
 -17  -1   2 4174.87 86.0548  17
 -17  -1   1 12110.2 128.750  28
 -17  -1   1 12829.4 143.894   5
 -17   1   1 12556.8 144.476   5
  17   1  -1 12953.1 152.588  10
  17  -1  -1 12891.2 141.943  10
 -17  -1   1 12292.3 132.259  26
 -17   1   1 11889.4 124.833  17
 -17  -1   1 12432.5 138.231  17
 -17  -1   0 7703.77 93.5461  28
 -17  -1   0 8156.76 102.518  26
  17   1   0 8210.25 120.234  10
  17  -1   0 8172.23 109.983  10
 -17  -1   0 8123.15 107.052  17
 -17   1   0 7855.89 98.1176  17
 -17  -1   0 8157.42 110.796   5
 -17   1   0 8018.00 111.544   5
 -17  -1  -1 232.586 29.9000  26
 -17  -1  -1 256.081 34.9351   5
 -17   1  -1 247.990 35.9151   5
  17  -1   1 256.443 36.0357   3
  17   1   1 225.301 34.1449   3
 -17  -1  -1 272.374 32.8895  17
 -17   1  -1 205.034 28.6766  17
  17   1   1 270.581 38.2229  10
  17  -1   2 22998.7 159.898   3
  17   1   2 23265.7 156.955   3
 -17  -1  -2 23651.7 151.730   5
 -17   1  -2 23444.0 152.608   5
 -17  -1  -2 23309.9 148.681  17
 -17  -1  -3 452.692 21.1741   5
 -17   1  -3 471.547 21.4921   5
 -17  -1  -3 439.352 20.1991  17
 -17  -3  11 289.916 16.8732  14
 -17  -3  11 255.635 20.4375  22
 -17   3  11 243.782 17.9860  22
 -17  -3  11 244.388 20.7908  23
 -17  -3  10 23102.2 144.903  14
 -17   3  10 23301.7 148.372  22
 -17  -3  10 23281.6 161.593  23
 -17   3   9 24855.3 169.670  22
 -17   3   9 24899.1 197.398  27
 -17   3   8 23580.4 170.147  22
 -17   3   8 23772.2 204.759  27
 -17   3   7 19593.3 192.285  27
 -17  -3   7 19773.6 190.339  28
 -17   3   7 20129.8 193.876  25
 -17  -3   6 3584.34 89.2122  26
 -17  -3   6 3392.01 73.2032  25
 -17   3   6 3694.20 93.0977  25
  17   3  -6 3510.04 82.6619  10
 -17   3   5 390.867 44.9986   5
 -17  -3   5 392.267 44.2790   5
  17   3  -5 511.462 45.5783  10
 -17  -3   5 434.019 49.1115  26
 -17  -3   5 504.880 39.9167  27
 -17  -3   4 14627.8 162.908  26
 -17  -3   4 14631.7 164.009  17
 -17  -3   4 14528.7 157.382   5
 -17   3   4 14561.1 158.637   5
  17   3  -4 14363.9 163.711  10
 -17  -3   4 14635.5 146.340  27
 -17  -3   4 14760.7 163.954  28
 -17   3   4 14853.7 165.490  27
 -17  -3   3 10295.3 134.499  26
 -17  -3   3 10451.6 135.963  17
 -17  -3   3 10294.1 128.935   5
 -17   3   3 10219.0 130.266   5
  17   3  -3 10403.6 141.225  10
 -17  -3   3 10312.9 133.973  28
 -17  -3   2 57106.7 323.191  26
 -17  -3   2 57863.7 328.081  17
 -17  -3   2 57565.7 315.194   5
 -17   3   2 56759.6 316.332   5
  17   3  -2 58448.4 346.770  10
 -17  -3   2 57125.1 323.953  28
 -17  -3   1 31863.5 217.260   5
 -17   3   1 31561.7 219.110   5
  17   3  -1 32259.1 247.733  10
 -17  -3   1 32054.8 226.873  17
 -17  -3   1 31971.4 224.439  26
 -17  -3   0 2111.62 60.6140  26
 -17  -3   0 2041.67 60.5244  17
 -17  -3   0 2045.09 55.8858   5
 -17   3   0 2050.45 57.3043   5
  17   3   0 2104.67 67.2561  10
  17  -3   0 1960.18 55.2409  31
  17   3   1 26380.6 173.895   3
 -17  -3  -1 26337.9 166.188   5
 -17   3  -1 26603.3 169.778   5
 -17  -3  -1 26497.3 173.279  26
  17   3   1 26789.4 196.268  10
 -17  -3  -2 14422.8 100.696   5
 -17   3  -2 14652.9 102.901   5
  17   3   2 14573.3 96.2272  15
 -17  -5  10 4961.27 57.1122  14
 -17  -5  10 5148.53 61.7359  22
 -17   5   9 3416.03 69.4270  27
 -17  -5   9 3498.95 64.8624  22
 -17  -5   9 3436.52 62.1674  23
 -17  -5   8 34229.5 221.481  28
 -17   5   8 33873.1 228.233  27
  17   5  -7 4738.76 86.6514  18
 -17   5   7 4790.85 91.8480  27
 -17  -5   7 4736.91 89.1831  28
 -17  -5   7 4851.35 93.7444  26
 -17   5   7 4590.26 86.2707  25
  17   5  -7 4548.53 88.1331  10
 -17  -5   6 262.866 42.6969  28
 -17   5   6 263.129 44.1620  27
 -17  -5   6 235.148 42.9909  26
 -17   5   6 232.526 43.5155  25
  17   5  -6 239.801 41.4731  10
 -17  -5   5 48895.8 298.410  28
 -17   5   5 49041.3 293.174  27
  17   5  -5 48135.4 305.918  10
 -17  -5   5 49485.3 302.382  26
 -17   5   5 48659.3 294.057  25
  17   5  -4 176.790 45.4038  10
 -17  -5   4 191.452 42.2715  28
 -17   5   4 125.120 39.4931  27
 -17   5   4 176.466 45.8263  25
 -17  -5   4 207.671 43.0747  26
 -17   5   4 154.814 31.2276   5
 -17  -5   4 133.046 30.2900   5
  17   5  -3 15925.1 171.924  10
 -17  -5   3 15826.2 159.316  28
 -17   5   3 15708.3 152.620  27
 -17  -5   3 15938.2 159.674  26
 -17   5   3 15918.9 161.467  25
  17   5  -2 23846.1 206.074  10
 -17   5   2 23763.5 181.434  27
 -17  -5   2 24038.3 190.443  26
 -17  -5   1 49.0892 33.4866  17
  17   5  -1 75.2123 36.4723  10
 -17  -5   1 72.2878 34.7902  26
 -17  -5   1 52.7451 23.2321   5
 -17   5   0 14685.5 118.328  12
 -17  -5   0 14980.4 135.784  17
 -17  -5  -1 49822.2 236.496  17
  17   5   1 50030.2 249.000  10
 -17  -5  -2 3150.48 38.3478  28
 -17  -5  -2 3954.10 47.5793  17
 -17  -7   9 8551.89 72.4659  22
  17   7  -8 862.219 34.0144  18
 -17  -7   8 1006.74 32.1704  23
  17   7  -7 30206.6 194.345  10
  17   7  -7 29440.7 183.448  18
 -17  -7   6 8787.29 103.389  26
 -17  -7   6 8736.99 99.0312  28
  17   7  -6 9310.48 112.935  10
  17   7  -6 9232.38 110.707  18
  17   7  -5 86205.7 387.076  18
 -17  -7   5 85688.7 369.105  28
  17   7  -5 85765.8 394.507  10
 -17  -7   4 1410.72 50.0251  26
 -17  -7   4 1271.78 46.5809  20
 -17  -7   4 1340.87 48.7114  28
  17   7  -4 1342.91 55.1517  10
 -17  -7   3 122.622 31.9518  28
 -17  -7   3 74.4344 31.0811  26
 -17   7   3 118.822 29.9727  25
 -17  -7   2 4633.20 73.7936  26
 -17   7   2 4556.87 69.2958  25
 -17  -7   2 4599.05 73.9352  28
  17   7  -2 4597.24 81.0221  10
 -17  -7   1 825.346 36.0009  26
 -17  -7   1 815.095 36.5963  28
  17   7  -1 868.438 40.8161  10
 -17  -7   0 6637.80 70.8630  26
 -17  -7   0 6804.41 72.7617  28
 -17  -7  -1 19927.8 103.206  26
  17   9  -7 25.2216 18.8578  18
  17   9  -6 1609.50 41.4900  18
  17   9  -6 1494.93 37.0213  29
  17   9  -5 3649.48 60.2535  18
  17   9  -5 3440.38 56.1821  29
 -17  -9   4 5390.95 62.1916  20
 -17  -9   4 4917.97 51.3607  28
  17   9  -3 9069.29 84.4568  18
 -17  -9   3 8340.97 68.3678  28
  17   9  -3 8299.68 78.8782  29
 -17  -9   3 8871.74 77.7027  20
  17   9  -2 15322.1 98.2439  18
 -17  -9   2 15685.8 92.4006  28
 -17  -9   1 10208.2 69.7549  20
 -18   0  11 22.8453 17.5732  22
 -18   0  10 31633.2 183.258  22
 -18   0  10 31680.6 188.728  23
 -18   0   9 28.3393 28.8607  22
[truncated: 24,095 more chars]
