# Supplementary material for: Synthesis, crystal structure and properties of catena-poly[[[bis­(3-methyl­pyridine-κN)nickel(II)]-di-μ-1,3-thio­cyanato] aceto­nitrile monosolvate]
Source: Acta Crystallogr E Crystallogr Commun. 2022 Oct 6;78(Pt 11):1097–102. doi: 10.1107/S2056989022009598 (PMC9638983; doi:10.1107/S2056989022009598)
Supplement: Supplementary file 2 [file e-78-01097-Isup2.hkl]

data_I                                                                          
_shelx_title ' 3pic16ac2c_a.res in C2/c'                                        
_shelx_refln_list_code          4                                               
_shelx_F_calc_maximum      219.34                                               
_exptl_crystal_F_000       832.00                                               
_reflns_d_resolution_high  0.7891                                               
                                                                                
loop_                                                                           
 _space_group_symop_operation_xyz                                               
 'x, y, z'                                                                      
 '-x, y, -z+1/2'                                                                
 'x+1/2, y+1/2, z'                                                              
 '-x+1/2, y+1/2, -z+1/2'                                                        
 '-x, -y, -z'                                                                   
 'x, -y, z-1/2'                                                                 
 '-x+1/2, -y+1/2, -z'                                                           
 'x+1/2, -y+1/2, z-1/2'                                                         
                                                                                
_cell_length_a    18.2934                                                       
_cell_length_b    11.7472                                                       
_cell_length_c     9.7341                                                       
_cell_angle_alpha  90.000                                                       
_cell_angle_beta  117.043                                                       
_cell_angle_gamma  90.000                                                       
                                                                                
_shelx_F_squared_multiplier     1.000                                           
                                                                                
loop_                                                                           
 _refln_index_h                                                                 
 _refln_index_k                                                                 
 _refln_index_l                                                                 
 _refln_F_squared_calc                                                          
 _refln_F_squared_meas                                                          
 _refln_F_squared_sigma                                                         
 _refln_observed_status                                                         
   2   0   0      21617.01      22346.47       155.91 o                         
   4   0   0        263.01        232.31         2.18 o                         
   6   0   0        958.19       1055.61        15.88 o                         
   8   0   0       6556.72       6070.80        66.42 o                         
  10   0   0      25161.35      25647.71        57.39 o                         
  12   0   0       3379.69       3354.80        14.03 o                         
  14   0   0          5.79          5.50         0.78 o                         
  16   0   0        654.28        659.24         4.07 o                         
  18   0   0       3358.95       3470.27        15.40 o                         
  20   0   0       1400.85       1412.85         7.47 o                         
   1   1   0      18534.79      18699.58        87.62 o                         
   3   1   0       5286.47       5760.40        58.38 o                         
   5   1   0      19284.58      20038.74        73.50 o                         
   7   1   0         21.14         48.56         1.93 o                         
   9   1   0       3030.64       2936.52        24.28 o                         
  11   1   0       1774.37       1695.11        23.80 o                         
  13   1   0          1.39          6.19         0.55 o                         
  15   1   0         70.76         73.65         1.34 o                         
  17   1   0        411.30        414.11         2.87 o                         
  19   1   0       1600.77       1602.55        14.55 o                         
   0   2   0        635.26        508.42         9.58 o                         
   2   2   0       8849.47       8957.59        39.93 o                         
   4   2   0        178.08        184.18         1.55 o                         
   6   2   0        115.60        139.90         1.44 o                         
   8   2   0        324.64        290.23         3.00 o                         
  10   2   0       1127.80        959.98        11.78 o                         
  12   2   0        202.24        230.63         2.77 o                         
  14   2   0        551.42        569.62         4.78 o                         
  16   2   0        366.62        361.20         3.61 o                         
  18   2   0       1021.57       1015.94         9.79 o                         
  20   2   0       1013.81        945.52         7.58 o                         
   1   3   0        705.62        671.70         4.77 o                         
   3   3   0      18371.93      19460.39       104.32 o                         
   5   3   0       6005.91       5830.35        35.61 o                         
   7   3   0       4907.64       4747.82        12.67 o                         
   9   3   0       1346.30       1332.03         5.27 o                         
  11   3   0        163.97        207.41         3.87 o                         
  13   3   0       2380.82       2476.93        17.85 o                         
  15   3   0       3453.70       3488.74        14.27 o                         
  17   3   0         98.70        105.63         1.24 o                         
  19   3   0         91.15         88.34         1.02 o                         
   0   4   0       2190.09       2372.70        25.70 o                         
   2   4   0       7961.07       7643.53        63.98 o                         
   4   4   0      20821.14      20855.56        71.02 o                         
   6   4   0      14559.67      14699.25       110.85 o                         
   8   4   0          3.16          7.21         1.51 o                         
  10   4   0          1.71          2.16         0.93 o                         
  12   4   0        772.29        762.69         6.32 o                         
  14   4   0       3579.86       3686.32        10.69 o                         
  16   4   0       1362.29       1402.56        13.25 o                         
  18   4   0       1056.67        979.80         6.63 o                         
   1   5   0       4771.84       4813.47        31.14 o                         
   3   5   0       9690.78       9610.35        31.85 o                         
   5   5   0       4126.88       4134.71        17.84 o                         
   7   5   0         74.30         66.60         1.45 o                         
   9   5   0          1.80          4.07         0.89 o                         
  11   5   0        176.57        198.85         2.72 o                         
  13   5   0       1057.12       1066.74         6.62 o                         
  15   5   0       1436.47       1386.15         5.61 o                         
  17   5   0        806.63        763.79         7.60 o                         
  19   5   0          2.99          6.89         1.04 o                         
   0   6   0       6675.00       6746.07        27.97 o                         
   2   6   0        161.06        229.83         6.65 o                         
   4   6   0        422.09        369.58         4.11 o                         
   6   6   0         82.94         74.06         2.84 o                         
   8   6   0        544.26        540.03         7.57 o                         
  10   6   0        119.50        111.86         2.15 o                         
  12   6   0        645.66        644.71         4.79 o                         
  14   6   0       1005.10        971.97         5.67 o                         
  16   6   0        100.75         91.86         1.37 o                         
  18   6   0         51.64         43.76         0.90 o                         
   1   7   0          3.89          3.13         0.64 o                         
   3   7   0        497.31        458.61         2.71 o                         
   5   7   0       5506.19       5481.30        40.23 o                         
   7   7   0        885.90        918.52         5.33 o                         
   9   7   0         75.81         80.70         1.27 o                         
  11   7   0        141.77        146.77         1.71 o                         
  13   7   0         40.80         43.63         1.30 o                         
  15   7   0         23.11         24.42         0.95 o                         
  17   7   0        355.39        346.47         4.30 o                         
   0   8   0       2860.60       2810.28        12.28 o                         
   2   8   0       1682.96       1777.93         7.28 o                         
   4   8   0       4733.62       4503.86        34.25 o                         
   6   8   0       1593.42       1744.76        11.00 o                         
   8   8   0        623.45        621.13         4.81 o                         
  10   8   0         41.28         42.70         1.07 o                         
  12   8   0        298.78        273.86         2.32 o                         
  14   8   0       1555.75       1496.08         6.76 o                         
  16   8   0        315.90        321.38         2.50 o                         
   1   9   0       2375.01       2434.38         9.58 o                         
   3   9   0       4848.34       5034.92        18.78 o                         
   5   9   0        308.28        285.30         2.36 o                         
   7   9   0       2548.74       2500.79        34.37 o                         
   9   9   0         68.20         70.47         1.23 o                         
  11   9   0         24.00         20.22         0.85 o                         
  13   9   0        242.07        231.06         2.51 o                         
  15   9   0       1473.10       1332.84        51.20 o                         
   0  10   0          3.22          6.24         1.13 o                         
   2  10   0         97.45        128.44         3.90 o                         
   4  10   0       1981.71       2120.09         6.02 o                         
   6  10   0       2815.38       2814.37        17.72 o                         
   8  10   0        864.55        869.56         8.29 o                         
  10  10   0        506.79        518.08         4.37 o                         
  12  10   0         32.61         35.43         1.21 o                         
  14  10   0        542.41        467.44         3.45 o                         
   1  11   0       3044.72       3152.34         7.09 o                         
   3  11   0        307.30        332.45         1.81 o                         
   5  11   0       1214.98       1290.63         5.58 o                         
   7  11   0        520.83        538.06         4.72 o                         
   9  11   0       1813.34       1763.45         7.56 o                         
  11  11   0       1533.85       1638.63         7.05 o                         
  13  11   0        439.46        398.62        31.74 o                         
   0  12   0       2560.31       2547.46        10.10 o                         
   2  12   0        214.33        224.38         1.99 o                         
   4  12   0        167.25        180.64         1.74 o                         
   6  12   0        228.72        205.40         2.17 o                         
   8  12   0        799.49        841.98         3.93 o                         
  10  12   0       1643.74       1603.12        25.89 o                         
   1  13   0       1302.40       1375.62         7.13 o                         
   3  13   0        931.06        951.24         7.24 o                         
   5  13   0          4.73          5.28         0.55 o                         
   7  13   0        549.50        519.30        15.22 o                         
   0  14   0       2922.17       2914.17        24.02 o                         
   2  14   0        481.39        471.93         7.25 o                         
   4  14   0        339.78        323.08        13.44 o                         
   6  14   0        142.28        136.60         1.95 o                         
 -21   1   1         51.17         40.02         0.82 o                         
 -19   1   1        548.91        574.84         6.50 o                         
 -17   1   1        620.63        642.52         6.10 o                         
 -15   1   1        538.76        499.51         2.68 o                         
 -13   1   1       1113.31       1117.97         8.16 o                         
 -11   1   1       4603.86       4747.27        27.86 o                         
  -9   1   1        319.64        415.70         5.13 o                         
  -7   1   1        674.15        610.92        10.10 o                         
  -5   1   1      13103.95      13792.77       111.93 o                         
  -3   1   1       7277.45       7058.73        49.04 o                         
  -1   1   1      23355.56      21670.94        75.79 o                         
   1   1   1         14.98          4.86         0.57 o                         
   3   1   1       4115.78       4650.08        27.21 o                         
   5   1   1       1166.48       1207.16        14.71 o                         
   7   1   1       2117.91       2177.40        12.27 o                         
   9   1   1        624.01        586.60         4.86 o                         
  11   1   1        342.64        304.38         3.17 o                         
  13   1   1        521.76        495.58         3.77 o                         
  15   1   1        316.50        327.83         2.47 o                         
  17   1   1         14.91         12.63         0.61 o                         
  19   1   1        304.29        293.63         2.53 o                         
 -20   2   1         32.57         35.90         0.93 o                         
 -18   2   1        960.72       1002.49         4.90 o                         
 -16   2   1       4134.84       4242.07        10.42 o                         
 -14   2   1       5895.43       5988.81        59.08 o                         
 -12   2   1        801.33        805.09         8.91 o                         
 -10   2   1       2827.05       3022.13        10.85 o                         
  -8   2   1       5550.21       5280.50        28.99 o                         
  -6   2   1       2832.57       2706.26        10.73 o                         
  -4   2   1      37127.33      36649.85        60.32 o                         
  -2   2   1        747.50        808.79         5.83 o                         
   0   2   1      14117.64      13778.66        75.62 o                         
   2   2   1      48112.15      49441.07       323.63 o                         
   4   2   1      37997.80      37783.85       107.75 o                         
   6   2   1      17401.43      18761.57        72.81 o                         
   8   2   1        325.32        264.20         3.62 o                         
  10   2   1         87.78        103.46         1.57 o                         
  12   2   1       2041.93       2007.72        15.32 o                         
  14   2   1       2986.78       3110.66        22.65 o                         
  16   2   1        548.74        571.20         4.10 o                         
  18   2   1         33.43         33.68         0.74 o                         
 -19   3   1         25.94         31.66         0.73 o                         
 -17   3   1       1566.18       1646.08         5.22 o                         
 -15   3   1       2542.19       2606.90         7.08 o                         
 -13   3   1        346.58        391.46         7.51 o                         
 -11   3   1        250.89        261.54         5.82 o                         
  -9   3   1        351.86        416.04         4.36 o                         
  -7   3   1      10562.22      10636.85        64.81 o                         
  -5   3   1       8232.39       8442.97        32.68 o                         
  -3   3   1      23264.85      23480.03        85.22 o                         
  -1   3   1         75.37        114.27         2.25 o                         
   1   3   1       4496.59       4626.00        46.23 o                         
   3   3   1      41767.61      43028.59       296.63 o                         
   5   3   1      19947.64      21553.36        78.44 o                         
   7   3   1         31.18         43.93         1.99 o                         
   9   3   1        883.19        883.43        12.00 o                         
  11   3   1         56.27         43.40         1.14 o                         
  13   3   1       1318.67       1389.19         5.81 o                         
  15   3   1        431.09        451.99         3.36 o                         
  17   3   1       1428.73       1366.71         4.04 o                         
  19   3   1         35.67         39.37         1.18 o                         
 -20   4   1        289.61        282.58         3.00 o                         
 -18   4   1        122.89        123.00         1.33 o                         
 -16   4   1       1035.67       1035.26         6.12 o                         
 -14   4   1        224.23        218.10         1.92 o                         
 -12   4   1        277.78        264.30         2.55 o                         
 -10   4   1        275.46        257.55         3.22 o                         
  -8   4   1       3503.69       3647.79        26.16 o                         
  -6   4   1       1863.82       1665.34        10.16 o                         
  -4   4   1       1206.75       1323.85        14.64 o                         
  -2   4   1       3470.50       3280.36        12.37 o                         
   0   4   1       1616.27       1720.31        10.13 o                         
   2   4   1      16355.57      17238.93        72.51 o                         
   4   4   1       5044.56       5368.05        28.15 o                         
   6   4   1         24.30         55.62         1.23 o                         
   8   4   1        683.31        597.49         7.98 o                         
  10   4   1        410.54        488.81         3.97 o                         
  12   4   1         13.16         24.32         0.91 o                         
  14   4   1       1196.97       1201.37         4.85 o                         
  16   4   1          4.00          3.89         0.60 o                         
  18   4   1         49.80         48.17         5.00 o                         
 -19   5   1       1318.08       1280.62         5.60 o                         
 -17   5   1          2.00          3.15         0.78 o                         
 -15   5   1        233.91        234.46         2.40 o                         
 -13   5   1        424.52        440.70         6.06 o                         
 -11   5   1       3670.43       3484.85        13.01 o                         
  -9   5   1       2118.94       2089.70        10.29 o                         
  -7   5   1         95.33         80.65         4.52 o                         
  -5   5   1         71.63         57.08         1.57 o                         
  -3   5   1       1095.01       1011.62         5.59 o                         
  -1   5   1      12074.97      11548.02        54.68 o                         
   1   5   1       2227.93       2246.54        14.39 o                         
   3   5   1         55.74         56.08         2.74 o                         
   5   5   1         93.23         92.44         1.78 o                         
   7   5   1       4472.65       4300.45        23.77 o                         
   9   5   1       6543.14       6683.42        47.66 o                         
  11   5   1          1.87          3.74         0.82 o                         
  13   5   1        950.43        915.16         5.72 o                         
  15   5   1         71.69         75.71         1.17 o                         
  17   5   1       2584.84       2573.84         8.84 o                         
 -18   6   1        742.46        741.96         4.22 o                         
 -16   6   1         32.74         37.10         1.22 o                         
 -14   6   1        535.39        545.52         6.05 o                         
 -12   6   1       5313.30       5170.61        24.57 o                         
 -10   6   1       3706.53       3653.60        15.33 o                         
  -8   6   1       1295.80       1246.14         9.30 o                         
  -6   6   1        749.89        829.55         7.59 o                         
  -4   6   1       1073.76       1018.18        12.84 o                         
  -2   6   1      13663.35      13580.70        87.56 o                         
   0   6   1      10517.17      10070.52        20.41 o                         
   2   6   1       6550.52       6855.43        54.07 o                         
   4   6   1         11.98         15.51         0.73 o                         
   6   6   1       4072.30       3881.60        25.52 o                         
   8   6   1       9736.55       9661.46        50.17 o                         
  10   6   1       4667.41       4617.19        27.80 o                         
  12   6   1        731.41        682.06         3.77 o                         
  14   6   1         16.31         27.84         1.06 o                         
  16   6   1        539.05        525.65         3.59 o                         
 -19   7   1        666.63        517.29         3.32 o                         
 -17   7   1         39.86         43.03         1.12 o                         
 -15   7   1        122.65        109.48         1.86 o                         
 -13   7   1       2390.26       2330.15        17.35 o                         
 -11   7   1       9118.14       9055.63        62.41 o                         
  -9   7   1         84.94         86.72         1.06 o                         
  -7   7   1        610.69        615.28         5.42 o                         
  -5   7   1        230.37        237.97         5.45 o                         
  -3   7   1       5370.72       5008.21        96.42 o                         
  -1   7   1      19864.42      20139.99       171.90 o                         
   1   7   1       2534.69       2188.28        23.83 o                         
   3   7   1         66.96         74.49         1.09 o                         
   5   7   1       1307.04       1381.57        10.24 o                         
   7   7   1       4871.29       4660.14        34.99 o                         
   9   7   1       2921.04       2873.75        22.02 o                         
  11   7   1        451.42        423.32         2.56 o                         
  13   7   1        279.06        305.11         2.61 o                         
  15   7   1         30.82         24.91         0.87 o                         
  17   7   1       1110.15       1027.44         5.32 o                         
 -18   8   1          5.95          5.78         0.69 o                         
 -16   8   1        781.98        884.69        11.98 o                         
 -14   8   1         21.34         17.74         0.92 o                         
 -12   8   1       1475.71       1425.51         6.26 o                         
 -10   8   1       5854.93       5862.14        19.22 o                         
  -8   8   1        507.93        521.83         3.21 o                         
  -6   8   1       8925.47       8835.52        39.22 o                         
  -4   8   1        121.50        129.83         3.18 o                         
  -2   8   1       2410.57       2329.97        17.39 o                         
   0   8   1       5841.09       6079.39        11.88 o                         
   2   8   1        114.28        119.47         3.19 o                         
   4   8   1       1167.85       1105.65         7.91 o                         
   6   8   1        701.48        737.23         5.15 o                         
   8   8   1       3138.93       3092.21        19.22 o                         
  10   8   1         74.62         65.72         1.83 o                         
  12   8   1        629.50        657.74         4.70 o                         
  14   8   1        526.97        529.31         6.20 o                         
  16   8   1        251.50        221.17         4.87 o                         
 -17   9   1        635.18        526.32         3.60 o                         
 -15   9   1       2971.06       2873.96        41.19 o                         
 -13   9   1         15.11         14.05         0.82 o                         
 -11   9   1        349.55        367.97         3.91 o                         
  -9   9   1        125.90        118.14         1.64 o                         
  -7   9   1        547.85        521.95         2.63 o                         
  -5   9   1       4622.79       4719.76        21.03 o                         
  -3   9   1        542.35        543.04         4.10 o                         
  -1   9   1        244.96        228.94         3.41 o                         
   1   9   1        449.82        372.12         5.64 o                         
   3   9   1       1104.04       1079.13         8.71 o                         
   5   9   1        574.86        562.32         6.16 o                         
   7   9   1          7.24          4.55         0.95 o                         
   9   9   1         76.48         82.91         1.65 o                         
  11   9   1       1432.41       1366.41         6.32 o                         
  13   9   1       1878.45       1827.75        63.00 o                         
  15   9   1         39.01         38.77         1.14 o                         
 -14  10   1        855.50        813.87         5.13 o                         
 -12  10   1          0.57          1.90         0.91 o                         
 -10  10   1          7.48          7.81         0.75 o                         
  -8  10   1        749.28        737.90         3.17 o                         
  -6  10   1        391.25        401.51         3.47 o                         
  -4  10   1       2628.23       2740.60        22.39 o                         
  -2  10   1        470.46        505.04         4.62 o                         
   0  10   1       1597.67       1757.62         9.96 o                         
   2  10   1        858.31        840.84         4.78 o                         
   4  10   1       1846.97       1889.65        12.62 o                         
   6  10   1        864.69        870.22         5.52 o                         
   8  10   1         95.47         83.34         1.42 o                         
  10  10   1        428.64        420.53         5.03 o                         
  12  10   1       1172.99       1127.07         8.30 o                         
  14  10   1        543.56        470.21         3.53 o                         
 -13  11   1        235.09        202.62         3.01 o                         
 -11  11   1          2.54          3.81         0.92 o                         
  -9  11   1         17.36         19.89         1.04 o                         
  -7  11   1       3742.87       3929.62        17.23 o                         
  -5  11   1       1395.41       1424.92         7.01 o                         
  -3  11   1        197.31        222.51         2.26 o                         
  -1  11   1        338.05        355.13         1.94 o                         
   1  11   1        270.51        295.12         2.17 o                         
   3  11   1       6507.78       6789.79        43.85 o                         
   5  11   1       2222.61       2260.72         9.21 o                         
   7  11   1        194.54        192.99         1.72 o                         
   9  11   1         53.48         51.47         1.52 o                         
  11  11   1        173.87        158.78         4.72 o                         
 -12  12   1        108.55        106.93         1.89 o                         
 -10  12   1         24.09         28.70         1.01 o                         
  -8  12   1         44.60         55.64         1.00 o                         
  -6  12   1        464.97        490.23         5.30 o                         
  -4  12   1        293.11        315.77         2.42 o                         
  -2  12   1        442.43        462.78         4.89 o                         
   0  12   1          3.30          8.22         0.94 o                         
   2  12   1       2310.08       2439.58        10.47 o                         
   4  12   1        356.41        370.32         4.23 o                         
   6  12   1        271.50        268.34         2.07 o                         
   8  12   1         81.42         83.69         2.52 o                         
  10  12   1         26.71         19.56         0.76 o                         
  -9  13   1         90.27         86.02         2.93 o                         
  -7  13   1        330.26        331.37         5.52 o                         
  -5  13   1        307.14        310.78         4.62 o                         
  -3  13   1        300.62        337.05         3.79 o                         
  -1  13   1         44.31         47.09         0.79 o                         
   1  13   1          1.92          1.89         0.56 o                         
   3  13   1        439.53        447.17         4.99 o                         
   5  13   1         61.84         74.01         1.23 o                         
   7  13   1        207.87        223.89         2.63 o                         
  -6  14   1        614.12        537.62         4.15 o                         
  -4  14   1        216.00        189.43         2.69 o                         
  -2  14   1          0.69          1.38         1.05 o                         
   0  14   1        244.02        219.39         5.22 o                         
   2  14   1        411.45        403.69        24.19 o                         
   4  14   1        154.07        152.57         2.20 o                         
 -22   0   2       2388.32       2013.49         8.57 o                         
 -20   0   2       1848.45       1946.41        15.81 o                         
 -18   0   2          5.00         10.30         1.14 o                         
 -16   0   2        203.42        206.12         5.30 o                         
 -14   0   2      11295.49      11432.16        76.40 o                         
 -12   0   2      17663.48      17621.11        85.38 o                         
 -10   0   2       2549.15       2496.86        50.18 o                         
  -8   0   2         55.85         59.88         2.06 o                         
  -6   0   2       1199.19       1400.51        12.42 o                         
  -4   0   2      45115.10      41711.81       209.83 o                         
  -2   0   2      31350.06      28989.19        87.56 o                         
   0   0   2        129.64         68.19         1.68 o                         
   2   0   2       3643.03       4095.16        27.85 o                         
   4   0   2       4318.47       4706.88        39.89 o                         
   6   0   2      27048.16      28274.99        55.46 o                         
   8   0   2      22000.50      22345.84        69.71 o                         
  10   0   2       1809.99       1864.91        15.70 o                         
  12   0   2        122.39        119.79         2.78 o                         
  14   0   2       1158.14       1104.03        19.74 o                         
  16   0   2       2521.78       2614.75        14.00 o                         
  18   0   2       1434.55       1394.11         7.27 o                         
 -21   1   2       1611.30       1641.38         5.02 o                         
 -19   1   2         28.39         35.48         0.88 o                         
 -17   1   2        235.46        227.60         3.50 o                         
 -15   1   2       1055.82       1072.08        10.04 o                         
 -13   1   2       5623.23       5550.03        21.17 o                         
 -11   1   2       9668.12       9371.68        62.79 o                         
  -9   1   2         11.99         21.36         0.97 o                         
  -7   1   2        738.27        779.66        12.16 o                         
  -5   1   2      13651.23      13410.60        71.96 o                         
  -3   1   2       7210.54       7000.93        26.64 o                         
  -1   1   2       2450.74       2459.95        13.01 o                         
   1   1   2        830.07        860.46         9.51 o                         
   3   1   2        243.86        316.37         5.87 o                         
   5   1   2      13578.52      14104.86        66.85 o                         
   7   1   2      19692.14      19727.30        50.14 o                         
   9   1   2       4653.32       4679.43        26.54 o                         
  11   1   2        392.13        404.55         3.57 o                         
  13   1   2         37.45         39.18         0.97 o                         
  15   1   2        359.48        379.83         2.58 o                         
  17   1   2       1162.60       1203.53         4.46 o                         
 -20   2   2        111.39        110.83         1.48 o                         
 -18   2   2        611.78        629.49         7.17 o                         
 -16   2   2        630.09        619.41         3.36 o                         
 -14   2   2         77.44         91.44         1.47 o                         
 -12   2   2       2663.63       2592.76        24.04 o                         
 -10   2   2          7.96          6.66         0.76 o                         
  -8   2   2         36.52         35.57         4.00 o                         
  -6   2   2        897.88        931.54         8.42 o                         
  -4   2   2       5211.32       5266.70        31.94 o                         
  -2   2   2       4954.58       4679.67        30.77 o                         
   0   2   2       5363.49       5484.75        21.09 o                         
   2   2   2       3877.01       4091.74        15.61 o                         
   4   2   2         82.17         56.55         1.85 o                         
   6   2   2       3690.25       3730.11        24.92 o                         
   8   2   2        531.97        507.13         3.26 o                         
  10   2   2        399.50        402.65         4.71 o                         
  12   2   2       4050.53       4015.67        21.51 o                         
  14   2   2        219.82        224.80         1.80 o                         
  16   2   2       1013.62       1040.14        10.33 o                         
  18   2   2         45.86         43.77         0.74 o                         
 -21   3   2        213.88        208.18         1.98 o                         
 -19   3   2        283.52        313.90         2.23 o                         
 -17   3   2       2959.82       2962.31        11.09 o                         
 -15   3   2       1948.29       1951.33        19.43 o                         
 -13   3   2         84.86         86.61         2.29 o                         
 -11   3   2          0.71          2.79         0.98 o                         
  -9   3   2         69.22         74.38         1.86 o                         
  -7   3   2      11567.22      11480.98        44.69 o                         
  -5   3   2       1342.00       1357.89        20.19 o                         
  -3   3   2       7717.20       7844.66        61.47 o                         
  -1   3   2       2669.32       2622.20        16.28 o                         
   1   3   2       2035.92       2055.69        15.03 o                         
   3   3   2      13623.76      13674.84        67.76 o                         
   5   3   2       1547.13       1558.66         9.97 o                         
   7   3   2       1791.69       1876.46        23.27 o                         
   9   3   2        557.89        539.06         7.52 o                         
  11   3   2       2853.42       2855.01        18.26 o                         
  13   3   2       1942.88       2045.14        15.38 o                         
  15   3   2         47.08         49.17         0.94 o                         
  17   3   2        782.33        750.15         3.08 o                         
 -20   4   2        493.98        506.58         2.76 o                         
 -18   4   2       3141.73       3252.27        19.34 o                         
 -16   4   2       2925.04       2982.79         9.61 o                         
 -14   4   2        142.10        132.13         1.59 o                         
 -12   4   2       1600.61       1545.04        18.37 o                         
 -10   4   2       4453.56       4279.27        62.59 o                         
  -8   4   2      30812.43      30740.45       197.33 o                         
  -6   4   2       4024.39       3622.96        25.94 o                         
  -4   4   2       2447.69       2909.93        30.48 o                         
  -2   4   2       2382.77       2344.27        14.99 o                         
   0   4   2       3958.86       3865.63        18.07 o                         
   2   4   2      30490.98      30703.90        76.65 o                         
   4   4   2       9794.24       9970.88        33.43 o                         
   6   4   2       6030.60       6165.83        40.25 o                         
   8   4   2        889.56        946.10         7.15 o                         
  10   4   2       4200.37       4162.21        13.31 o                         
  12   4   2       1297.95       1370.41         4.13 o                         
  14   4   2       1039.02       1065.68         3.34 o                         
  16   4   2        194.87        183.37         1.15 o                         
 -19   5   2        974.46       1010.09         6.67 o                         
 -17   5   2       1145.32       1231.26         5.71 o                         
 -15   5   2       1341.75       1333.08         8.01 o                         
 -13   5   2         50.82         52.40         1.38 o                         
 -11   5   2       1569.02       1697.58        15.02 o                         
  -9   5   2      11123.47      10685.33        31.03 o                         
  -7   5   2        170.97        178.16         6.47 o                         
  -5   5   2       3291.95       3198.93        34.98 o                         
  -3   5   2       2409.62       2936.05        33.12 o                         
  -1   5   2        786.61        732.85        17.25 o                         
   1   5   2       7552.99       7607.00        31.83 o                         
   3   5   2       2201.86       2012.08        22.34 o                         
   5   5   2       2562.30       2646.48        16.51 o                         
   7   5   2       4918.50       4985.89        36.89 o                         
   9   5   2       1521.67       1645.48         9.51 o                         
  11   5   2        378.48        392.78         2.45 o                         
  13   5   2        844.53        800.53         3.17 o                         
  15   5   2        128.97        133.41         1.51 o                         
  17   5   2        198.26        181.04        20.72 o                         
 -20   6   2         23.65         22.14         1.12 o                         
 -18   6   2        112.28        125.86         1.49 o                         
 -16   6   2         66.72         61.30         1.45 o                         
 -14   6   2        680.67        692.19         4.17 o                         
 -12   6   2          1.92          2.76         0.72 o                         
 -10   6   2        868.84        802.91         9.74 o                         
  -8   6   2        502.26        467.03         5.44 o                         
  -6   6   2       1228.41       1275.73        16.67 o                         
  -4   6   2        567.98        619.42        10.74 o                         
  -2   6   2        147.67        152.24         1.80 o                         
   0   6   2       1504.29       1686.77        12.65 o                         
   2   6   2         51.39         57.55         2.19 o                         
   4   6   2       2257.81       2333.80         8.89 o                         
   6   6   2         73.52         77.36         1.95 o                         
   8   6   2        333.50        411.82         3.36 o                         
  10   6   2        654.24        634.69         4.19 o                         
  12   6   2        113.89        103.06         1.66 o                         
  14   6   2        585.79        548.41         3.15 o                         
  16   6   2        154.99        133.32         3.42 o                         
 -19   7   2        225.53        234.75         6.43 o                         
 -17   7   2        212.77        236.93         1.91 o                         
 -15   7   2        848.47        811.42         4.54 o                         
 -13   7   2        148.36        157.93         2.17 o                         
 -11   7   2         10.92         18.90         0.88 o                         
  -9   7   2       2534.54       2489.38        10.97 o                         
  -7   7   2          1.80          7.03         1.01 o                         
  -5   7   2        138.20        158.69         2.11 o                         
  -3   7   2          0.92         15.12         0.83 o                         
  -1   7   2       1358.39       1336.96        11.22 o                         
   1   7   2       2317.94       2252.57         7.84 o                         
   3   7   2        710.39        726.78         9.94 o                         
   5   7   2        310.38        287.48         5.85 o                         
   7   7   2         97.56         73.99         2.24 o                         
   9   7   2         18.38         30.47         1.23 o                         
  11   7   2        130.69        128.50         2.13 o                         
  13   7   2       1039.13        980.71        21.08 o                         
  15   7   2        163.64        163.97         8.13 o                         
 -18   8   2       1057.40       1007.00        13.21 o                         
 -16   8   2       1941.60       1949.58        10.06 o                         
 -14   8   2       1653.85       1655.35        10.31 o                         
 -12   8   2       1851.64       1868.40         7.50 o                         
 -10   8   2          7.24         12.73         1.68 o                         
  -8   8   2       1934.28       1903.99        19.21 o                         
  -6   8   2       2012.86       1955.06        12.13 o                         
  -4   8   2       1106.54       1154.44         4.56 o                         
  -2   8   2       1246.29       1323.44        12.13 o                         
   0   8   2        840.09        729.68         4.93 o                         
   2   8   2       3996.47       4075.66        36.54 o                         
   4   8   2       3953.44       3953.52        25.07 o                         
   6   8   2        715.05        723.81         4.21 o                         
   8   8   2        457.05        433.19         3.25 o                         
  10   8   2       2114.04       2011.23         8.65 o                         
  12   8   2       1591.64       1563.59        11.40 o                         
  14   8   2        283.26        312.33         3.30 o                         
 -17   9   2        920.99        800.04         9.38 o                         
 -15   9   2       1177.24       1200.12         4.73 o                         
 -13   9   2        114.54        110.89         1.33 o                         
 -11   9   2       2217.74       2209.35        11.71 o                         
  -9   9   2        573.58        588.59         3.71 o                         
  -7   9   2       1310.38       1289.84         8.24 o                         
  -5   9   2       1033.43       1042.54         6.83 o                         
  -3   9   2         24.96         29.53         0.82 o                         
  -1   9   2        547.18        542.49         5.59 o                         
   1   9   2       2587.07       2616.16        14.25 o                         
   3   9   2       3078.34       3060.44        15.92 o                         
   5   9   2       1418.10       1390.61        12.87 o                         
   7   9   2        302.29        297.40         2.48 o                         
   9   9   2       1233.29       1135.76        16.24 o                         
  11   9   2       1150.49       1204.52         7.81 o                         
  13   9   2        650.86        613.64         4.06 o                         
 -16  10   2        116.42        110.59         1.95 o                         
 -14  10   2          2.24          4.36         1.09 o                         
 -12  10   2        480.96        488.13         4.26 o                         
 -10  10   2        335.78        344.61         6.98 o                         
  -8  10   2       3761.85       3867.29        10.31 o                         
  -6  10   2        141.20        147.45         1.34 o                         
  -4  10   2        688.84        708.48         4.93 o                         
  -2  10   2       1179.55       1191.77         9.84 o                         
   0  10   2         20.01         30.39         1.04 o                         
   2  10   2       3285.86       3330.61         9.78 o                         
   4  10   2       1066.17       1113.86         6.15 o                         
   6  10   2         24.79         17.31         0.96 o                         
   8  10   2        226.17        240.40         3.17 o                         
  10  10   2        141.83        144.86         3.00 o                         
  12  10   2        714.26        694.25         4.89 o                         
 -13  11   2       2158.72       2272.35        18.85 o                         
 -11  11   2       1035.15       1063.87         8.91 o                         
  -9  11   2        591.32        604.18         3.34 o                         
  -7  11   2        904.23        917.35         4.68 o                         
  -5  11   2         62.38         59.25         0.89 o                         
  -3  11   2       5214.18       5437.88        22.61 o                         
  -1  11   2       1660.35       1694.46         8.42 o                         
   1  11   2        197.42        202.83         1.64 o                         
   3  11   2        373.35        380.25         2.60 o                         
   5  11   2        152.65        157.57         3.40 o                         
   7  11   2        995.73       1026.47        17.18 o                         
   9  11   2        494.21        508.48        17.79 o                         
  11  11   2          4.06          5.18         0.67 o                         
 -12  12   2       2114.36       2137.12        32.61 o                         
 -10  12   2        306.34        334.50         9.94 o                         
  -8  12   2        230.45        260.28         2.36 o                         
  -6  12   2        106.24        109.02         1.15 o                         
  -4  12   2       1515.67       1600.53        11.99 o                         
  -2  12   2       1148.65       1171.55         6.58 o                         
   0  12   2        322.98        343.84         1.72 o                         
   2  12   2        118.36        105.55         2.02 o                         
   4  12   2         57.54         55.96         0.88 o                         
   6  12   2       1799.90       1820.20         9.95 o                         
   8  12   2        496.78        515.61         3.21 o                         
  -9  13   2        166.03        159.18         6.35 o                         
  -7  13   2        318.46        337.28         4.80 o                         
  -5  13   2        205.89        222.16         2.56 o                         
  -3  13   2       1031.79       1109.50         7.81 o                         
  -1  13   2       3158.87       3356.10        20.32 o                         
   1  13   2         57.55         56.75         1.08 o                         
   3  13   2         38.02         37.50         0.80 o                         
   5  13   2       1069.89       1037.82        12.73 o                         
   7  13   2       1814.00       1497.50         6.94 o                         
  -6  14   2        618.83        509.15         3.76 o                         
  -4  14   2        169.37        166.85        14.62 o                         
  -2  14   2       2386.09       2428.45        30.72 o                         
   0  14   2          2.38          2.43         0.59 o                         
   2  14   2        513.77        453.21        24.82 o                         
 -21   1   3        107.42        110.61         1.19 o                         
 -19   1   3        434.85        454.89         3.23 o                         
 -17   1   3       1412.18       1404.44         8.28 o                         
 -15   1   3       1513.62       1527.06        16.49 o                         
 -13   1   3        328.47        334.85         3.49 o                         
 -11   1   3        922.22        850.24        11.62 o                         
  -9   1   3       1967.54       1764.59        17.91 o                         
  -7   1   3       8279.43       8025.44        82.03 o                         
  -5   1   3        736.31        736.97         7.11 o                         
  -3   1   3       2689.54       2464.30        21.04 o                         
  -1   1   3        505.59        480.59         6.12 o                         
   1   1   3       1592.37       1528.91        11.56 o                         
   3   1   3        662.75        877.67        11.83 o                         
   5   1   3       2312.49       2367.55        16.92 o                         
   7   1   3       1537.65       1506.65        12.12 o                         
   9   1   3       9184.92       9048.74        50.36 o                         
  11   1   3        915.83        964.88         7.70 o                         
  13   1   3        150.99        154.44         2.45 o                         
  15   1   3        390.28        410.50         3.35 o                         
  17   1   3         20.67         23.42         0.62 o                         
 -22   2   3          1.05          0.53         0.92 o                         
 -20   2   3        444.97        480.99         2.64 o                         
 -18   2   3       2674.29       2717.51        11.92 o                         
 -16   2   3       2997.79       3061.42        14.62 o                         
 -14   2   3        478.14        447.79         5.07 o                         
 -12   2   3       1454.04       1617.41        39.42 o                         
 -10   2   3       5437.47       4865.78        65.61 o                         
  -8   2   3      11583.88      11561.20        67.70 o                         
  -6   2   3      16636.39      16141.75        78.86 o                         
  -4   2   3        187.16        152.92         2.11 o                         
  -2   2   3        712.78        580.67         4.08 o                         
   0   2   3       3773.72       3512.38        24.09 o                         
   2   2   3       8612.43       8750.35        29.77 o                         
   4   2   3        124.99        103.06         5.61 o                         
   6   2   3       1408.88       1398.43         5.32 o                         
   8   2   3       5158.87       5409.73        16.93 o                         
  10   2   3       4623.80       4917.89        15.12 o                         
  12   2   3       6275.25       6489.02        48.12 o                         
  14   2   3         13.25         15.89         0.93 o                         
  16   2   3         18.39         13.63         0.90 o                         
 -21   3   3        165.79        164.35         3.28 o                         
 -19   3   3       3999.62       4157.19        11.97 o                         
 -17   3   3        509.74        532.42         2.82 o                         
 -15   3   3         53.77         66.64         1.33 o                         
 -13   3   3        622.33        644.29        12.48 o                         
 -11   3   3       2586.56       2638.40        42.97 o                         
  -9   3   3      28772.85      29516.26        99.34 o                         
  -7   3   3        317.45        231.82         4.20 o                         
  -5   3   3        543.19        549.11         7.11 o                         
  -3   3   3        689.18        716.33        11.34 o                         
  -1   3   3       7033.19       6744.17        36.55 o                         
   1   3   3       4641.18       4616.96        15.06 o                         
   3   3   3       5941.42       5995.13        26.53 o                         
   5   3   3          0.84          4.02         0.56 o                         
   7   3   3        197.54        202.35         1.69 o                         
   9   3   3       4725.50       4879.71        22.59 o                         
  11   3   3       5440.65       5523.00        11.54 o                         
  13   3   3       2442.92       2560.12         7.78 o                         
  15   3   3         38.47         44.61         0.72 o                         
 -20   4   3        506.84        540.32         2.70 o                         
 -18   4   3       1389.48       1453.57         4.75 o                         
 -16   4   3          0.22          2.04         1.02 o                         
 -14   4   3       5103.02       5003.71        20.74 o                         
 -12   4   3        245.45        237.53         5.60 o                         
 -10   4   3       1411.04       1405.93         9.28 o                         
  -8   4   3        127.76         99.15         7.67 o                         
  -6   4   3        278.45        294.99         2.78 o                         
  -4   4   3       6309.88       6464.07        58.39 o                         
  -2   4   3         60.67         65.92         2.24 o                         
   0   4   3       1801.09       1882.41         8.67 o                         
   2   4   3        230.20        319.72         5.03 o                         
   4   4   3       1814.56       1741.44        11.45 o                         
   6   4   3        551.59        536.38         5.18 o                         
   8   4   3         11.66         14.00         1.94 o                         
  10   4   3       2652.99       2693.92         7.14 o                         
  12   4   3        350.62        349.13         4.72 o                         
  14   4   3        137.48        145.19         1.15 o                         
  16   4   3        672.06        650.22         7.25 o                         
 -21   5   3        145.29        127.04         1.14 o                         
 -19   5   3        277.42        291.35         2.68 o                         
 -17   5   3        832.79        817.65         3.70 o                         
 -15   5   3        311.41        324.61         3.56 o                         
 -13   5   3       6433.12       6390.08        27.50 o                         
 -11   5   3       2245.59       2189.08        15.03 o                         
  -9   5   3          6.18         16.96         0.82 o                         
  -7   5   3       3141.30       3329.29        22.94 o                         
  -5   5   3       1604.56       1342.26         7.90 o                         
  -3   5   3       2097.36       2056.32        19.13 o                         
  -1   5   3        258.19        217.20         1.74 o                         
   1   5   3       1674.43       1537.86         9.07 o                         
   3   5   3        268.99        252.46         2.84 o                         
   5   5   3       5708.98       5766.82        36.00 o                         
   7   5   3       1795.82       1705.97        13.30 o                         
   9   5   3        284.37        274.27         1.92 o                         
  11   5   3        568.07        586.19         2.71 o                         
  13   5   3        890.94        894.40         3.29 o                         
  15   5   3       1884.97       1882.44        50.28 o                         
 -20   6   3          0.27          0.22         0.58 o                         
 -18   6   3        285.59        306.70         2.30 o                         
 -16   6   3       1872.93       1941.54        11.63 o                         
 -14   6   3       2562.57       2531.82        10.92 o                         
 -12   6   3      14348.05      14049.37        34.61 o                         
 -10   6   3        622.66        625.18         5.12 o                         
  -8   6   3          3.53          7.09         0.79 o                         
  -6   6   3       7539.13       7413.83        96.57 o                         
  -4   6   3       7556.29       6644.11       111.47 o                         
  -2   6   3       8066.06       7797.34        23.24 o                         
   0   6   3        275.24        239.33         3.00 o                         
   2   6   3          8.08         15.00         0.76 o                         
   4   6   3       6248.34       6215.96        40.70 o                         
   6   6   3      13200.88      12805.89        72.35 o                         
   8   6   3       1071.50       1130.64         8.33 o                         
  10   6   3         47.36         34.57         1.18 o                         
  12   6   3        233.89        213.67         2.26 o                         
  14   6   3       2136.86       2179.78        17.93 o                         
 -19   7   3        113.62        116.10         2.26 o                         
 -17   7   3          1.92          5.56         0.92 o                         
 -15   7   3       7518.11       7713.18        20.73 o                         
 -13   7   3       4845.28       4768.51        14.10 o                         
 -11   7   3        251.53        254.80         5.36 o                         
  -9   7   3         16.17         15.72         1.17 o                         
  -7   7   3       1601.39       1575.19         7.91 o                         
  -5   7   3      12004.07      12090.89        41.26 o                         
  -3   7   3       8530.20       8002.18        18.22 o                         
  -1   7   3       1482.29       1552.67        16.62 o                         
   1   7   3        701.12        775.28         7.76 o                         
   3   7   3        496.17        527.51         3.74 o                         
   5   7   3       7081.71       6843.59        37.83 o                         
   7   7   3       4152.42       4211.82        19.80 o                         
   9   7   3       1421.22       1256.20        15.11 o                         
  11   7   3         14.50         23.67         1.54 o                         
  13   7   3        343.93        385.03         2.99 o                         
 -18   8   3        206.85        204.49         2.19 o                         
 -16   8   3        101.85        112.49         1.67 o                         
 -14   8   3       2663.61       2750.69        10.33 o                         
 -12   8   3        428.76        431.82         3.21 o                         
 -10   8   3       1148.09       1150.18        15.06 o                         
  -8   8   3       1107.49       1117.21         4.36 o                         
  -6   8   3       1797.61       1874.85         9.38 o                         
  -4   8   3       4201.83       4257.47        22.56 o                         
  -2   8   3        132.52        141.99         1.56 o                         
   0   8   3       1317.82       1254.16         6.27 o                         
   2   8   3       2019.79       2059.97        19.64 o                         
   4   8   3         66.17         75.13         1.61 o                         
   6   8   3       2658.42       2556.31        11.16 o                         
   8   8   3       1587.56       1534.38         8.02 o                         
  10   8   3        720.20        694.49         5.97 o                         
  12   8   3          4.58          6.45         0.67 o                         
 -17   9   3        441.52        444.57         9.68 o                         
 -15   9   3          0.83          2.25         0.64 o                         
 -13   9   3        128.75        130.35         1.79 o                         
 -11   9   3         76.38         90.52         4.50 o                         
  -9   9   3       2982.51       3092.00        10.14 o                         
  -7   9   3       1273.95       1292.62         4.83 o                         
  -5   9   3        160.73        150.13         1.27 o                         
  -3   9   3        555.14        627.68         2.93 o                         
  -1   9   3        116.85        126.49         1.80 o                         
   1   9   3       4226.09       4073.78        28.89 o                         
   3   9   3        401.76        418.26         2.76 o                         
   5   9   3        143.91        140.11         2.34 o                         
   7   9   3          0.41          2.34         1.04 o                         
   9   9   3        547.53        528.87         4.12 o                         
  11   9   3        407.52        436.36        14.43 o                         
 -16  10   3        306.80        292.10         6.51 o                         
 -14  10   3         47.77         52.78         1.32 o                         
 -12  10   3        431.88        418.96         4.64 o                         
 -10  10   3       3095.66       3248.98        10.31 o                         
  -8  10   3       2935.82       3074.46         7.06 o                         
  -6  10   3        391.40        414.90         2.05 o                         
  -4  10   3        265.52        269.93         1.70 o                         
  -2  10   3        246.81        238.89         1.90 o                         
   0  10   3       2455.94       2531.79        17.35 o                         
   2  10   3       2040.34       2058.76        10.15 o                         
   4  10   3        118.25        111.72         1.46 o                         
   6  10   3         69.50         58.47         1.86 o                         
   8  10   3       2084.91       2002.00         7.78 o                         
  10  10   3        984.86       1061.03        11.22 o                         
 -15  11   3         82.19         56.80         1.49 o                         
 -13  11   3        378.98        414.59         3.29 o                         
 -11  11   3       1681.81       1739.97         6.98 o                         
  -9  11   3       3996.07       4147.20        21.90 o                         
  -7  11   3       1259.64       1344.60         5.30 o                         
  -5  11   3          7.01          8.23         0.60 o                         
  -3  11   3         83.86         63.66         1.04 o                         
  -1  11   3       1060.63       1088.97         5.20 o                         
   1  11   3       2285.61       2413.35        17.70 o                         
   3  11   3       1234.54       1226.66         4.71 o                         
   5  11   3        365.81        364.55         4.02 o                         
   7  11   3          0.68          2.83         0.62 o                         
   9  11   3       1398.87       1361.68         7.51 o                         
 -12  12   3        469.79        493.20         4.36 o                         
 -10  12   3        459.09        489.82         3.01 o                         
  -8  12   3        254.03        241.71         1.96 o                         
  -6  12   3          1.14          4.24         0.69 o                         
  -4  12   3        132.23        142.32         1.58 o                         
  -2  12   3          0.17          1.65         0.58 o                         
   0  12   3         61.05         60.62         1.69 o                         
   2  12   3        270.80        272.93         3.88 o                         
   4  12   3          0.38          2.70         0.57 o                         
   6  12   3         70.98         71.61         1.62 o                         
   8  12   3          4.63          3.57         0.62 o                         
 -11  13   3        159.18        136.73         1.85 o                         
  -9  13   3          3.28          6.18         0.63 o                         
  -7  13   3        210.70        240.25         1.80 o                         
  -5  13   3         27.64         30.34         1.08 o                         
  -3  13   3        190.08        169.18         1.33 o                         
  -1  13   3         71.10         67.33         1.11 o                         
   1  13   3        381.53        393.30         2.94 o                         
   3  13   3        268.44        254.83         4.53 o                         
   5  13   3         89.28         76.16         3.57 o                         
  -6  14   3         46.58         37.97         1.29 o                         
  -4  14   3         15.05         17.04         0.77 o                         
  -2  14   3        287.26        269.51         3.37 o                         
   0  14   3         85.69         78.24         5.61 o                         
 -22   0   4         39.18         36.35         0.91 o                         
 -20   0   4        336.60        357.29         3.01 o                         
 -18   0   4        297.51        302.51         3.97 o                         
 -16   0   4       4965.38       5113.06        23.07 o                         
 -14   0   4       9445.41       9038.57        23.69 o                         
 -12   0   4          0.08          9.13         6.99 o                         
 -10   0   4       2063.73       2057.53        14.81 o                         
  -8   0   4       3557.21       3591.17        25.55 o                         
  -6   0   4      23661.54      23308.83        59.78 o                         
  -4   0   4      21819.87      20687.67       115.46 o                         
  -2   0   4      10410.32      10743.65        17.83 o                         
   0   0   4       5303.75       6337.30        52.19 o                         
   2   0   4       1833.15       1785.28        10.71 o                         
   4   0   4      10446.52      10566.64        59.31 o                         
   6   0   4       4195.15       4152.68        22.88 o                         
   8   0   4       3136.59       3254.16        23.54 o                         
  10   0   4       2026.74       2063.55        62.40 o                         
  12   0   4       2617.61       2697.14        39.35 o                         
  14   0   4       6234.36       6316.44        18.85 o                         
  16   0   4       1532.56       1299.97         4.26 o                         
 -21   1   4        724.14        772.74         4.88 o                         
 -19   1   4        518.24        535.68         3.92 o                         
 -17   1   4       2199.00       2246.42        16.22 o                         
 -15   1   4       5624.71       5529.61        10.55 o                         
 -13   1   4       4282.75       4155.45        19.47 o                         
 -11   1   4        301.62        315.26         4.88 o                         
  -9   1   4         27.51         31.76         4.12 o                         
  -7   1   4      11989.74      11916.34        41.93 o                         
  -5   1   4      17040.04      16750.63       104.46 o                         
  -3   1   4       1981.86       1883.52        17.78 o                         
  -1   1   4        431.60        442.90         2.67 o                         
   1   1   4        231.88        261.83         2.28 o                         
   3   1   4       1675.53       1511.09        14.65 o                         
   5   1   4       7839.93       7541.08        28.98 o                         
   7   1   4          0.41          3.64         0.70 o                         
   9   1   4        355.23        365.95         3.21 o                         
  11   1   4       1418.06       1434.16         7.15 o                         
  13   1   4       2615.53       2672.89        15.77 o                         
  15   1   4       2483.69       2523.39         8.57 o                         
 -22   2   4          0.17          1.07         0.72 o                         
 -20   2   4       1372.04       1376.75        11.85 o                         
 -18   2   4       1988.32       2007.41        10.04 o                         
 -16   2   4       2809.64       2817.51        17.72 o                         
 -14   2   4       2108.36       1993.50         8.80 o                         
 -12   2   4         79.59         88.90         3.87 o                         
 -10   2   4       4391.12       4436.26        43.18 o                         
  -8   2   4       1354.63       1611.62         8.50 o                         
  -6   2   4       3962.38       3856.70        18.23 o                         
  -4   2   4       2365.19       2179.50        12.26 o                         
  -2   2   4       3046.00       3170.00        11.86 o                         
   0   2   4        537.84        397.32         4.86 o                         
   2   2   4       1302.35       1397.84         9.62 o                         
   4   2   4       1620.62       1554.45         9.60 o                         
   6   2   4         90.05        107.57         1.29 o                         
   8   2   4       3280.33       3426.47        16.63 o                         
  10   2   4        116.24        124.06         1.73 o                         
  12   2   4        580.47        595.26         3.17 o                         
  14   2   4       1118.64       1177.29         5.68 o                         
 -21   3   4        576.05        592.00         3.09 o                         
 -19   3   4        844.14        872.37         4.15 o                         
 -17   3   4        735.97        753.78         2.92 o                         
 -15   3   4        556.04        530.85         6.38 o                         
 -13   3   4          4.63          3.96         0.70 o                         
 -11   3   4       4684.98       4481.69        24.36 o                         
  -9   3   4       6657.55       6290.55        18.74 o                         
  -7   3   4       2448.50       2500.18        11.60 o                         
  -5   3   4        139.67        118.94         1.95 o                         
  -3   3   4        306.48        285.37         1.94 o                         
  -1   3   4       5525.30       5632.84        27.43 o                         
   1   3   4       5178.34       5121.41        20.34 o                         
   3   3   4        823.23        967.58         5.90 o                         
   5   3   4        128.66        102.85         1.29 o                         
   7   3   4        424.68        473.79         3.82 o                         
   9   3   4       3536.00       3559.02         7.89 o                         
  11   3   4       1954.15       2020.08        10.85 o                         
  13   3   4         99.08        109.67         0.97 o                         
  15   3   4         49.42         53.80         0.93 o                         
 -20   4   4       1950.40       2024.68         7.93 o                         
 -18   4   4        153.26        151.39         1.83 o                         
 -16   4   4        207.86        220.29         2.14 o                         
 -14   4   4        530.59        506.95         3.59 o                         
 -12   4   4       7729.66       7730.40        45.11 o                         
 -10   4   4      12249.58      11626.65        46.56 o                         
  -8   4   4        762.00        559.95         4.49 o                         
  -6   4   4        531.73        447.34         7.30 o                         
  -4   4   4       2084.37       2126.67         9.24 o                         
  -2   4   4       8009.92       7868.10        43.62 o                         
   0   4   4       7288.31       7050.24        33.41 o                         
   2   4   4       1913.61       1878.27        12.33 o                         
   4   4   4        187.99        196.46         3.25 o                         
   6   4   4         58.83         57.05         1.40 o                         
   8   4   4       2907.96       2938.44        16.00 o                         
  10   4   4       4743.66       4840.41        10.96 o                         
  12   4   4       1244.62       1279.63         4.87 o                         
  14   4   4        300.81        288.79         2.11 o                         
 -21   5   4         54.49         64.76         1.84 o                         
 -19   5   4       1198.83       1247.84         4.70 o                         
 -17   5   4          6.92          8.52         0.74 o                         
 -15   5   4          0.01          3.11         0.82 o                         
 -13   5   4       7087.40       7123.23        20.33 o                         
 -11   5   4       2840.74       2841.16        13.78 o                         
  -9   5   4       4708.46       4628.74        83.49 o                         
  -7   5   4       1547.79       1418.88        29.24 o                         
  -5   5   4       1241.33       1048.95         6.12 o                         
  -3   5   4       6705.88       6691.92        27.41 o                         
  -1   5   4       7304.37       7210.11        45.03 o                         
   1   5   4       2614.65       2470.38         6.68 o                         
   3   5   4        297.45        309.85         3.39 o                         
   5   5   4         12.54         20.42         0.80 o                         
   7   5   4       1225.51       1171.57        10.52 o                         
   9   5   4       1935.76       1970.47         6.46 o                         
  11   5   4       2441.61       2412.61        24.44 o                         
  13   5   4        576.79        557.82         2.55 o                         
 -20   6   4         49.38         50.31         1.46 o                         
 -18   6   4        193.55        198.60         1.71 o                         
 -16   6   4        490.19        484.68         4.39 o                         
 -14   6   4        122.67        124.98         2.40 o                         
 -12   6   4        947.11        935.76        11.83 o                         
 -10   6   4        357.18        384.54         3.37 o                         
  -8   6   4         69.39         80.23         1.76 o                         
  -6   6   4         56.28         55.26         2.02 o                         
  -4   6   4         88.57         86.69         2.14 o                         
  -2   6   4         31.64         43.87         1.47 o                         
   0   6   4          1.36          5.82         0.68 o                         
   2   6   4          7.28          9.65         1.27 o                         
   4   6   4        134.89        119.55         1.71 o                         
   6   6   4        158.69        154.79         4.12 o                         
   8   6   4        175.78        160.61         1.88 o                         
  10   6   4         12.26         17.74         1.03 o                         
  12   6   4         30.13         33.97         0.77 o                         
  14   6   4         70.94         60.99         1.35 o                         
 -19   7   4        129.28        134.98         1.99 o                         
 -17   7   4         71.82         69.13         1.28 o                         
 -15   7   4         12.26         13.72         0.93 o                         
 -13   7   4        583.87        574.73         7.14 o                         
 -11   7   4         36.84         45.78         1.39 o                         
  -9   7   4       1211.86       1169.11        13.02 o                         
  -7   7   4        213.50        222.25         3.16 o                         
  -5   7   4        518.49        540.42         4.70 o                         
  -3   7   4        123.30        114.75         1.78 o                         
  -1   7   4         36.56         44.41         1.16 o                         
   1   7   4        150.65        149.61         2.18 o                         
   3   7   4        918.14        883.10         8.18 o                         
   5   7   4         36.84         32.08         1.45 o                         
   7   7   4        194.18        196.54         3.94 o                         
   9   7   4        437.81        428.11         5.65 o                         
  11   7   4        274.52        295.30         4.08 o                         
  13   7   4         72.10         73.55         1.08 o                         
 -18   8   4        448.79        427.50        12.73 o                         
 -16   8   4        575.41        526.86         3.95 o                         
 -14   8   4          4.06          3.19         0.89 o                         
 -12   8   4        212.29        226.51         2.19 o                         
 -10   8   4       5134.67       5219.66        17.08 o                         
  -8   8   4       3795.34       3837.80        33.32 o                         
  -6   8   4       4646.98       4517.24        30.74 o                         
  -4   8   4        393.45        438.56         3.03 o                         
  -2   8   4        671.32        629.68         3.45 o                         
   0   8   4       1249.90       1281.02         9.60 o                         
   2   8   4        502.92        468.50         3.71 o                         
   4   8   4        687.01        729.18         5.13 o                         
   6   8   4        675.16        642.39         9.24 o                         
   8   8   4       1872.70       1797.86        16.91 o                         
  10   8   4        854.28        868.19         3.60 o                         
  12   8   4        448.79        396.10         5.99 o                         
 -17   9   4        295.62        263.99        12.19 o                         
 -15   9   4        281.24        266.82         3.00 o                         
 -13   9   4        530.02        565.60         4.85 o                         
 -11   9   4       3563.94       3759.76        11.44 o                         
  -9   9   4       3711.94       3771.82        10.05 o                         
  -7   9   4       1779.23       1872.54         6.97 o                         
  -5   9   4         40.06         31.46         0.87 o                         
  -3   9   4       2118.29       2140.02        15.05 o                         
  -1   9   4       2788.94       2857.59        12.60 o                         
   1   9   4       1266.73       1279.22         7.80 o                         
   3   9   4        460.84        469.05         3.58 o                         
   5   9   4       1004.33        943.11         6.26 o                         
   7   9   4        992.18       1008.21         4.82 o                         
   9   9   4       1482.66       1556.67        11.62 o                         
  11   9   4        689.18        579.83        44.88 o                         
 -16  10   4        286.56        271.74        10.88 o                         
 -14  10   4         13.16         12.74         0.88 o                         
 -12  10   4        366.83        384.17         3.21 o                         
 -10  10   4       1764.71       1904.68         6.51 o                         
  -8  10   4         68.62         60.58         1.15 o                         
  -6  10   4       1342.76       1298.93         5.93 o                         
  -4  10   4         45.91         49.41         0.82 o                         
  -2  10   4        821.92        842.82         6.46 o                         
   0  10   4        748.52        755.42         4.28 o                         
   2  10   4        142.17        154.13         1.73 o                         
   4  10   4       1119.33       1189.22        18.23 o                         
   6  10   4       1145.43       1107.93         9.45 o                         
   8  10   4        891.96        898.80         3.82 o                         
  10  10   4        466.49        398.04         3.29 o                         
 -15  11   4        472.05        429.47        29.25 o                         
 -13  11   4         18.42         24.95         1.29 o                         
 -11  11   4        205.60        207.63         1.94 o                         
  -9  11   4          4.25          5.00         0.82 o                         
  -7  11   4        577.23        652.24         5.16 o                         
  -5  11   4       1033.99       1061.51         7.06 o                         
  -3  11   4        432.92        445.75         4.12 o                         
  -1  11   4       1423.95       1474.45         9.26 o                         
   1  11   4        403.80        399.60         3.11 o                         
   3  11   4        169.33        161.13         1.92 o                         
   5  11   4       2167.68       2173.15         6.70 o                         
   7  11   4        345.76        310.76        13.91 o                         
 -12  12   4         13.98          7.91         0.90 o                         
 -10  12   4          1.46          1.82         0.86 o                         
  -8  12   4       1186.05       1264.69        11.56 o                         
  -6  12   4       3596.20       3855.75        27.33 o                         
  -4  12   4       1118.16       1263.11         4.55 o                         
  -2  12   4          5.85          5.55         0.77 o                         
   0  12   4        221.76        236.51         2.03 o                         
   2  12   4        617.35        598.77         3.18 o                         
   4  12   4       2157.84       1908.09        46.54 o                         
   6  12   4        478.57        433.72         3.66 o                         
  -9  13   4         25.22         18.98         0.71 o                         
  -7  13   4       1630.84       1729.87         6.40 o                         
  -5  13   4       3782.50       3959.04        48.83 o                         
  -3  13   4         86.00        101.40         1.36 o                         
  -1  13   4        374.07        344.36         7.28 o                         
   1  13   4          4.90          6.47         0.63 o                         
   3  13   4        741.87        683.31         4.15 o                         
  -4  14   4       1068.95        733.80         4.15 o                         
  -2  14   4        146.25        108.96         1.59 o                         
 -23   1   5         71.78         64.33         1.39 o                         
 -21   1   5       3101.99       3120.86         8.25 o                         
 -19   1   5         83.63         89.13         1.06 o                         
 -17   1   5          1.50          3.01         0.69 o                         
 -15   1   5        190.53        182.58         1.79 o                         
 -13   1   5        512.01        448.34         3.67 o                         
 -11   1   5       7446.31       7543.38        45.94 o                         
  -9   1   5       1416.18       1234.83         8.27 o                         
  -7   1   5        366.98        322.65         4.46 o                         
  -5   1   5       3350.51       3328.57        33.30 o                         
  -3   1   5       5954.21       5790.42        19.07 o                         
  -1   1   5        150.43        243.67         2.37 o                         
   1   1   5       2481.96       2486.94        18.66 o                         
   3   1   5         53.69         65.16         1.17 o                         
   5   1   5       4330.67       4371.93        31.44 o                         
   7   1   5        554.09        572.10         3.80 o                         
   9   1   5        117.91        121.31         1.77 o                         
  11   1   5        118.76        129.50         1.41 o                         
  13   1   5        405.84        410.16         2.19 o                         
 -22   2   5        523.52        562.69         7.52 o                         
 -20   2   5       1284.00       1290.47         5.19 o                         
 -18   2   5        356.50        369.73         2.09 o                         
 -16   2   5        328.73        337.40         1.94 o                         
 -14   2   5       2104.81       2095.76        12.44 o                         
 -12   2   5       3082.00       2882.61        21.41 o                         
 -10   2   5       7477.58       7335.76        48.05 o                         
  -8   2   5       4857.14       5022.74        22.36 o                         
  -6   2   5       4147.72       3796.40        27.85 o                         
  -4   2   5       2094.52       1921.30        14.13 o                         
  -2   2   5      12500.61      12385.65        52.70 o                         
   0   2   5       5542.78       5395.89        25.59 o                         
   2   2   5        646.28        626.82         3.92 o                         
   4   2   5       2227.39       2313.13         9.66 o                         
   6   2   5         63.52         75.87         1.25 o                         
   8   2   5       1586.13       1688.12         8.22 o                         
  10   2   5        919.77        943.68         3.60 o                         
  12   2   5        118.68        126.53         1.82 o                         
  14   2   5        594.42        552.12        10.67 o                         
 -21   3   5        623.82        678.86         3.48 o                         
 -19   3   5         56.82         62.25         1.08 o                         
 -17   3   5         24.84         23.50         1.32 o                         
 -15   3   5         79.70         90.49         2.38 o                         
 -13   3   5       4013.06       4007.08        13.84 o                         
 -11   3   5       5944.35       6015.92        37.15 o                         
  -9   3   5       1706.20       1572.16         5.60 o                         
  -7   3   5         65.82         84.04         1.61 o                         
  -5   3   5        390.89        345.85         5.15 o                         
  -3   3   5       8116.12       7794.07        43.26 o                         
  -1   3   5      11002.42      10916.91        55.19 o                         
   1   3   5       2298.32       2320.25        10.40 o                         
   3   3   5          1.22          4.58         0.64 o                         
   5   3   5       1026.07       1006.02         6.93 o                         
   7   3   5       4535.73       4654.56        16.60 o                         
   9   3   5       1374.72       1426.08        12.72 o                         
  11   3   5        171.04        193.15         1.81 o                         
  13   3   5          0.22          1.31         0.42 o                         
 -22   4   5        846.86        755.40         2.73 o                         
 -20   4   5        502.79        520.81         4.08 o                         
 -18   4   5       2049.05       2180.72        20.92 o                         
 -16   4   5       1312.50       1326.03         5.09 o                         
 -14   4   5         93.54         87.90         1.24 o                         
 -12   4   5       3653.37       3375.90        18.55 o                         
 -10   4   5       1409.48       1420.26         8.41 o                         
  -8   4   5       1430.33       1591.84        12.60 o                         
  -6   4   5       3042.81       2851.09        18.54 o                         
  -4   4   5        243.16        239.83         3.66 o                         
  -2   4   5       2850.66       2610.96        23.21 o                         
   0   4   5       1753.77       1835.10         7.82 o                         
   2   4   5       1958.95       1866.71        13.98 o                         
   4   4   5        859.13        866.68         5.14 o                         
   6   4   5        884.80        899.51         6.98 o                         
   8   4   5        327.88        344.62         3.13 o                         
  10   4   5         70.09         76.23         1.18 o                         
  12   4   5       1042.67       1114.16        12.06 o                         
 -21   5   5        489.19        456.63         2.81 o                         
 -19   5   5         35.76         31.77         0.97 o                         
 -17   5   5       2440.38       2518.68         9.16 o                         
 -15   5   5       2899.93       3022.38         9.74 o                         
 -13   5   5          5.55         11.02         0.88 o                         
 -11   5   5       1435.27       1341.73         9.64 o                         
  -9   5   5        234.86        204.43         3.73 o                         
  -7   5   5       5779.40       5489.13        22.03 o                         
  -5   5   5       4976.07       4824.37        13.39 o                         
  -3   5   5        133.88        166.50         3.48 o                         
  -1   5   5         84.64         87.53         1.73 o                         
   1   5   5        678.49        685.72         7.92 o                         
   3   5   5       2273.64       2200.73        10.48 o                         
   5   5   5         16.42         16.21         0.72 o                         
   7   5   5         10.47         10.39         0.76 o                         
   9   5   5          1.98          7.17         1.15 o                         
  11   5   5       1390.42       1489.61         5.68 o                         
  13   5   5        726.41        662.09        13.91 o                         
 -20   6   5          3.47          4.66         0.80 o                         
 -18   6   5        490.75        523.53         7.34 o                         
 -16   6   5       4388.58       4451.04        44.89 o                         
 -14   6   5        924.22        921.77         5.52 o                         
 -12   6   5        762.77        717.92         5.83 o                         
 -10   6   5         80.41         75.75         0.94 o                         
  -8   6   5       6330.91       6068.72        34.65 o                         
  -6   6   5      10479.65      10303.03        94.75 o                         
  -4   6   5       2126.96       1997.31        21.79 o                         
  -2   6   5        158.61        146.84         4.37 o                         
   0   6   5       1865.03       1915.15        13.90 o                         
   2   6   5       2128.97       2120.54        10.66 o                         
   4   6   5       2595.50       2546.54        13.01 o                         
   6   6   5         24.47         25.21         1.43 o                         
   8   6   5        277.75        288.67         2.64 o                         
  10   6   5        974.35        961.69         3.75 o                         
  12   6   5       1169.81       1137.30        13.35 o                         
 -19   7   5        183.10        177.99         3.04 o                         
 -17   7   5       4354.81       4427.93        11.40 o                         
 -15   7   5        635.18        669.72         3.53 o                         
 -13   7   5        137.94        133.60         1.66 o                         
 -11   7   5         11.32         19.40         0.79 o                         
  -9   7   5       4142.73       3961.83        23.75 o                         
  -7   7   5      16172.08      15883.14        60.27 o                         
  -5   7   5       4825.78       4766.74        22.18 o                         
  -3   7   5        192.66        189.43         1.37 o                         
  -1   7   5        430.65        431.71         5.89 o                         
   1   7   5       5361.08       5329.47        43.37 o                         
   3   7   5       7769.91       7702.48        15.21 o                         
   5   7   5       1071.31       1024.14         4.65 o                         
   7   7   5        175.67        194.12         2.86 o                         
   9   7   5        230.14        244.34         2.29 o                         
  11   7   5        993.98        965.28         6.11 o                         
 -18   8   5        187.38        170.28         6.35 o                         
 -16   8   5          8.97         11.02         1.08 o                         
 -14   8   5         75.62         72.59         1.39 o                         
 -12   8   5        994.40       1018.95         6.92 o                         
 -10   8   5        185.25        168.57         1.95 o                         
  -8   8   5        767.68        823.67         8.20 o                         
  -6   8   5       1407.81       1331.67        13.93 o                         
  -4   8   5        245.40        244.42         4.02 o                         
  -2   8   5        895.88        862.65         5.39 o                         
   0   8   5        966.00        968.47        13.56 o                         
   2   8   5        727.35        744.27        11.58 o                         
   4   8   5       3051.48       2997.77        24.40 o                         
   6   8   5        508.86        498.27         3.51 o                         
   8   8   5       1498.47       1512.43         5.24 o                         
  10   8   5        260.63        242.54         2.55 o                         
 -17   9   5        154.08        182.55         5.39 o                         
 -15   9   5        647.52        592.93         4.14 o                         
 -13   9   5        299.86        323.96         5.05 o                         
 -11   9   5        383.76        437.45         4.31 o                         
  -9   9   5         51.28         47.28         1.51 o                         
  -7   9   5         12.88         22.48         0.90 o                         
  -5   9   5        174.05        161.89         1.63 o                         
  -3   9   5       1872.50       1988.78        11.98 o                         
  -1   9   5        677.81        698.42         4.01 o                         
   1   9   5        342.70        345.65         3.47 o                         
   3   9   5        338.35        334.40         3.28 o                         
   5   9   5         12.48         10.25         0.89 o                         
   7   9   5        614.49        595.44        14.41 o                         
   9   9   5        678.49        628.61        13.92 o                         
 -16  10   5        463.75        448.84         2.82 o                         
 -14  10   5        344.66        349.76         3.22 o                         
 -12  10   5       1704.17       1886.57        37.42 o                         
 -10  10   5       2316.16       2499.82        13.72 o                         
  -8  10   5         21.50          9.75         1.05 o                         
  -6  10   5        690.19        694.67         3.95 o                         
  -4  10   5       3826.49       3956.23        17.59 o                         
  -2  10   5       4613.90       4872.55        39.31 o                         
   0  10   5        333.15        335.73         2.49 o                         
   2  10   5        259.07        255.06         1.84 o                         
   4  10   5        318.28        301.21         2.89 o                         
   6  10   5        860.90        865.93        12.86 o                         
   8  10   5       1431.56       1141.72        47.25 o                         
 -15  11   5         51.27         35.92         0.94 o                         
 -13  11   5        239.14        227.93         2.36 o                         
 -11  11   5       1153.35       1243.95        12.27 o                         
  -9  11   5        284.62        318.62         4.09 o                         
  -7  11   5         64.52         92.86         1.31 o                         
  -5  11   5       1182.26       1255.36         7.43 o                         
  -3  11   5       2891.03       2959.31         9.35 o                         
  -1  11   5       1338.37       1369.91        10.85 o                         
   1  11   5        491.05        496.14         4.58 o                         
   3  11   5        368.21        379.94         3.24 o                         
   5  11   5          1.43          5.20         0.65 o                         
 -12  12   5         35.79         32.62         0.90 o                         
 -10  12   5          3.40          2.65         0.90 o                         
  -8  12   5        316.63        326.45         4.66 o                         
  -6  12   5         18.22         29.40         1.30 o                         
  -4  12   5         69.36         76.30         1.42 o                         
  -2  12   5        622.06        615.48         8.19 o                         
   0  12   5        339.10        336.90         2.51 o                         
   2  12   5        117.75        101.83         1.81 o                         
   4  12   5         34.44         22.99         1.05 o                         
  -9  13   5         18.39         12.81         1.02 o                         
  -7  13   5         55.81         60.64         1.18 o                         
  -5  13   5          2.29          7.38         0.63 o                         
  -3  13   5         19.28         17.16         0.72 o                         
  -1  13   5        114.87        100.37         1.58 o                         
   1  13   5        134.08         96.39         1.58 o                         
 -22   0   6       1021.34        976.59        17.18 o                         
 -20   0   6        984.44        993.45         5.81 o                         
 -18   0   6       6103.32       6292.47        22.57 o                         
 -16   0   6        128.08        112.02         2.52 o                         
 -14   0   6         99.84         76.73         2.06 o                         
 -12   0   6          6.33          2.92         1.08 o                         
 -10   0   6       4428.56       4261.19        13.94 o                         
  -8   0   6      13696.86      13114.77        46.99 o                         
  -6   0   6      16071.46      15704.20        43.47 o                         
  -4   0   6        117.20        152.98         2.22 o                         
  -2   0   6         24.58         48.29         1.40 o                         
   0   0   6       6659.39       6563.25        22.77 o                         
   2   0   6      13539.44      13930.95        31.13 o                         
   4   0   6       3757.26       3805.59        11.69 o                         
   6   0   6        205.16        206.52         3.17 o                         
   8   0   6        164.16        160.86         2.86 o                         
  10   0   6       1122.50       1162.37        19.94 o                         
  12   0   6       1343.99       1376.46        26.20 o                         
 -21   1   6        380.26        404.81         3.74 o                         
 -19   1   6       2673.91       2813.63        16.56 o                         
 -17   1   6       2949.31       2959.45         8.93 o                         
 -15   1   6         54.90         61.51         0.86 o                         
 -13   1   6       2702.40       2736.37        12.75 o                         
 -11   1   6         16.68         23.79         1.78 o                         
  -9   1   6       9662.68       9100.47        31.07 o                         
  -7   1   6      12573.46      12149.01        43.11 o                         
  -5   1   6         50.50         34.42         1.04 o                         
  -3   1   6         49.16         50.11         0.87 o                         
  -1   1   6        957.89        955.91         5.04 o                         
   1   1   6       7565.48       7432.39        34.40 o                         
   3   1   6       5854.88       5786.59        32.91 o                         
   5   1   6         54.17         63.06         1.39 o                         
   7   1   6        155.37        147.53         2.02 o                         
   9   1   6        514.66        540.24         4.39 o                         
  11   1   6       1419.74       1569.86         5.27 o                         
 -22   2   6       1857.62       1864.42        10.66 o                         
 -20   2   6         46.46         50.36         1.00 o                         
 -18   2   6       2200.72       2243.63        14.67 o                         
 -16   2   6       1214.01       1230.99         5.31 o                         
 -14   2   6       2484.62       2497.02        10.36 o                         
 -12   2   6       2916.84       2981.17        15.34 o                         
 -10   2   6        399.21        357.78         2.73 o                         
  -8   2   6       3747.63       3561.36        11.35 o                         
  -6   2   6         77.93         98.54         1.59 o                         
  -4   2   6         92.73         68.10         1.79 o                         
  -2   2   6       2036.23       1887.79        14.51 o                         
   0   2   6       1595.88       1600.71         7.66 o                         
   2   2   6        222.05        213.54         1.77 o                         
   4   2   6        300.52        315.45         2.19 o                         
   6   2   6         72.00         89.44         1.59 o                         
   8   2   6         99.48        104.30         1.31 o                         
  10   2   6        403.52        433.55         3.05 o                         
  12   2   6        175.74        181.99         1.57 o                         
 -21   3   6       1641.67       1660.13        11.90 o                         
 -19   3   6          5.77          6.95         1.07 o                         
 -17   3   6        174.44        181.92         2.80 o                         
 -15   3   6        782.52        785.37         4.42 o                         
 -13   3   6       1754.91       1633.13         7.21 o                         
 -11   3   6        700.21        760.07         3.78 o                         
  -9   3   6         16.40         23.18         1.01 o                         
  -7   3   6          5.70         25.11         6.79 o                         
  -5   3   6       1652.04       1552.27         8.89 o                         
  -3   3   6       5321.88       5236.18        25.30 o                         
  -1   3   6        976.09       1000.63         4.30 o                         
   1   3   6        355.09        367.94         1.87 o                         
   3   3   6          3.60          8.40         0.71 o                         
   5   3   6        419.40        398.66         6.23 o                         
   7   3   6       1302.98       1392.09         6.47 o                         
   9   3   6        101.10        102.41         1.20 o                         
  11   3   6          7.73          6.91         0.48 o                         
 -22   4   6       1331.54       1257.90        34.88 o                         
 -20   4   6        334.91        367.85         3.47 o                         
 -18   4   6        249.31        241.52         2.78 o                         
 -16   4   6        402.14        406.74         3.21 o                         
 -14   4   6       1769.49       1733.30        36.05 o                         
 -12   4   6       2771.77       2754.49        18.93 o                         
 -10   4   6        426.00        395.71         2.54 o                         
  -8   4   6          9.81         11.25         2.71 o                         
  -6   4   6       1512.47       1359.28        10.00 o                         
  -4   4   6      18079.10      17422.11        21.55 o                         
  -2   4   6       4732.89       4589.17        13.68 o                         
   0   4   6       2977.00       2922.44         8.94 o                         
   2   4   6        476.34        453.02         4.63 o                         
   4   4   6        841.65        868.65         4.46 o                         
   6   4   6       5773.20       5819.61        44.89 o                         
   8   4   6        736.45        772.90         3.52 o                         
  10   4   6         14.02         22.08         0.79 o                         
  12   4   6         52.28         41.55         1.14 o                         
 -21   5   6       1212.61       1205.56         8.18 o                         
 -19   5   6        304.83        325.94         5.14 o                         
 -17   5   6         14.56         12.75         0.99 o                         
 -15   5   6        389.82        406.05         3.12 o                         
 -13   5   6       1217.46       1259.92        13.39 o                         
 -11   5   6       1283.28       1253.10         6.88 o                         
  -9   5   6         55.09         69.11         1.05 o                         
  -7   5   6       2114.87       2021.50        15.20 o                         
  -5   5   6       2149.35       2014.00        24.54 o                         
  -3   5   6       8205.19       8079.12        24.97 o                         
  -1   5   6       2966.52       2848.79        12.15 o                         
   1   5   6        708.84        700.17         2.38 o                         
   3   5   6       2330.79       2291.78        14.01 o                         
   5   5   6       1100.93       1142.08         8.87 o                         
   7   5   6       1776.85       1812.34        26.12 o                         
   9   5   6         89.60         95.05         3.95 o                         
  11   5   6        188.04        187.69         5.10 o                         
 -20   6   6        145.59        141.23         1.82 o                         
 -18   6   6          5.44          6.44         0.93 o                         
 -16   6   6        437.33        462.07         2.76 o                         
 -14   6   6        174.87        156.27         1.63 o                         
 -12   6   6         30.29         29.55         1.45 o                         
 -10   6   6        352.93        313.09         3.67 o                         
  -8   6   6        153.01        152.14         1.84 o                         
  -6   6   6        600.05        600.79         5.43 o                         
  -4   6   6        138.59        117.34         1.82 o                         
  -2   6   6        470.23        469.45         3.52 o                         
   0   6   6         99.63        100.73         1.26 o                         
   2   6   6        616.34        605.70         3.85 o                         
   4   6   6         22.59         25.39         3.04 o                         
   6   6   6         78.40         77.40         1.84 o                         
   8   6   6         58.52         66.83         1.30 o                         
  10   6   6          4.94          6.61         0.61 o                         
 -19   7   6        132.40        143.88         1.93 o                         
 -17   7   6        466.08        463.90         7.58 o                         
 -15   7   6        153.20        174.71         1.72 o                         
 -13   7   6        211.99        211.69         1.98 o                         
 -11   7   6        385.51        351.44         3.61 o                         
  -9   7   6         47.34         26.08         0.87 o                         
  -7   7   6         46.94         64.52         1.16 o                         
  -5   7   6         99.79         91.51         1.12 o                         
  -3   7   6       1221.09       1278.13        10.18 o                         
  -1   7   6       2795.50       2788.39        13.41 o                         
   1   7   6          9.98         13.12         1.11 o                         
   3   7   6        100.88         93.47         1.94 o                         
   5   7   6         23.01         22.79         1.30 o                         
   7   7   6        429.71        462.58         3.95 o                         
   9   7   6         50.72         39.85         0.86 o                         
 -18   8   6        161.89        140.34        13.46 o                         
 -16   8   6         71.54         95.49         2.41 o                         
 -14   8   6        950.57        938.86        34.86 o                         
 -12   8   6        355.19        372.86        12.29 o                         
 -10   8   6       1249.71       1262.81        11.23 o                         
  -8   8   6        246.64        251.70         2.36 o                         
  -6   8   6        560.58        625.27         3.18 o                         
  -4   8   6       1993.48       2078.96        11.06 o                         
  -2   8   6       1035.25       1068.87         4.95 o                         
   0   8   6       3033.73       3126.61         9.48 o                         
   2   8   6       1089.49       1069.41         4.71 o                         
   4   8   6         95.07        103.24         1.41 o                         
   6   8   6        311.55        324.56         4.15 o                         
   8   8   6         23.65         22.71         1.29 o                         
 -17   9   6         92.03         79.80         2.95 o                         
 -15   9   6        772.35        799.39         7.25 o                         
 -13   9   6       2175.53       2249.30        45.76 o                         
 -11   9   6        537.68        611.58         3.66 o                         
  -9   9   6          0.04          1.34         0.97 o                         
  -7   9   6        393.63        393.60         2.93 o                         
  -5   9   6       1927.14       2023.00         7.23 o                         
  -3   9   6       4627.50       4972.22        16.44 o                         
  -1   9   6        749.33        758.53         4.71 o                         
   1   9   6        362.12        354.91         3.80 o                         
   3   9   6        517.07        480.33         3.54 o                         
   5   9   6        535.35        539.86         4.09 o                         
   7   9   6        303.51        287.98         5.31 o                         
 -16  10   6         55.91         63.81         1.72 o                         
 -14  10   6        131.00        126.76         1.35 o                         
 -12  10   6        671.45        660.90         4.25 o                         
 -10  10   6        284.23        273.20         2.29 o                         
  -8  10   6        772.51        749.47         4.81 o                         
  -6  10   6         88.85         91.50         1.64 o                         
  -4  10   6       1253.10       1280.22         5.07 o                         
  -2  10   6        987.31       1045.31         5.36 o                         
   0  10   6          2.44          3.50         0.77 o                         
   2  10   6       1014.29       1042.88         4.02 o                         
   4  10   6          1.39          2.80         0.79 o                         
   6  10   6        596.12        498.43         2.88 o                         
 -13  11   6         26.69         24.81         0.67 o                         
 -11  11   6          1.70          1.82         0.77 o                         
  -9  11   6        122.52        155.75         1.80 o                         
  -7  11   6        914.48        884.85         5.45 o                         
  -5  11   6          5.99          7.54         0.72 o                         
  -3  11   6        524.01        547.29         3.16 o                         
  -1  11   6          3.40          3.97         0.54 o                         
   1  11   6       1826.09       1897.64         8.11 o                         
   3  11   6        490.39        485.44         4.42 o                         
 -10  12   6        155.24        162.42         1.68 o                         
  -8  12   6       1632.33       1786.78        11.05 o                         
  -6  12   6        505.76        542.93         3.47 o                         
  -4  12   6          0.61          3.66         0.62 o                         
  -2  12   6        222.90        227.24         2.13 o                         
   0  12   6       1786.42       1576.66        30.18 o                         
  -5  13   6         68.01         57.83         1.25 o                         
 -21   1   7        372.86        376.39         2.68 o                         
 -19   1   7         31.44         38.63         0.78 o                         
 -17   1   7        173.65        167.26         1.40 o                         
 -15   1   7       1544.96       1556.06         8.60 o                         
 -13   1   7       1242.61       1204.33         9.39 o                         
 -11   1   7         28.82         39.04         2.56 o                         
  -9   1   7        249.82        259.42         2.01 o                         
  -7   1   7        213.29        211.10         2.24 o                         
  -5   1   7       1119.22       1046.21         3.84 o                         
  -3   1   7       1153.98       1126.23         7.48 o                         
  -1   1   7       1358.67       1368.30         4.57 o                         
   1   1   7       1567.73       1502.89         6.50 o                         
   3   1   7        309.21        371.16         2.59 o                         
   5   1   7        888.26        900.46         3.86 o                         
   7   1   7        237.44        259.55         2.03 o                         
   9   1   7         70.74         71.52         0.99 o                         
 -22   2   7       1488.06       1386.57         5.88 o                         
 -20   2   7        339.32        361.48         3.05 o                         
 -18   2   7       1379.48       1417.39        18.63 o                         
 -16   2   7       3059.95       2989.69        11.19 o                         
 -14   2   7       1918.16       1883.93        19.09 o                         
 -12   2   7        497.18        497.52         2.61 o                         
 -10   2   7         71.84        101.68         0.91 o                         
  -8   2   7       1011.56       1007.60         6.29 o                         
  -6   2   7       1850.01       1689.77         9.39 o                         
  -4   2   7       6429.13       6295.48        21.13 o                         
  -2   2   7       3801.03       3760.60        11.05 o                         
   0   2   7       1144.01       1206.73         4.11 o                         
   2   2   7       1485.29       1428.58         8.35 o                         
   4   2   7        988.03       1067.85         4.73 o                         
   6   2   7       1740.36       1824.85         9.92 o                         
   8   2   7        713.42        731.15         3.11 o                         
  10   2   7        185.43        175.31         4.21 o                         
 -21   3   7        129.26        141.43         2.05 o                         
 -19   3   7        726.39        757.28        11.90 o                         
 -17   3   7        979.98       1022.54         7.24 o                         
 -15   3   7       3086.17       3052.66        11.31 o                         
 -13   3   7       1074.70       1088.12        15.60 o                         
 -11   3   7          3.46         11.03         0.74 o                         
  -9   3   7       2983.78       2896.09        15.44 o                         
  -7   3   7       2776.26       2688.18        10.40 o                         
  -5   3   7      11243.13      11036.23        42.56 o                         
  -3   3   7       3489.30       3497.68        11.64 o                         
  -1   3   7        920.11        914.03         4.17 o                         
   1   3   7       1031.80        950.39         6.40 o                         
   3   3   7       1616.47       1622.17         6.18 o                         
   5   3   7       3527.68       3545.21        23.90 o                         
   7   3   7       1050.54       1110.82         4.19 o                         
   9   3   7          3.70          3.09         0.62 o                         
 -22   4   7        165.61        114.94         1.82 o                         
 -20   4   7         99.91        105.53         1.35 o                         
 -18   4   7        537.82        548.25         4.23 o                         
 -16   4   7        383.48        408.44         2.81 o                         
 -14   4   7       2459.52       2408.53        13.94 o                         
 -12   4   7        108.73         94.27         1.07 o                         
 -10   4   7       3699.87       3613.26        21.53 o                         
  -8   4   7        823.72        824.37         5.03 o                         
  -6   4   7        411.78        415.24         4.34 o                         
  -4   4   7       7910.22       7704.58        18.58 o                         
  -2   4   7        197.10        185.79         1.25 o                         
   0   4   7       3396.46       3431.17        15.95 o                         
   2   4   7        105.45         95.16         2.01 o                         
   4   4   7        597.71        620.19         3.46 o                         
   6   4   7       1156.89       1153.02         5.69 o                         
   8   4   7         16.34         23.24         0.76 o                         
  10   4   7        510.63        476.97         3.34 o                         
 -21   5   7        320.22        301.02         2.24 o                         
 -19   5   7       2481.57       2465.56        45.92 o                         
 -17   5   7        234.28        242.69         2.17 o                         
 -15   5   7        101.03        109.61         1.64 o                         
 -13   5   7        198.18        187.53         1.62 o                         
 -11   5   7       1204.48       1245.09        11.87 o                         
  -9   5   7        965.38        943.81         4.10 o                         
  -7   5   7        223.13        252.40         2.44 o                         
  -5   5   7         30.63         24.30         0.63 o                         
  -3   5   7          6.13          6.61         0.61 o                         
  -1   5   7       1267.86       1291.54         8.05 o                         
   1   5   7        813.39        818.97         7.48 o                         
   3   5   7        979.62        979.37         8.34 o                         
   5   5   7         60.24         77.64         1.72 o                         
   7   5   7         26.82         36.84         1.24 o                         
   9   5   7        203.22        210.89         1.94 o                         
 -20   6   7       3553.85       3372.87        34.83 o                         
 -18   6   7       3109.59       3185.27        22.70 o                         
 -16   6   7         94.90        102.23         1.61 o                         
 -14   6   7          2.51          4.75         0.76 o                         
 -12   6   7        414.65        386.66         2.94 o                         
 -10   6   7       3486.11       3587.91        13.16 o                         
  -8   6   7       4443.38       4361.19        34.80 o                         
  -6   6   7        227.62        213.16         2.07 o                         
  -4   6   7       1586.05       1596.99        15.91 o                         
  -2   6   7        858.73        863.21         4.77 o                         
   0   6   7       5135.59       5093.80        20.26 o                         
   2   6   7       4517.71       4588.70        36.45 o                         
   4   6   7         20.86         23.25         1.34 o                         
   6   6   7         80.61         82.22         1.89 o                         
   8   6   7        307.75        279.71         2.50 o                         
 -19   7   7       3591.78       3010.95        34.48 o                         
 -17   7   7       1485.00       1536.77        19.74 o                         
 -15   7   7        548.65        518.31         6.85 o                         
 -13   7   7        320.35        318.65         2.91 o                         
 -11   7   7       2732.46       2620.59         7.54 o                         
  -9   7   7       3470.48       3555.44        11.64 o                         
  -7   7   7        737.16        807.72         3.32 o                         
  -5   7   7       1194.45       1178.36         7.09 o                         
  -3   7   7        226.48        209.29         1.81 o                         
  -1   7   7       9204.50       9048.17        26.69 o                         
   1   7   7       4745.93       4900.26        28.36 o                         
   3   7   7         90.53         89.40         1.56 o                         
   5   7   7        301.53        314.96         3.81 o                         
   7   7   7         28.41         42.18         1.02 o                         
 -18   8   7        986.33        868.21        13.16 o                         
 -16   8   7         18.19         17.86         2.34 o                         
 -14   8   7        837.99        858.46        17.88 o                         
 -12   8   7        187.05        176.92         3.00 o                         
 -10   8   7       1595.94       1562.15         6.70 o                         
  -8   8   7        721.64        757.50         4.42 o                         
  -6   8   7        120.67        120.33         1.66 o                         
  -4   8   7        719.44        736.59         4.48 o                         
  -2   8   7        828.35        871.25         5.74 o                         
   0   8   7       1629.56       1609.57        14.33 o                         
   2   8   7        739.83        752.91         3.80 o                         
   4   8   7        534.96        570.26         5.19 o                         
   6   8   7        220.42        237.72         2.08 o                         
 -17   9   7          0.16          1.30         0.97 o                         
 -15   9   7        962.42        960.05        46.84 o                         
 -13   9   7       1048.85       1159.76        11.37 o                         
 -11   9   7        330.38        294.02         3.39 o                         
  -9   9   7         66.13         73.87         1.28 o                         
  -7   9   7         65.09         79.77         1.41 o                         
  -5   9   7        538.72        526.16         3.28 o                         
  -3   9   7        179.40        189.97         4.38 o                         
  -1   9   7        113.41        102.29         1.34 o                         
   1   9   7         18.65         17.48         1.27 o                         
   3   9   7        974.63        946.80         6.22 o                         
   5   9   7        623.17        592.93         2.96 o                         
 -14  10   7       2170.44       1751.51       259.98 o                         
 -12  10   7        367.08        416.52        11.03 o                         
 -10  10   7         43.89         35.64         1.23 o                         
  -8  10   7          3.00          2.60         0.85 o                         
  -6  10   7        511.77        558.59         3.05 o                         
  -4  10   7        607.92        642.95         6.38 o                         
  -2  10   7        343.20        370.92         3.09 o                         
   0  10   7         39.97         41.57         1.74 o                         
   2  10   7        812.21        682.57        90.77 o                         
 -13  11   7        479.12        371.77         3.24 o                         
 -11  11   7         42.73         48.28         1.19 o                         
  -9  11   7          7.72         10.93         1.02 o                         
  -7  11   7        362.75        364.92         2.14 o                         
  -5  11   7       1473.64       1532.88        10.26 o                         
  -3  11   7        715.77        696.49         4.22 o                         
  -1  11   7        278.70        287.40         3.51 o                         
   1  11   7        277.07        249.93         1.85 o                         
  -8  12   7          0.97          0.80         0.48 o                         
  -6  12   7         16.44         12.80         0.60 o                         
  -4  12   7        629.44        540.39        16.73 o                         
 -20   0   8       2857.31       2848.26        28.88 o                         
 -18   0   8        873.41        945.53         4.85 o                         
 -16   0   8        217.70        190.43         1.89 o                         
 -14   0   8        872.06        860.49         4.40 o                         
 -12   0   8      11118.54      10846.90        62.13 o                         
 -10   0   8       4183.21       4243.39        50.32 o                         
  -8   0   8        120.73        119.92         1.68 o                         
  -6   0   8        460.19        453.75         2.66 o                         
  -4   0   8         66.18         79.78         1.17 o                         
  -2   0   8      15008.57      14374.19        76.62 o                         
   0   0   8       4982.76       5115.32        40.28 o                         
   2   0   8        532.76        612.44         4.33 o                         
   4   0   8          1.56          2.94         1.15 o                         
   6   0   8        754.29        838.66         3.54 o                         
   8   0   8        841.75        758.68         5.08 o                         
 -21   1   8       1529.09       1483.21        31.98 o                         
 -19   1   8       2392.91       2465.67        16.92 o                         
 -17   1   8         37.79         34.53         0.96 o                         
 -15   1   8         14.69         22.66         0.78 o                         
 -13   1   8       1023.86        992.30         5.67 o                         
 -11   1   8       5519.32       5539.62        24.23 o                         
  -9   1   8       1822.66       1888.02        11.06 o                         
  -7   1   8       2369.07       2322.95        11.05 o                         
  -5   1   8        254.09        256.26         2.27 o                         
  -3   1   8       1760.49       1778.44         7.28 o                         
  -1   1   8       6147.73       6204.72        30.52 o                         
   1   1   8       2119.93       2057.91        15.14 o                         
   3   1   8        239.97        208.97         2.61 o                         
   5   1   8         62.94         69.84         1.09 o                         
   7   1   8        843.73        895.50         5.36 o                         
 -22   2   8        129.85         91.22         1.85 o                         
 -20   2   8       1439.98       1528.70         9.51 o                         
 -18   2   8        152.50        150.36         1.80 o                         
 -16   2   8       1234.99       1272.19         6.14 o                         
 -14   2   8        189.54        203.71         1.83 o                         
 -12   2   8        283.88        286.21         2.26 o                         
 -10   2   8        352.20        352.35         3.57 o                         
  -8   2   8        338.27        352.61         3.01 o                         
  -6   2   8       2448.58       2444.54        14.01 o                         
  -4   2   8         38.50         46.70         0.80 o                         
  -2   2   8        343.46        391.53         2.06 o                         
   0   2   8       1266.60       1281.39        10.48 o                         
   2   2   8         44.17         59.37         1.05 o                         
   4   2   8        668.62        698.18         2.94 o                         
   6   2   8         76.79         85.61         1.35 o                         
   8   2   8       1110.69       1075.61         5.25 o                         
 -21   3   8        241.20        229.21         2.22 o                         
 -19   3   8        145.52        143.52         1.94 o                         
 -17   3   8       1166.49       1219.82         6.75 o                         
 -15   3   8       1823.35       1881.21         6.54 o                         
 -13   3   8        245.89        227.83         1.70 o                         
 -11   3   8        286.53        295.86         1.74 o                         
  -9   3   8        401.21        371.40         3.42 o                         
  -7   3   8        337.45        350.86         3.37 o                         
  -5   3   8       1242.42       1263.73         6.87 o                         
  -3   3   8        143.75        162.15         1.74 o                         
  -1   3   8         46.15         39.31         0.97 o                         
   1   3   8        421.89        398.74         4.90 o                         
   3   3   8       1294.87       1407.05         4.80 o                         
   5   3   8        897.71        921.97         4.79 o                         
   7   3   8         50.76         57.23         1.27 o                         
 -20   4   8         46.06         42.05         2.01 o                         
 -18   4   8       1642.53       1693.51        11.36 o                         
 -16   4   8       4870.16       4966.65        15.43 o                         
 -14   4   8       3404.72       3400.68        12.91 o                         
 -12   4   8        253.94        236.97         2.26 o                         
 -10   4   8        662.21        734.72         2.85 o                         
  -8   4   8       4538.56       4494.56        38.12 o                         
  -6   4   8       3927.65       3849.55        36.54 o                         
  -4   4   8       1534.66       1562.52         7.06 o                         
  -2   4   8          0.42          2.75         0.57 o                         
   0   4   8        175.38        203.50         1.81 o                         
   2   4   8       3234.15       3272.35         6.85 o                         
   4   4   8       3665.19       3699.93         8.37 o                         
   6   4   8        550.21        529.15        21.11 o                         
 -19   5   8          5.45          9.42         0.82 o                         
 -17   5   8       1659.21       1755.94         9.19 o                         
 -15   5   8       4720.25       4802.29        15.48 o                         
 -13   5   8        103.96        113.73         1.41 o                         
 -11   5   8        102.23         91.22         1.11 o                         
  -9   5   8         63.12         58.01         1.08 o                         
  -7   5   8        584.34        590.20         5.23 o                         
  -5   5   8       3096.15       3120.70        15.65 o                         
  -3   5   8         35.52         31.73         0.80 o                         
  -1   5   8        182.09        187.14         1.61 o                         
   1   5   8       1145.42       1212.90         5.70 o                         
   3   5   8       1475.21       1500.37         6.84 o                         
   5   5   8        709.16        670.27        17.97 o                         
   7   5   8          6.28          5.75         0.85 o                         
 -20   6   8          6.90          3.26         0.47 o                         
 -18   6   8        170.14        180.49         2.28 o                         
 -16   6   8         65.15         93.30         2.13 o                         
 -14   6   8        342.91        329.47         7.53 o                         
 -12   6   8        305.84        277.43         3.98 o                         
 -10   6   8          4.94          7.24         0.73 o                         
  -8   6   8         74.93         70.86         1.11 o                         
  -6   6   8        357.20        332.97         2.37 o                         
  -4   6   8         37.01         43.46         1.02 o                         
  -2   6   8       1900.87       1892.33         6.28 o                         
   0   6   8        256.71        276.34         7.07 o                         
   2   6   8        110.54        119.08         1.73 o                         
   4   6   8         45.51         49.75         1.12 o                         
   6   6   8         15.14         14.35         0.72 o                         
 -17   7   8         46.27         48.67         3.73 o                         
 -15   7   8        407.05        366.44        11.49 o                         
 -13   7   8          0.96          2.32         0.90 o                         
 -11   7   8        209.24        231.87         2.57 o                         
  -9   7   8         92.28         96.34         1.29 o                         
  -7   7   8       1220.96       1263.34         5.27 o                         
  -5   7   8        544.89        559.07         2.88 o                         
  -3   7   8         83.12         87.60         1.22 o                         
  -1   7   8         88.61         87.15         1.37 o                         
   1   7   8         22.23         24.25         1.05 o                         
   3   7   8        552.78        562.65         5.79 o                         
   5   7   8        489.43        455.12         2.50 o                         
 -16   8   8        500.43        516.21        18.74 o                         
 -14   8   8        825.57        851.87        14.71 o                         
 -12   8   8        929.30        914.19         7.88 o                         
 -10   8   8        208.45        227.17         2.38 o                         
  -8   8   8        582.55        591.38         3.85 o                         
  -6   8   8         77.98         96.41         1.48 o                         
  -4   8   8        303.62        323.70         2.09 o                         
  -2   8   8       1118.46       1139.18        11.49 o                         
   0   8   8         77.31         82.80         1.33 o                         
   2   8   8       1006.00       1087.13         5.00 o                         
   4   8   8        378.08        291.59         2.68 o                         
 -15   9   8       1844.27       1767.26        21.74 o                         
 -13   9   8        683.44        738.40        22.91 o                         
 -11   9   8          4.01          4.09         1.29 o                         
  -9   9   8        153.81        153.21         2.29 o                         
  -7   9   8         14.24         14.59         0.87 o                         
  -5   9   8       1814.51       1940.95        18.92 o                         
  -3   9   8        336.72        350.61         4.04 o                         
  -1   9   8          0.74          1.09         0.80 o                         
   1   9   8        298.71        286.58         3.09 o                         
 -14  10   8        280.62        207.09         2.35 o                         
 -12  10   8         38.28         27.01         0.94 o                         
 -10  10   8        656.51        741.12        16.93 o                         
  -8  10   8         99.45        105.67         1.44 o                         
  -6  10   8       1331.08       1263.67         6.04 o                         
  -4  10   8         28.59         26.78         0.95 o                         
  -2  10   8         33.68         38.14         1.24 o                         
   0  10   8         79.59         67.66         1.45 o                         
  -9  11   8        662.34        601.61         4.03 o                         
  -7  11   8        106.58        109.25         5.76 o                         
  -5  11   8         88.43         62.73         1.28 o                         
 -21   1   9        113.69         86.16         9.94 o                         
 -19   1   9         14.67         12.46         0.70 o                         
 -17   1   9        383.71        384.92         9.62 o                         
 -15   1   9       1083.26       1093.55         7.67 o                         
 -13   1   9       3406.76       3472.65        21.23 o                         
 -11   1   9        209.74        241.83         1.53 o                         
  -9   1   9        383.94        386.53         2.02 o                         
  -7   1   9        191.21        215.53         1.83 o                         
  -5   1   9        541.78        536.19         3.63 o                         
  -3   1   9        180.39        141.72         1.75 o                         
  -1   1   9         18.66          8.08         0.87 o                         
   1   1   9        283.41        286.41         4.80 o                         
   3   1   9       1307.60       1454.82         5.68 o                         
   5   1   9        200.35        186.65         1.34 o                         
 -20   2   9        214.61        203.68         2.09 o                         
 -18   2   9        846.88        847.01         7.01 o                         
 -16   2   9       3594.53       3818.99        18.98 o                         
 -14   2   9        676.77        693.84         3.46 o                         
 -12   2   9       2593.35       2589.05         6.77 o                         
 -10   2   9       2949.78       2984.55        10.38 o                         
  -8   2   9       1023.60       1022.81         3.71 o                         
  -6   2   9       2342.20       2336.00        12.95 o                         
  -4   2   9          7.49         12.64         0.69 o                         
  -2   2   9        177.28        163.68         2.55 o                         
   0   2   9       1373.13       1417.27        14.61 o                         
   2   2   9       2253.56       2437.29        11.21 o                         
   4   2   9       1122.45       1101.89         5.77 o                         
   6   2   9        579.26        512.21         3.44 o                         
 -21   3   9        163.96        159.49         2.09 o                         
 -19   3   9        502.61        493.45        20.12 o                         
 -17   3   9       1259.04       1282.45         6.63 o                         
 -15   3   9       1296.72       1360.09         5.78 o                         
 -13   3   9         74.92         78.51         1.06 o                         
 -11   3   9        185.00        185.01         2.61 o                         
  -9   3   9       3691.19       3767.87        13.97 o                         
  -7   3   9       1875.73       1914.19        10.24 o                         
  -5   3   9        133.28        120.12         1.21 o                         
  -3   3   9        596.35        587.50         5.30 o                         
  -1   3   9         13.54         15.99         0.97 o                         
   1   3   9       1775.71       1797.47        11.09 o                         
   3   3   9       1646.12       1688.07         4.34 o                         
   5   3   9        650.18        602.80        36.73 o                         
 -20   4   9        702.06        661.93         3.30 o                         
 -18   4   9        948.16        939.14         7.35 o                         
 -16   4   9       1054.68       1096.45         6.26 o                         
 -14   4   9          6.41          7.07         0.83 o                         
 -12   4   9        400.09        415.46         3.55 o                         
 -10   4   9         24.16         31.29         1.49 o                         
  -8   4   9       2323.29       2313.47        19.99 o                         
  -6   4   9        558.79        573.48         3.21 o                         
  -4   4   9        479.19        491.40         3.65 o                         
  -2   4   9       1089.09       1078.92         8.17 o                         
   0   4   9         76.95         68.73         1.13 o                         
   2   4   9       1587.98       1658.56        11.08 o                         
   4   4   9        877.21        836.08         9.99 o                         
 -19   5   9        215.39        198.55         2.72 o                         
 -17   5   9        166.68        177.97         1.94 o                         
 -15   5   9         22.78         30.72         1.38 o                         
 -13   5   9        884.91        913.73         5.38 o                         
 -11   5   9       1741.30       1816.41        11.06 o                         
  -9   5   9        224.26        221.10         1.96 o                         
  -7   5   9          5.01          7.56         0.71 o                         
  -5   5   9         48.02         54.15         0.91 o                         
  -3   5   9       1324.31       1358.98         5.96 o                         
  -1   5   9        605.11        602.02         8.46 o                         
   1   5   9          0.33          1.78         1.23 o                         
   3   5   9         78.85         78.44         1.46 o                         
 -18   6   9         13.82          9.42         2.06 o                         
 -16   6   9          4.71          4.75         0.77 o                         
 -14   6   9       1126.14       1221.60        13.46 o                         
 -12   6   9       4862.54       4985.39        38.95 o                         
 -10   6   9       1238.83       1309.27         6.91 o                         
  -8   6   9          7.98          8.91         1.21 o                         
  -6   6   9         50.30         56.16         1.88 o                         
  -4   6   9        641.97        662.53         3.53 o                         
  -2   6   9       2385.90       2519.68        32.00 o                         
   0   6   9        328.10        322.49         4.60 o                         
   2   6   9         46.13         37.93         1.77 o                         
 -17   7   9        468.91        440.92         3.74 o                         
 -15   7   9        388.35        339.59        25.82 o                         
 -13   7   9       5906.84       6104.73        12.98 o                         
 -11   7   9       2718.59       2725.78        18.24 o                         
  -9   7   9        149.97        165.61         2.23 o                         
  -7   7   9       1613.37       1681.59         6.60 o                         
  -5   7   9        146.69        136.79         2.77 o                         
  -3   7   9       2970.49       2965.94        36.81 o                         
  -1   7   9       1409.51       1513.13         9.46 o                         
   1   7   9          0.14          1.51         1.12 o                         
 -14   8   9        558.08        498.01        15.72 o                         
 -12   8   9       2959.59       3122.55        10.16 o                         
 -10   8   9        133.06        135.92         2.22 o                         
  -8   8   9       2173.38       2295.99        36.96 o                         
  -6   8   9          2.85          7.90         0.91 o                         
  -4   8   9        142.22        146.73         2.04 o                         
  -2   8   9        490.35        486.21         4.65 o                         
   0   8   9          3.33          2.82         1.03 o                         
 -13   9   9        200.10        163.83         2.36 o                         
 -11   9   9         62.07         78.87         1.97 o                         
  -9   9   9        137.36        135.26         3.39 o                         
  -7   9   9        674.36        729.27         4.12 o                         
  -5   9   9        847.53        866.10        15.28 o                         
  -3   9   9        114.83        102.26         2.06 o                         
 -10  10   9          4.06          6.90         0.81 o                         
  -8  10   9        539.56        481.35        14.42 o                         
 -20   0  10         17.06         11.23         0.96 o                         
 -18   0  10       1490.59       1632.14         6.78 o                         
 -16   0  10       2914.39       2887.13        13.46 o                         
 -14   0  10       6487.07       6965.78        18.98 o                         
 -12   0  10       1109.94       1164.99         5.26 o                         
 -10   0  10        779.70        837.45         4.26 o                         
  -8   0  10        104.21        115.31         1.56 o                         
  -6   0  10       4242.27       4243.44        11.75 o                         
  -4   0  10       4046.67       4187.80        11.10 o                         
  -2   0  10        277.72        319.04         4.96 o                         
   0   0  10        206.12        202.49         3.67 o                         
   2   0  10         31.67         38.93         1.09 o                         
 -19   1  10        544.09        594.82         9.19 o                         
 -17   1  10        209.72        244.24         4.83 o                         
 -15   1  10        206.30        201.60         2.31 o                         
 -13   1  10       4624.17       4906.02         8.35 o                         
 -11   1  10        576.66        605.94         2.54 o                         
  -9   1  10        136.45        151.37         1.22 o                         
  -7   1  10        103.73        104.19         1.61 o                         
  -5   1  10       1110.80       1186.84         6.47 o                         
  -3   1  10       1284.82       1291.47        18.83 o                         
  -1   1  10          9.38         11.64         1.63 o                         
   1   1  10        553.41        535.07         2.96 o                         
   3   1  10          0.16          1.34         0.45 o                         
 -20   2  10         17.58         16.52         1.01 o                         
 -18   2  10        553.16        625.31         4.21 o                         
 -16   2  10        795.82        846.93         3.71 o                         
 -14   2  10        647.64        677.83         2.93 o                         
 -12   2  10       1907.25       2010.54        13.96 o                         
 -10   2  10          6.02          6.64         0.66 o                         
  -8   2  10        520.32        543.79         3.35 o                         
  -6   2  10         55.07         44.47         0.84 o                         
  -4   2  10        989.08        991.74         7.66 o                         
  -2   2  10        235.03        239.95         6.07 o                         
   0   2  10        425.88        470.64         3.64 o                         
   2   2  10        464.96        444.49         4.23 o                         
 -19   3  10        877.48        862.76         8.10 o                         
 -17   3  10       1152.71       1197.38         4.50 o                         
 -15   3  10        184.65        213.23         1.70 o                         
 -13   3  10         52.47         50.01         0.95 o                         
 -11   3  10        417.02        449.85         2.46 o                         
  -9   3  10       2242.98       2341.18        17.98 o                         
  -7   3  10       1130.36       1183.12         5.28 o                         
  -5   3  10        101.44        107.60         1.24 o                         
  -3   3  10         11.42         13.81         0.74 o                         
  -1   3  10        581.48        596.45         7.56 o                         
   1   3  10        683.71        675.82         5.62 o                         
 -18   4  10        878.70        903.39        18.37 o                         
 -16   4  10         54.91         54.83         1.02 o                         
 -14   4  10          8.60         10.95         0.93 o                         
 -12   4  10        508.36        536.74         4.02 o                         
 -10   4  10       5351.02       5471.17        48.20 o                         
  -8   4  10       2891.85       3014.61        28.92 o                         
  -6   4  10        258.69        289.29         1.68 o                         
  -4   4  10          4.85          8.64         0.62 o                         
  -2   4  10         18.01         20.03         1.50 o                         
   0   4  10        666.66        599.96        22.27 o                         
   2   4  10        773.08        622.80         3.99 o                         
 -17   5  10        268.38        260.34         4.83 o                         
 -15   5  10          0.31          3.48         0.76 o                         
 -13   5  10         84.34         80.73         1.34 o                         
 -11   5  10       1561.72       1658.20         7.53 o                         
  -9   5  10       1854.72       1938.85        26.82 o                         
  -7   5  10       1390.26       1391.44         5.77 o                         
  -5   5  10         31.51         47.44         0.98 o                         
  -3   5  10          8.53         14.35         1.15 o                         
  -1   5  10          1.99          3.52         1.27 o                         
   1   5  10        634.64        543.81         3.89 o                         
 -16   6  10         36.84         27.36         1.17 o                         
 -14   6  10          0.57          1.99         0.86 o                         
 -12   6  10          2.72          3.49         0.70 o                         
 -10   6  10        279.17        306.91         4.00 o                         
  -8   6  10        159.51        169.54         1.94 o                         
  -6   6  10         33.22         32.44         0.84 o                         
  -4   6  10          0.14          2.52         0.85 o                         
  -2   6  10          8.75         12.04         0.97 o                         
   0   6  10          7.95         11.78         0.83 o                         
 -15   7  10        202.58        202.51         2.37 o                         
 -13   7  10         21.12         18.50         1.55 o                         
 -11   7  10        515.07        527.78         3.30 o                         
  -9   7  10         96.41         88.99         5.53 o                         
  -7   7  10          6.59          5.81         0.78 o                         
  -5   7  10        100.99         89.97         1.32 o                         
  -3   7  10        365.13        339.10         3.43 o                         
 -12   8  10        171.08        140.71         1.86 o                         
 -10   8  10        394.32        348.34         3.16 o                         
  -8   8  10        543.26        605.82         7.64 o                         
  -6   8  10        570.68        560.16         4.00 o                         
 -17   1  11       1573.78       1502.91        12.70 o                         
 -15   1  11         53.48         65.03         0.85 o                         
 -13   1  11         92.34        101.65         1.02 o                         
 -11   1  11        150.95        150.35         2.03 o                         
  -9   1  11       1150.66       1137.22        12.22 o                         
  -7   1  11       1055.55       1090.17         5.00 o                         
  -5   1  11        361.99        377.49         3.48 o                         
  -3   1  11         45.43         62.58         1.43 o                         
  -1   1  11        379.64        374.25         2.44 o                         
 -18   2  11        641.09        539.77        13.80 o                         
 -16   2  11         55.47         61.92         0.95 o                         
 -14   2  11        113.57        105.14         0.95 o                         
 -12   2  11        381.39        398.12         2.63 o                         
 -10   2  11       2248.63       2383.88         7.21 o                         
  -8   2  11       1596.29       1680.58         5.10 o                         
  -6   2  11        387.22        430.66         4.45 o                         
  -4   2  11        625.16        582.48        16.60 o                         
  -2   2  11        824.82        840.13         5.64 o                         
 -17   3  11         12.59         13.52         0.53 o                         
 -15   3  11         58.14         67.38         0.87 o                         
 -13   3  11          4.05          3.81         0.69 o                         
 -11   3  11       2197.43       2198.70         5.82 o                         
  -9   3  11       1077.06       1194.82         5.92 o                         
  -7   3  11        455.08        461.64         7.50 o                         
  -5   3  11         25.95         23.99         0.72 o                         
  -3   3  11        482.42        495.45         4.38 o                         
 -16   4  11        426.45        376.49        17.46 o                         
 -14   4  11        525.73        559.93         2.78 o                         
 -12   4  11          2.60          5.40         0.60 o                         
 -10   4  11        364.62        371.69         2.47 o                         
  -8   4  11        455.29        463.14         3.32 o                         
  -6   4  11          5.02          5.51         0.67 o                         
  -4   4  11        371.06        376.95         3.67 o                         
 -15   5  11       1718.04       1509.09         7.06 o                         
 -13   5  11        826.15        829.77        10.12 o                         
 -11   5  11          4.94          7.66         0.60 o                         
  -9   5  11        275.65        288.13         2.53 o                         
  -7   5  11        644.63        666.43         9.23 o                         
  -5   5  11        742.60        628.96         4.37 o                         
 -12   6  11        272.52        229.75         1.68 o                         
 -10   6  11         92.62         83.34         4.84 o                         
  -8   6  11        285.84        274.45        10.42 o                         
  -6   6  11       3016.29       2251.34         8.68 o                         
 -14   0  12         46.64         44.89         1.56 o                         
 -12   0  12        405.75        296.06         2.83 o                         
 -10   0  12         96.57        115.90         2.16 o                         
  -8   0  12       1857.52       1551.87         7.34 o                         
 -13   1  12          0.86          1.75         0.62 o                         
 -11   1  12        254.48        268.14         2.11 o                         
  -9   1  12         45.31         32.33         2.27 o                         
 -12   2  12        575.40        507.91         7.08 o                         
 -10   2  12        487.02        422.87         5.34 o                         
  -8   2  12          1.74          3.81         0.82 o                         
 -11   3  12       1393.29       1131.82         5.84 o                         
  -9   3  12          5.48          3.57         0.80 o                         
                                                                                
